# Supplementary material for: Mpropred: A machine learning (ML) driven Web-App for bioactivity prediction of SARS-CoV-2 main protease (Mpro) antagonists
Source: PLoS One. 2023 Jun 23;18(6):e0287179. doi: 10.1371/journal.pone.0287179 (PMC10289339; doi:10.1371/journal.pone.0287179)
Supplement: S1 File — (XLSX) [file pone.0287179.s001.xlsx]

## Sheet: Sheet1
Compound	Assigned ID	InchiKey	standardize_smiles	Source (PubMedID or doi)	IC50 (microM)	pIC50	Antiviral activity EC50 microM
1815600-11-3	C1	BBQRBOIMSKMFFO-LTGZKZEYSA-N	OC(=O)C1=CC=C(C=C1)N1C(=O)\C(=C\C2=CC=C(O2)C2=CC=C(C=C2)[N+]([O-])=O)C=C1C1=CC=CC=C1	33062953	18.28	4.73802	>20
184904-82-3	C2	NTNYHMJYSGPGCQ-UHFFFAOYSA-N	NC(=O)C1=CC2=C(C=C1)N(CC1=CC=C3C=CC=CC3=C1)C(=O)C2=O	32798789	0.045	7.34679	33.1 ± 2.45
184904-84-5	C3	VDNGDPGHZKPFHH-UHFFFAOYSA-N	NC(=O)C1=CC2=C(C=C1)N(CC1=CC3=CC=CC=C3S1)C(=O)C2=O	32798789	0.053	7.27572	29 ± 8.1
2103278-86-8	C4	HPKJGHVHQWJOOT-ZJOUEHCJSA-N	O=C[C@H](C[C@@H]1CCNC1=O)NC(=O)[C@H](CC1CCCCC1)NC(=O)C1=CC2=CC=CC=C2N1	32321856; 33283984; 34271072	0.0326667	7.4859	0.53 ± 0.01
2411412-50-3	C5	QTGORSKTHIBLJT-FIVJMQNTSA-N	O=C(N[C@@H](CC1CCCCC1)C(=O)N[C@@H](C[C@@H]1CCNC1=O)C(=O)C(=O)NCC1=CC=CC=C1)\C=C\C1=CC=CC=C1	32198291	0.18	6.74473
2412965-58-1	C6	JYNPCEUBSGNIIR-VJBMBRPKSA-N	CC(C)(C)OC(=O)NC1=CC=CN([C@@H](CC2CCCCC2)C(=O)N[C@@H](C[C@@H]2CCNC2=O)C(=O)C(=O)NC2CC2)C1=O	32198291	2.39	5.6216
2412965-59-2	C7	NLVRHQFXQFSBQK-XWGVYQGASA-N	CC(C)(C)OC(=O)NC1=CC=CN([C@@H](CC2CC2)C(=O)N[C@@H](C[C@@H]2CCNC2=O)C(=O)C(=O)NCC2=CC=CC=C2)C1=O	32198291	0.67	6.17393	4 – 5
2413716-71-7	C8	HCRBVFBQANEDDM-CUWPLCDZSA-N	FC1=CC=CC(C[C@H](NC(=O)C2=CC3=CC=CC=C3N2)C(=O)N[C@@H](C[C@@H]2CCNC2=O)C=O)=C1	32321856; 33602867; 34271072	0.0301333	7.52095	0.72 ± 0.09; 0.89 ± 0.04
2477631-41-5	C9	JAZGKZKQQSCVMM-ZOBUZTSGSA-N	CC(C)C[C@H](NC(=O)OC1CCCCC1)C(=O)N[C@@H](C[C@@H]1CCNC1=O)C=O	32747425	0.82	6.08619
2477631-44-8	C10	PHUZMTSQHVZDOX-DZKIICNBSA-N	CC(C)C[C@H](NC(=O)OC1CCC(F)(F)CC1)C(=O)N[C@@H](C[C@@H]1CCNC1=O)C=O	32747425	0.43	6.36653	0.9 ± 0.8
2477631-46-0	C11	COXVPYKZDDKVRF-ULQDDVLXSA-N	CC(C)C[C@H](NC(=O)OCC1CCC(F)(F)CC1)C(=O)N[C@@H](C[C@@H]1CCNC1=O)C=O	32747425	0.48	6.31876	0.8 ± 0.7
2477631-49-3	C12	ORKNIPZHPCWIDI-AOTTWXCTSA-N	CC(C)C[C@H](NC(=O)OC1CCCCC1)C(=O)N[C@@H](C[C@@H]1CCNC1=O)C(O)S(O)(=O)=O	32747425	0.65	6.18709
2477631-55-1	C13	MODFCHUDBQIQAH-QAYVNIIMSA-N	CC(C)C[C@H](NC(=O)OC1CCC(F)(F)CC1)C(=O)N[C@@H](C[C@@H]1CCNC1=O)C(O)S(O)(=O)=O	32747425	0.41	6.38722
2477631-59-5	C14	BHZBRFONZANPNK-ZYHFAYPJSA-N	CC(C)C[C@H](NC(=O)OCC1CCC(F)(F)CC1)C(=O)N[C@@H](C[C@@H]1CCNC1=O)C(O)S(O)(=O)=O	32747425	0.45	6.34679
2477734-17-9	C15	BLRXSZOWSREMKN-DHRHBVOQSA-N	CCCC1CCC(CC1)OC(=O)N[C@@H](CC(C)C)C(=O)N[C@@H](C[C@@H]1CCNC1=O)C=O	32747425	0.28	6.55284	0.25 ± 0.15
2477734-19-1	C16	FOLCUFKJHSQMEL-BIXPGCQOSA-N	CCCCC1CCC(CC1)OC(=O)N[C@@H](CC(C)C)C(=O)N[C@@H](C[C@@H]1CCNC1=O)C=O	32747425	0.17	6.76955	0.15 ± 0.14
2477734-23-7	C17	VCQYBHSDNWQLAS-RLGDLGOESA-N	CCCC1CCC(CC1)OC(=O)N[C@@H](CC(C)C)C(=O)N[C@@H](C[C@@H]1CCNC1=O)C(O)S(O)(=O)=O	32747425	0.23	6.63827
2477734-27-1	C18	WKNCKKOHQQLNCY-ULUMWSQISA-N	CCCCC1CCC(CC1)OC(=O)N[C@@H](CC(C)C)C(=O)N[C@@H](C[C@@H]1CCNC1=O)C(O)S(O)(=O)=O	32747425	0.2	6.69897
2488719-73-7	C19	SKGYHEXXWSDNGH-UHFFFAOYSA-N	NC(=O)C1=CC=C2N(CC3=CC4=CC=C(Br)C=C4C=C3)C(=O)C(=O)C2=C1	32798789	0.047	7.3279
2488719-74-8	C20	MIUFWBYRBXTIDZ-UHFFFAOYSA-N	NC(=O)C1=CC=C2N(CC3=CC4=CC=C(C=C4C=C3)C3=CC=CC=C3)C(=O)C(=O)C2=C1	32798789	24.9	4.6038
2488719-75-9	C21	RCSXHMPTDXUMRL-UHFFFAOYSA-N	NC(=O)CC1=CC=C2N(CC3=CC4=CC=CC=C4C=C3)C(=O)C(=O)C2=C1	32798789	39.2	4.40671
674786-33-5	C22	GIPLQLQEWXCSIX-UHFFFAOYSA-N	CCOC1=CC=CC(=C1)C(=O)C1=C(O)C(O)=C(O)C=C1	33022015	10.6	4.97469
69471-29-0	C23	VYIBOCHDJVESIU-UHFFFAOYSA-N	CCOC1=CC=C(C=C1)C(=O)C1=C(O)C(O)=C(O)C=C1	33022015	9	5.04576
898264-59-0	C24	PWBQMVUCCVWDEJ-UCWBBBRQSA-N	CCOC(=O)C=C[C@H](C[C@@H]1CCNC1=O)NC(=O)[C@H](CC(C)C)NC(=O)[C@@H](NC(=O)OCC1=CC=CC=C1)[C@@H](C)OC(C)(C)C	33795671	0.151	6.82102	2.883 ± 0.227
898542-39-7	C25	DKYBERVCUALHHG-UHFFFAOYSA-N	CCCCN1C(=O)C(=O)C2=C1C=CC(I)=C2	32798789	41.8	4.37882
898542-48-8	C26	UPFRLUKDHMINPH-UHFFFAOYSA-N	CCCN1C(=O)C(=O)C2=C1C=CC(=C2)C(N)=O	32798789	10.2	4.9914
898542-49-9	C27	HRVIHQDVDQVYBE-UHFFFAOYSA-N	CCCCN1C(=O)C(=O)C2=C1C=CC(=C2)C(N)=O	32798789	17.8	4.74958
898542-52-4	C28	MIUBNBDMUMQCLE-UHFFFAOYSA-N	O=C(ON1C(=O)CCC1=O)C1=CC=C2N(CC3=CC=CC=C3)C(=O)C(=O)C2=C1	32798789	15.5	4.80967
Agaric acid	C29	HZLCGUXUOFWCCN-UHFFFAOYSA-N	CCCCCCCCCCCCCCCCC(C(O)=O)C(O)(CC(O)=O)C(O)=O	33062953	23.54	4.62819	>20
Andro-NBD	C30	HQRLZOFUJXQDOA-TXNPGWHDSA-N	CN(CC(=O)OC[C@]1(C)[C@H](O)CC[C@@]2(C)[C@H](C\C=C3/[C@@H](COC3=O)OC(C)=O)C(=C)CC[C@H]12)C1=CC=C(C2=NON=C12)N(=O)=O	32977949	2.79	5.5544
Andrographolide	C31	BOJKULTULYSRAS-OTESTREVSA-N	C[C@@]1(CO)[C@H](O)CC[C@@]2(C)[C@H](C\C=C3/[C@H](O)COC3=O)C(=C)CC[C@H]12	32977949	15.05	4.82246
Atazanavir	C32	AXRYRYVKAWYZBR-GASGPIRDSA-N	COC(=O)N[C@H](C(=O)N[C@@H](CC1=CC=CC=C1)[C@@H](O)CN(CC1=CC=C(C=C1)C1=CC=CC=N1)NC(=O)[C@@H](NC(=O)OC)C(C)(C)C)C(C)(C)C	33051297; 33243253	34.115	4.46705	2
Baicalein	C33	FXNFHKRTJBSTCS-UHFFFAOYSA-N	OC1=C(O)C(O)=C2C(=O)C=C(OC2=C1)C1=CC=CC=C1	32737471; 33491508; 34348021	69.7767	4.15629	2.95; 2.92
Baicalin	C34	DAIGSUHCWOZEQG-ZFORQUDYSA-N	O[C@@H]1[C@@H](O)[C@H](OC2=C(O)C(=O)C3=C(O)C=C(OC3=C2)C2=CC=CC=C2)O[C@@H]([C@H]1O)C(O)=O	32737471; 33491508	44.905	4.34771	27.87
Bedaquiline	C35	QUIJNHUBAXPXFS-XLJNKUFUSA-N	COC1=NC2=CC=C(Br)C=C2C=C1[C@@H](C1=CC=CC=C1)[C@@](O)(CCN(C)C)C1=CC=CC2=CC=CC=C12	32869018	18.7	4.72816
Bendamustine	C36	YTKUWDBFDASYHO-UHFFFAOYSA-N	CN1C(CCCC(O)=O)=NC2=CC(=CC=C12)N(CCCl)CCCl	32787337	26	4.58503
Bepridil	C37	UIEATEWHFDRYRU-UHFFFAOYSA-N	CC(C)COCC(CN(CC1=CC=CC=C1)C1=CC=CC=C1)N1CCCC1	33597253	72	4.14267
Beta-Lapachone	C38	QZPQTZZNNJUOLS-UHFFFAOYSA-N	CC1(C)CCC2=C(O1)C1=CC=CC=C1C(=O)C2=O	33062953	13.33	4.87517	>20
Boceprevir	C39	LHHCSNFAOIFYRV-DOVBMPENSA-N	CC(C)(C)NC(=O)N[C@H](C(=O)N1C[C@H]2[C@@H]([C@H]1C(=O)NC(CC1CCC1)C(=O)C(N)=O)C2(C)C)C(C)(C)C	32541865; 32869018; 32887884; 33152262; 33373194; 33452205; 33464543; 33462575; 33473151; 33515606; 33524017; 33538596; 34313439; 34368837; 34512347	9.39799	5.02696	1.31 ± 0.58; ; 15.57; >50 (33452205)
Bronopol	C40	LVDKZNITIUWNER-UHFFFAOYSA-N	OCC(Br)(CO)[N+]([O-])=O	33022015; 10.1021/acsptsci.0c00216	2.41	5.61798
Calpain inhibitor I	C41	FMYKJLXRRQTBOR-BZSNNMDCSA-N	CCCC[C@H](NC(=O)[C@H](CC(C)C)NC(=O)[C@H](CC(C)C)NC(C)=O)C=O	32541865; 34198327	6.885	5.1621	0.28 ± 0.01
Calpain inhibitor II	C42	RJWLAIMXRBDUMH-ULQDDVLXSA-N	CSCC[C@H](NC(=O)[C@H](CC(C)C)NC(=O)[C@H](CC(C)C)NC(C)=O)C=O	32541865; 32896566; 33515606	3.56433	5.44802	2.07 ± 0.76; 27
Calpain inhibitor XII	C43	PLVWMBFPIAQRHK-FGZHOGPDSA-N	CCC[C@@H](NC(=O)[C@@H](CC(C)C)NC(=O)OCC1=CC=CC=C1)C(=O)C(=O)NCC1=CC=CC=N1	32541865; 32896566; 33515606	2.43767	5.61303	0.49 ± 0.18; 1.3
Calpeptin	C44	PGGUOGKHUUUWAF-ROUUACIJSA-N	CCCC[C@H](NC(=O)[C@H](CC(C)C)NC(=O)OCC1=CC=CC=C1)C=O	32541865; 33348462; 33524017	6.516	5.18602
Candesartan Cilextil	C45	GHOSNRCGJFBJIB-UHFFFAOYSA-N	CCOC1=NC2=CC=CC(C(=O)OC(C)OC(=O)OC3CCCCC3)=C2N1CC1=CC=C(C=C1)C1=CC=CC=C1C1=NNN=N1	33051297; 34327214	35.09	4.45482
Carmofur	C46	AOCCBINRVIKJHY-UHFFFAOYSA-N	CCCCCCNC(=O)N1C=C(F)C(=O)NC1=O	32272481; 33330841; 33208735; 10.1021/acsptsci.0c00216	8.055	5.09393	24.3; >50 in EV-A71 & >20 in EV-D68 (33330841)
CAY-10581	C47	WKHJQIQDQXGUOD-UWJYYQICSA-N	CC1(C)OC2=C([C@H](NCC3=CC=CC=C3)[C@@H]1O)C(=O)C1=CC=CC=C1C2=O	33062953	9.2	5.03621	>20
Chloranil	C48	UGNWTBMOAKPKBL-UHFFFAOYSA-N	ClC1=C(Cl)C(=O)C(Cl)=C(Cl)C1=O	33022015; 10.1021/acsptsci.0c00216	2.06	5.68613
Chloroquine	C49	WHTVZRBIWZFKQO-UHFFFAOYSA-N	CCN(CC)CCCC(C)NC1=CC=NC2=CC(Cl)=CC=C12	33051297	3.9	5.40894	1.13
Cinanserin	C50	RSUVYMGADVXGOU-BUHFOSPRSA-N	CN(C)CCCSC1=CC=CC=C1NC(=O)\C=C\C1=CC=CC=C1	32272481	124.93	3.90333	20.61 ± 0.97
Clemastine	C51	YNNUSGIPVFPVBX-NHCUHLMSSA-N	CN1CCC[C@@H]1CCO[C@](C)(C1=CC=CC=C1)C1=CC=C(Cl)C=C1	33597253	497	3.30364
Cyanidin-3-O-glucoside	C52	RKWHWFONKJEUEF-GQUPQBGVSA-O	OC[C@H]1O[C@@H](OC2=CC3=C(O)C=C(O)C=C3[O+]=C2C2=CC(O)=C(O)C=C2)[C@H](O)[C@@H](O)[C@@H]1O	33137690	65.1	4.18642
DA-3003-1	C53	BMKPVDQDJQWBPD-UHFFFAOYSA-N	ClC1=C(NCCN2CCOCC2)C(=O)C2=C(C=CC=N2)C1=O	33062953	2.63	5.58004	4.47
Darunavir	C54	CJBJHOAVZSMMDJ-HEXNFIEUSA-N	CC(C)CN(C[C@@H](O)[C@H](CC1=CC=CC=C1)NC(=O)O[C@H]1CO[C@H]2OCC[C@@H]12)S(=O)(=O)C1=CC=C(N)C=C1	33243253	36.1	4.44249	inactive
Dipyridamole	C55	IZEKFCXSFNUWAM-UHFFFAOYSA-N	OCCN(CCO)C1=NC(N2CCCCC2)=C2N=C(N=C(N3CCCCC3)C2=N1)N(CCO)CCO	33051297	0.6	6.22185
Disulfiram	C56	AUZONCFQVSMFAP-UHFFFAOYSA-N	CCN(CC)C(=S)SSC(=S)N(CC)CC	32272481; 33051297; 32896566; 33330841; 32977949; 33462575; 33655614; 10.1021/acsptsci.0c00216	4.28286	5.36827	inactive
Duloxetine	C57	ZEUITGRIYCTCEM-KRWDZBQOSA-N	CNCC[C@H](OC1=CC=CC2=CC=CC=C12)C1=CC=CS1	33597253	3047	2.51613
Ebastine	C58	MJJALKDDGIKVBE-UHFFFAOYSA-N	CC(C)(C)C1=CC=C(C=C1)C(=O)CCCN1CCC(CC1)OC(C1=CC=CC=C1)C1=CC=CC=C1	33597253	57	4.24413
Ebselen	C59	DYEFUKCXAQOFHX-UHFFFAOYSA-N	O=C1N([Se]C2=CC=CC=C12)C1=CC=CC=C1	32272481; 32896566; 33330841; 33462575; 33548314; 33655614; 33894315; 33915460; 34031399; 34198327; 34327214; 10.1021/acsptsci.0c00216	4.75691	5.32268	4.67 +- 0.8; >100; >20 in EV-A71 & >10 in EV-D68 (33330841)
Efonidipine	C60	NSVFSAJIGAJDMR-UHFFFAOYSA-N	CC1=C(C(C2=CC=CC(=C2)[N+]([O-])=O)C(=C(C)N1)P1(=O)OCC(C)(C)CO1)C(=O)OCCN(CC1=CC=CC=C1)C1=CC=CC=C1	32869018	38.5	4.41454
Emedastine	C61	KBUZBQVCBVDWKX-UHFFFAOYSA-N	CCOCCN1C(=NC2=CC=CC=C12)N1CCCN(C)CC1	32787337	82	4.08619
Epigallocatechin gallate	C62	WMBWREPUVVBILR-WIYYLYMNSA-N	OC1=CC(O)=C2C[C@@H](OC(=O)C3=CC(O)=C(O)C(O)=C3)[C@H](OC2=C1)C1=CC(O)=C(O)C(O)=C1	32969524; 33454058; 33548314; 33808054; 10.1021/acsptsci.0c00216	38.846	4.41065
Evans blue	C63	LIRUWPZKVZZTHC-UHFFFAOYSA-N	CC1=C(NN=C2C=CC3=C(C(N)=C(C=C3S(O)(=O)=O)S(O)(=O)=O)C2=O)C=CC(=C1)C1=CC(C)=C(NN=C2C=CC3=C(C(N)=C(C=C3S(O)(=O)=O)S(O)(=O)=O)C2=O)C=C1	33022015; 10.1021/acsptsci.0c00216	4.625	5.33489
Fascaplysin	C64	WYQIPCUPNMRAKP-UHFFFAOYSA-O	O=C1C2=CC=CC=C2[N+]2=C1C1=C(C=C2)C2=C(N1)C=CC=C2	33062953	9.96	5.00174	>20
GC373	C65	QYENXTYKACLCGO-FQECFTEESA-N	CC(C)C[C@H](NC(=O)OCC1=CC=CC=C1)C(=O)N[C@@H](CC1CCNC1=O)C=O	32855413; 34271072	0.221	6.65561	1.5 ± 0.3
GC376	C66	BSPZFJDYQHDZNR-HTCLRFROSA-N	CC(C)C[C@H](NC(=O)OCC1=CC=CC=C1)C(=O)N[C@@H](C[C@@H]1CCNC1=O)C(O)S(O)(=O)=O	32541865; 32669265; 32747425; 33795671; 33062953; 32855413; 32887884; 32896566; 32905393; 33283984; 33330841; 33515606; 33602867; 33806331; 34271072; 34313439; 34348021; 34368837; 34319869; 33891389; 34414360; 34118724	0.228591	6.64094	3.37 ± 1.68; 0.91 ± 0.03; ; 2.189 ± 0.092; ; 0.92; 0.7; 10; 0.2±0.1(EV-A71) & 0.9±0.0(EV-D68); 0.9 ± 2; 1.51± 0.27; 0.9 ± 0.2; 0.96 ± 0.1; 1.46 ± 0.14
GW-0742	C67	HWVNEWGKWRGSRK-UHFFFAOYSA-N	CC1=C(CSC2=CC(C)=C(OCC(O)=O)C=C2)SC(=N1)C1=CC(F)=C(C=C1)C(F)(F)F	33062953	22.27	4.65228	>20
Hematoporphyrin	C68	DWZDGMDDUHAIQA-UHFFFAOYSA-N	CC(O)C1=C(C)C2=CC3=NC(=CC4=C(C)C(CCC(O)=O)=C(N4)C=C4NC(=CC1=N2)C(C)=C4CCC(O)=O)C(C)=C3C(C)O	33022015	3.9	5.40894
Hydroxocobalamin	C69	BAOLGUBNOUWZAV-RQJMMSBLSA-N	C[C@H](CNC(=O)CC[C@]1(C)[C@@H](CC(N)=O)[C@H]2N=C1C(C)=C1N=C(CC3=NC(=C(C)C4=N[C@]2(C)[C@@](C)(CC(N)=O)[C@@H]4CCC(N)=O)[C@@](C)(CC(N)=O)[C@@H]3CCC(N)=O)C(C)(C)[C@@H]1CCC(N)=O)OP(O)(=O)O[C@@H]1[C@@H](CO)O[C@@H]([C@@H]1O)N1C=NC2=CC(C)=C(C)C=C12	33062953	3.29	5.4828	>20
Hydroxychloroquine	C70	XXSMGPRMXLTPCZ-UHFFFAOYSA-N	CCN(CCO)CCCC(C)NC1=C2C=CC(Cl)=CC2=NC=C1	33051297	2.9	5.5376
Hypericin	C71	BTXNYTINYBABQR-UHFFFAOYSA-N	CC1=CC(O)=C2C(=O)C3=C4C(=C(O)C=C3O)C3=C(O)C=C(O)C5=C3C3=C6C(C(C)=CC(O)=C6C5=O)=C1C2=C43	33137690	63.6	4.19654
Indinavir	C72	CBVCZFGXHXORBI-PXQQMZJSSA-N	CC(C)(C)NC(=O)[C@@H]1CN(CC2=CC=CN=C2)CCN1C[C@@H](O)C[C@@H](CC1=CC=CC=C1)C(=O)N[C@@H]1[C@H](O)CC2=CC=CC=C12	33051297; 33243253; 32869018	43.1	4.36552
Isavuconazole	C73	DDFOUSQFMYRUQK-RCDICMHDSA-N	C[C@@H](C1=NC(=CS1)C1=CC=C(C=C1)C#N)[C@](O)(CN1C=NC=N1)C1=CC(F)=CC=C1F	33597253	438	3.35853
Itraconazole	C74	VHVPQPYKVGDNFY-UHFFFAOYSA-N	CCC(C)N1N=CN(C1=O)C1=CC=C(C=C1)N1CCN(CC1)C1=CC=C(OCC2COC(CN3C=NC=N3)(O2)C2=CC=C(Cl)C=C2Cl)C=C1	33597253	111	3.95468
Lercanidipine	C75	ZDXUKAKRHYTAKV-UHFFFAOYSA-N	COC(=O)C1=C(C)NC(C)=C(C1C1=CC=CC(=C1)[N+]([O-])=O)C(=O)OC(C)(C)CN(C)CCC(C1=CC=CC=C1)C1=CC=CC=C1	32869018	16.2	4.79048
Leupeptin	C76	GDBQQVLCIARPGH-ULQDDVLXSA-N	CC(C)C[C@H](NC(C)=O)C(=O)N[C@@H](CC(C)C)C(=O)N[C@@H](CCCNC(N)=N)C=O	33152262	92	4.03621
LLL-12	C77	CQBHSRLUQDYPBU-UHFFFAOYSA-N	NS(=O)(=O)C1=CC=CC2=C1C(=O)C1=C(C(O)=CC=C1)C2=O	33062953	9.84	5.007	>20
Lopinavir	C78	KJHKTHWMRKYKJE-SUGCFTRWSA-N	CC(C)[C@H](N1CCCNC1=O)C(=O)N[C@H](C[C@H](O)[C@H](CC1=CC=CC=C1)NC(=O)COC1=C(C)C=CC=C1C)CC1=CC=CC=C1	33597253; 33243253; 33373194; 33452205	360	3.4437	26.63
MAC-5576	C79	PAVJYVVZIJTAHT-UHFFFAOYSA-N	ClC1=CN=CC(OC(=O)C2=CC=CS2)=C1	33795671	0.081	7.09151	No activity
Manidipine	C80	ANEBWFXPVPTEET-UHFFFAOYSA-N	COC(=O)C1=C(C)NC(C)=C(C1C1=CC=CC(=C1)[N+]([O-])=O)C(=O)OCCN1CCN(CC1)C(C1=CC=CC=C1)C1=CC=CC=C1	32869018; 33526482	7.605	5.1189
Masitinib	C81	WJEOLQLKVOPQFV-UHFFFAOYSA-N	CN1CCN(CC2=CC=C(C=C2)C(=O)NC2=CC(NC3=NC(=CS3)C3=CN=CC=C3)=C(C)C=C2)CC1	34285133	2.5	5.60206	3.2
Metixene	C82	MJFJKKXQDNNUJF-UHFFFAOYSA-N	CN1CCCC(CC2C3=CC=CC=C3SC3=CC=CC=C23)C1	33597253	635	3.19723
MG-115	C83	QEJRGURBLQWEOU-FKBYEOEOSA-N	CCC[C@H](NC(=O)[C@H](CC(C)C)NC(=O)[C@H](CC(C)C)NC(=O)OCC1=CC=CC=C1)C=O	32541865; 33062953	7.92	5.10127	; 0.023
MG-132	C84	TZYWCYJVHRLUCT-VABKMULXSA-N	CC(C)C[C@H](NC(=O)[C@H](CC(C)C)NC(=O)[C@H](CC(C)C)NC(=O)OCC1=CC=CC=C1)C=O	32541865; 34075025; 10.1021/acsptsci.0c00216	5.05333	5.29642
MK 0893	C85	DNTVJEMGHBIUMW-IBGZPJMESA-N	COC1=CC=C2C=C(C=CC2=C1)C1=CC(=NN1[C@@H](C)C1=CC=C(C=C1)C(=O)NCCC(O)=O)C1=CC(Cl)=CC(Cl)=C1	33062953	24.33	4.61386	>20
Montelukast	C86	UCHDWCPVSPXUMX-TZIWLTJVSA-N	CC(C)(O)C1=CC=CC=C1CC[C@@H](SCC1(CC(O)=O)CC1)C1=CC=CC(\C=C\C2=NC3=CC(Cl)=CC=C3C=C2)=C1	33051297	7.3	5.13668
1065478-52-5	C87	HXAHMXYAYHWWRI-ZCTWNQIISA-N	FC1=C(\C=C\C(=O)N[C@@H](CC2=CC=CC=C2)C(=O)N[C@@H](C[C@@H]2CCNC2=O)C=O)C=CC(Cl)=C1	33283984	0.103	6.98716
890648-84-7	C88	RUHYGYHBVKWREW-CMOCDZPBSA-N	CC(C)C[C@H](NC(=O)[C@@H](NC(=O)OCC1=CC=CC=C1)C(C)C)C(=O)N[C@@H](C[C@@H]1CCNC1=O)C=O	33283984	0.0085	8.07058
2481133-53-1	C89	WOAWOVDMMGJUQG-QORCZRPOSA-N	CC(C)[C@H](NC(=O)OCC1=CC=CC=C1)C(=O)N[C@@H](CC1=CC=CC=C1)C(=O)N[C@@H](C[C@@H]1CCNC1=O)C=O	33283984	0.015	7.82391
2481133-56-4	C90	HWYRKZDETMXFKE-QORCZRPOSA-N	CC(C)[C@H](NC(=O)OCC1=CC=CC=C1)C(=O)N[C@@H](CC1CCCCC1)C(=O)N[C@@H](C[C@@H]1CCNC1=O)C=O	33283984	0.033	7.48149	active
856242-41-6	C91	GTBAQTKMASRCMG-FFYZIMEISA-N	CC(C)C[C@H](NC(=O)[C@@H](NC(=O)OCC1=CC=CC=C1)[C@@H](C)OC(C)(C)C)C(=O)N[C@@H](C[C@@H]1CCNC1=O)C=O	33283984	0.06	7.22185
2481133-61-1	C92	DFRWJNPTXOHWGQ-FFXRMZKPSA-N	C[C@@H](OC(C)(C)C)[C@H](NC(=O)OCC1=CC=CC=C1)C(=O)N[C@@H](CC1=CC=CC=C1)C(=O)N[C@@H](C[C@@H]1CCNC1=O)C=O	33283984	0.047	7.3279
856242-63-2	C93	YFUZVOLEKQFVCQ-FFXRMZKPSA-N	C[C@@H](OC(C)(C)C)[C@H](NC(=O)OCC1=CC=CC=C1)C(=O)N[C@@H](CC1CCCCC1)C(=O)N[C@@H](C[C@@H]1CCNC1=O)C=O	33283984; 34271072	0.057	7.24413	active
2481133-66-6	C94	BLKJSUVYKJMKNN-ZHRPPPACSA-N	CC(C)C[C@H](NC(=O)[C@@H](NC(=O)\C=C\C1=C(F)C=C(Cl)C=C1)C(C)C)C(=O)N[C@@H](C[C@@H]1CCNC1=O)C=O	33283984	0.056	7.25181
N3	C95	IDBWWEGDLCFCTD-VNEMRZQUSA-N	CC(C)C[C@H](NC(=O)[C@@H](NC(=O)[C@H](C)NC(=O)C1=NOC(C)=C1)C(C)C)C(=O)N[C@@H](C[C@@H]1CCNC1=O)\C=C\C(=O)OCC1=CC=CC=C1	32272481; 33462575	0.03	7.52288	16.77 +- 1.7
Narlaprevir	C96	RICZEKWVNZFTNZ-LFGITCQGSA-N	CCCC[C@H](NC(=O)[C@@H]1[C@@H]2[C@H](CN1C(=O)[C@@H](NC(=O)NC1(CS(=O)(=O)C(C)(C)C)CCCCC1)C(C)(C)C)C2(C)C)C(=O)C(=O)NC1CC1	32541865; 33152262; 33524017; 33542181; 33538596	6.8288	5.16566
Nelfinavir	C97	QAGYKUNXZHXKMR-HKWSIXNMSA-N	CC1=C(O)C=CC=C1C(=O)N[C@@H](CSC1=CC=CC=C1)[C@H](O)CN1C[C@H]2CCCC[C@H]2C[C@H]1C(=O)NC(C)(C)C	33597253; 33243253; 32869018; 33373194; 33452205	176	3.75449	3.3 (33452205)
NSC 95397	C98	MAASHDQFQDDECQ-UHFFFAOYSA-N	OCCSC1=C(SCCO)C(=O)C2=CC=CC=C2C1=O	33062953	17.93	4.74642	>20
Omeprazole	C99	SUBDBMMJDZJVOS-UHFFFAOYSA-N	COC1=CC=C2N=C(NC2=C1)S(=O)CC1=NC=C(C)C(OC)=C1C	33051297; 32787337	152.12	3.81781
Oritavancin diphosphate	C100	VHFGEBVPHAGQPI-MYYQHNLBSA-N	CN[C@H](CC(C)C)C(=O)N[C@@H]1[C@H](O)C2=CC(Cl)=C(OC3=C(O[C@@H]4O[C@H](CO)[C@@H](O)[C@H](O)[C@H]4O[C@H]4C[C@](C)(NCC5=CC=C(C=C5)C5=CC=C(Cl)C=C5)[C@@H](O)[C@H](C)O4)C4=CC(=C3)[C@@H](NC(=O)[C@H](CC(N)=O)NC1=O)C(=O)N[C@@H]1C3=CC(=C(O)C=C3)C3=C(C=C(O)C=C3O)[C@@H](NC(=O)[C@@H](NC1=O)[C@H](O[C@H]1C[C@](C)(N)[C@@H](O)[C@H](C)O1)C1=CC(Cl)=C(O4)C=C1)C(O)=O)C=C2	33062953	24.15	4.61708	>20
Oxiconazole	C101	QRJJEGAJXVEBNE-HKOYGPOVSA-N	ClC1=CC=C(CO\N=C(/CN2C=CN=C2)C2=CC=C(Cl)C=C2Cl)C(Cl)=C1	33597253	99	4.00436
Oxytetracycline	C102	LUIPXMIQGDWPOS-NUORWIKGSA-N	CN(C)[C@H]1[C@@H]2[C@@H](O)[C@H]3C(=C(O)[C@]2(O)C(=O)C(C(N)=O)C1=O)C(=O)C1=C(O)C=CC=C1[C@@]3(C)O	33051297	15.2	4.81816
Penta-o-galloyl-beta-D-glucose hydrate	C103	QJYNZEYHSMRWBK-NIKIMHBISA-N	OC1=CC(=CC(O)=C1O)C(=O)OC[C@H]1O[C@@H](OC(=O)C2=CC(O)=C(O)C(O)=C2)[C@H](OC(=O)C2=CC(O)=C(O)C(O)=C2)[C@@H](OC(=O)C2=CC(O)=C(O)C(O)=C2)[C@@H]1OC(=O)C1=CC(O)=C(O)C(O)=C1	33062953; 33454058	15.715	4.80369	12.59
PF-00835231	C104	QDIMHKWNHMVDJB-WBAXXEDZSA-N	COC1=C2C=C(NC2=CC=C1)C(=O)N[C@@H](CC(C)C)C(=O)N[C@@H](C[C@@H]1CCNC1=O)C(=O)CO	33054210; 33515606; 34271072	0.0071567	8.145	89 (32935104)
Phenylmercuric acetate	C105	XEBWQGVWTUSTLN-UHFFFAOYSA-M	CC(=O)O[Hg]C1=CC=CC=C1	33022015; 10.1021/acsptsci.0c00216	0.205	6.68825
Pimozide	C106	YVUQSNJEYSNKRX-UHFFFAOYSA-N	FC1=CC=C(C=C1)C(CCCN1CCC(CC1)N1C(=O)NC2=CC=CC=C12)C1=CC=C(F)C=C1	33597253	42	4.37675
Protoporphyrin IX	C107	HGXFBVDWWKPUKZ-UHFFFAOYSA-N	CC1=C(CCC(O)=O)C2=CC3=C(CCC(O)=O)C(C)=C(N3)C=C3N=C(C=C4N=C(C=C1N2)C(C=C)=C4C)C(C=C)=C3C	33022015	23	4.63827
PSI	C108	TYFTWYMXUWCOOB-YICLCXKGSA-N	CC[C@H](C)[C@H](NC(=O)OCC1=CC=CC=C1)C(=O)N[C@@H](CCC(=O)OC(C)(C)C)C(=O)N[C@@H](C)C(=O)N[C@@H](CC(C)C)C=O	32541865	10.38	4.9838
PX-12	C109	BPBPYQWMFCTCNG-UHFFFAOYSA-N	CCC(C)SSC1=NC=CN1	32272481; 33330841; 10.1021/acsptsci.0c00216	7.47667	5.12629	>10 in EV-A71 & >20 in EV-D68 (33330841)
Rimonabant	C110	JZCPYUJPEARBJL-UHFFFAOYSA-N	CC1=C(N(N=C1C(=O)NN1CCCCC1)C1=CC=C(Cl)C=C1Cl)C1=CC=C(Cl)C=C1	33597253	85	4.07058
Ritonavir	C111	NCDNCNXCDXHOMX-XGKFQTDJSA-N	CC(C)[C@H](NC(=O)N(C)CC1=CSC(=N1)C(C)C)C(=O)N[C@H](C[C@H](O)[C@H](CC1=CC=CC=C1)NC(=O)OCC1=CN=CS1)CC1=CC=CC=C1	33243253; 33452205	13.7	4.86328
Roxatidine acetate	C112	SMTZFNFIKUPEJC-UHFFFAOYSA-N	CC(=O)OCC(=O)NCCCOC1=CC=CC(CN2CCCCC2)=C1	33051297	20.31	4.69229
Rupintrivir	C113	CAYJBRBGZBCZKO-BHGBQCOSSA-N	CCOC(=O)\C=C\[C@H](C[C@@H]1CCNC1=O)NC(=O)[C@@H](CC(=O)[C@@H](NC(=O)C1=NOC(C)=C1)C(C)C)CC1=CC=C(F)C=C1	32541865; 33597253; 33515606	68	4.16749
Saquinavir	C114	QWAXKHKRTORLEM-UGJKXSETSA-N	CC(C)(C)NC(=O)[C@@H]1C[C@@H]2CCCC[C@@H]2CN1C[C@@H](O)[C@H](CC1=CC=CC=C1)NC(=O)[C@H](CC(N)=O)NC(=O)C1=NC2=CC=CC=C2C=C1	33597253; 33243253; 33373194	221.2	3.65521
Sepantronium bromide	C115	OTSOOHRUMBRSHZ-UHFFFAOYSA-N	COCCN1C(C)=[N+](CC2=NC=CN=C2)C2=C1C(=O)C1=CC=CC=C1C2=O	33062953	13.6	4.86646	>20
Sertaconazole	C116	JLGKQTAYUIMGRK-UHFFFAOYSA-N	ClC1=CC=C(C(CN2C=CN=C2)OCC2=CSC3=C(Cl)C=CC=C23)C(Cl)=C1	33597253	76	4.11919
Shikonin	C117	NEZONWMXZKDMKF-SNVBAGLBSA-N	CC(C)=CC[C@@H](O)C1=CC(=O)C2=C(O)C=CC(O)=C2C1=O	32272481; 32896566; 33330841	10.75	4.96859	>100; >1 in EV-A71 & >1 in EV-D68 (33330841)
Simeprevir	C118	JTZZSQYMACOLNN-VDWJNHBNSA-N	COC1=C(C)C2=NC(=CC(O[C@@H]3C[C@@H]4[C@@H](C3)C(=O)N(C)CCCC\C=C/[C@@H]3C[C@]3(NC4=O)C(=O)NS(=O)(=O)C3CC3)=C2C=C1)C1=NC(=CS1)C(C)C	32541865; 33538596; 34075346	23.8467	4.62257	4.082
SP 100030	C119	GHMKQBWHPQMXSH-UHFFFAOYSA-N	FC(F)(F)C1=CC(=CC(NC(=O)C2=CN=C(Cl)N=C2C(F)(F)F)=C1)C(F)(F)F	33062953	28.85	4.53985	>20
STR2104	C120	LAMQVIQMVKWXOC-UHFFFAOYSA-N	CC1=C(SC(=N1)C1=CN=CC=C1)C(=O)NC1=CC=CC=C1C1=CN2C(CN3CCOCC3)=CSC2=N1	33137690	85	4.07058
SU 16f	C121	APYYTEJNOZQZNA-UHFFFAOYSA-N	CC1=C(CCC(O)=O)C(C)=C(N1)C=C1C(=O)NC2=C1C=CC(=C2)C1=CC=CC=C1	33062953	24.97	4.60258	>20
Suramin	C122	FIAFUQMPZJWCLV-UHFFFAOYSA-N	CC1=C(NC(=O)C2=CC(NC(=O)NC3=CC=CC(=C3)C(=O)NC3=C(C)C=CC(=C3)C(=O)NC3=C4C(C=C(C=C4S(O)(=O)=O)S(O)(=O)=O)=C(C=C3)S(O)(=O)=O)=CC=C2)C=C(C=C1)C(=O)NC1=C2C(C=C(C=C2S(O)(=O)=O)S(O)(=O)=O)=C(C=C1)S(O)(=O)=O	33062953; 34068686	6.4	5.19382	>20
Tannic acid	C123	LRBQNJMCXXYXIU-PPKXGCFTSA-N	OC1=CC(=CC(O)=C1O)C(=O)OC1=CC(=CC(O)=C1O)C(=O)OC[C@H]1O[C@@H](OC(=O)C2=CC(O)=C(O)C(OC(=O)C3=CC(O)=C(O)C(O)=C3)=C2)[C@H](OC(=O)C2=CC(O)=C(O)C(OC(=O)C3=CC(O)=C(O)C(O)=C3)=C2)[C@@H](OC(=O)C2=CC(O)=C(O)C(OC(=O)C3=CC(O)=C(O)C(O)=C3)=C2)[C@@H]1OC(=O)C1=CC(O)=C(O)C(OC(=O)C2=CC(O)=C(O)C(O)=C2)=C1	33022015; 33415017; 33808054	8.16667	5.08796
TBB	C124	OMZYUVOATZSGJY-UHFFFAOYSA-N	BrC1=C(Br)C(Br)=C(Br)C2=NNN=C12	33062953	20.49	4.68846	14.13
Teicoplanin	C125	BJNLLBUOHPVGFT-VPMXZCLFSA-N	CCCCCCCCCC(=O)N[C@@H]1[C@@H](O)[C@H](O)[C@@H](CO)O[C@H]1OC1=C2OC3=C(Cl)C=C(C[C@H]4NC(=O)[C@@H](N)C5=CC(OC6=CC(=CC(O)=C6)[C@H](NC4=O)C(=O)N[C@@H]4C(C=C1OC1=C(Cl)C=C(C=C1)[C@@H](O[C@@H]1O[C@H](CO)[C@@H](O)[C@H](O)[C@H]1NC(C)=O)[C@@H]1NC(=O)[C@H](NC4=O)C4=CC(=C(O)C=C4)C4=C(C=C(O)C=C4O[C@H]4O[C@H](CO)[C@@H](O)[C@H](O)[C@@H]4O)[C@@H](NC1=O)C(O)=O)=C2)=C(O)C=C5)C=C3	32853604	1.5	5.82391
Telaprevir	C126	BBAWEDCPNXPBQM-GDEBMMAJSA-N	CCC[C@H](NC(=O)[C@@H]1[C@H]2CCC[C@H]2CN1C(=O)[C@@H](NC(=O)[C@@H](NC(=O)C1=NC=CN=C1)C1CCCCC1)C(C)(C)C)C(=O)C(=O)NC1CC1	33152262; 33373194; 33452205; 33524017; 33538596	22.004	4.6575
Theaflavin	C127	SPQUOZYCYRJYJU-ZKSIBHASSA-N	O[C@@H]1CC2=C(O)C=C(O)C=C2O[C@@H]1C1=C2C=C(C=C(O)C(O)=C2C(=O)C(O)=C1)[C@H]1OC2=CC(O)=CC(O)=C2C[C@H]1O	32969524	14.951	4.82533
Thimerosal	C128	HXQVQGWHFRNKMS-UHFFFAOYSA-M	CC[Hg]SC1=CC=CC=C1C(O)=O	33022015	0.305	6.5157
Tideglusib	C129	PMJIHLSCWIDGMD-UHFFFAOYSA-N	O=C1SN(C(=O)N1CC1=CC=CC=C1)C1=CC=CC2=CC=CC=C12	32272481; 32798789; 33330841; 10.1021/acsptsci.0c00216	1.41	5.85078	>20 in EV-A71 & >20 in EV-D68 (33330841)
Tipranavir	C130	MYXACKZCYFKMTE-JETRDCLMSA-N	CCC[C@@]1(CCC2=CC=CC=C2)CC(=O)C([C@H](CC)C2=CC=CC(NS(=O)(=O)C3=CC=C(C=N3)C(F)(F)F)=C2)C(=O)O1	33597253; 33243253; 33473151	103.83	3.98368
Trihexyphenidyl	C131	HWHLPVGTWGOCJO-UHFFFAOYSA-N	OC(CCN1CCCCC1)(C1CCCCC1)C1=CC=CC=C1	33597253	370	3.4318
UAWJ246	C132	OFRZKNOAEKYJPI-MFUMQWNRSA-N	CC(C)C[C@H](NC(=O)OCC1=CC=CC=C1)C(=O)N[C@@H](CC1CCNC1=O)C(=O)C(=O)NC1CC1	33158912	0.045	7.34679	15.13 ± 6.44
UAWJ247	C133	JKMYXNKXJWIHOA-AKQSQHNNSA-N	O=C[C@H](CC1CCNC1=O)NC(=O)[C@H](CC1=CC=CC=C1)NC(=O)OCC1=CC=CC=C1	33158912	0.042	7.37675	6.81 ± 0.65
UAWJ248	C134	COHKXTNMOWXZEZ-HCUBDLJJSA-N	CC(C)C[C@H](NC(=O)OC1=CC=CC=C1)C(=O)N[C@@H](CC(C)C)C(=O)N[C@@H](C[C@@H]1CCNC1=O)C(=O)C(=O)NC1CC1	33158912	0.012	7.92082	20.49 ± 3.71
Valganciclovir	C135	WPVFJKSGQUFQAP-GKAPJAKFSA-N	CC(C)[C@H](N)C(=O)OCC(CO)OCN1C=NC2=C1NC(N)=NC2=O	33051297	16.66	4.77833
Vanitiolide	C136	WQYRHRAZNNRDIA-UHFFFAOYSA-N	COC1=C(O)C=CC(=C1)C(=S)N1CCOCC1	33022015; 10.1021/acsptsci.0c00216	2.96	5.52871
Vitamin B12	C137	BAOLGUBNOUWZAV-MNFZBJFUSA-N	C[C@H](CNC(=O)CC[C@]1(C)[C@@H](CC(N)=O)[C@H]2N=C1\C(C)=C1/N=C(CC3=NC(=C(C)C4=N[C@]2(C)[C@@](C)(CC(N)=O)[C@@H]4CCC(N)=O)[C@@](C)(CC(N)=O)[C@@H]3CCC(N)=O)C(C)(C)[C@@H]1CCC(N)=O)OP(O)(=O)O[C@@H]1[C@@H](CO)O[C@@H]([C@@H]1O)N1C=NC2=CC(C)=C(C)C=C12	33062953	18.02	4.74425	>20
Walrycin B	C138	XRVMPTWWKLKLPB-UHFFFAOYSA-N	CN1N=C(N=C2C(=O)N(C)C(=O)N=C12)C1=CC=C(C=C1)C(F)(F)F	33062953 COVID_MoonShot	1.33	5.87615	3.55
Z-DEVD-FMK	C139	GBJVAVGBSGRRKN-JYEBCORGSA-N	COC(=O)CC[C@H](NC(=O)[C@H](CC(=O)OC)NC(=O)OCC1=CC=CC=C1)C(=O)N[C@@H](C(C)C)C(=O)N[C@@H](CC(=O)OC)C(=O)CF	33062953; 34075025; 34198327; 10.1021/acsptsci.0c00216	2.4625	5.60862	>20; 0.87 ± 0.10
Z-FA-FMK	C140	ASXVEBPEZMSPHB-KPMSDPLLSA-N	CC(NC(=O)[C@@H](CC1=CC=CC=C1)NC(=O)OCC1=CC=CC=C1)C(=O)CF	33062953; 34313439	12.445	4.90501	0.13
Zopiclone	C141	GBBSUAFBMRNDJC-UHFFFAOYSA-N	CN1CCN(CC1)C(=O)OC1N(C(=O)C2=NC=CN=C12)C1=CC=C(Cl)C=N1	33597253	349	3.45717
Cobicistat	C142	ZCIGNRJZKPOIKD-CQXVEOKZSA-N	CC(C)C1=NC(CN(C)C(=O)N[C@@H](CCN2CCOCC2)C(=O)N[C@H](CC[C@H](CC2=CC=CC=C2)NC(=O)OCC2=CN=CS2)CC2=CC=CC=C2)=CS1	33398250	6.749	5.17076
Cangrelor	C143	PAEBIVWUMLRPSK-IDTAVKCVSA-N	CSCCNC1=C2N=CN([C@@H]3O[C@H](COP(O)(=O)OP(O)(=O)C(Cl)(Cl)P(O)(O)=O)[C@@H](O)[C@H]3O)C2=NC(SCCC(F)(F)F)=N1	33398250	900	3.04576
Denufosol	C144	FPNPSEMJLALQSA-MIYUEGBISA-N	NC1=NC(=O)N(C=C1)[C@H]1C[C@H](O)[C@@H](COP(O)(=O)OP(O)(=O)OP(O)(=O)OP(O)(=O)OC[C@H]2O[C@H]([C@H](O)[C@@H]2O)N2C=CC(=O)NC2=O)O1	33398250	1370	2.86328
Bisindolylmaleimide IX	C145	DSXXEELGXBCYNQ-UHFFFAOYSA-N	CN1C=C(C2=CC=CC=C12)C1=C(C(=O)NC1=O)C1=CN(CCCSC(N)=N)C2=CC=CC=C12	33453392	113.7	3.94424
TL-3	C146	BJJPNOGMLLUCER-KUTQPOQPSA-N	CC(C)[C@H](NC(=O)[C@H](C)NC(=O)OCC1=CC=CC=C1)C(=O)N[C@@H](CC1=CC=CC=C1)[C@@H](O)[C@H](O)[C@H](CC1=CC=CC=C1)NC(=O)[C@@H](NC(=O)[C@H](C)NC(=O)OCC1=CC=CC=C1)C(C)C	33452205	25	4.60206
QZ2	C147	AGUIQRSXBJPXDU-UHFFFAOYSA-N	OC1=C(C=NN2C(NC3=CC=CC=C3C2=O)C2=C(O)C=CC(Cl)=C2)C=C(Cl)C=C1	33464543	10	5
QZ4	C148	MPYJETPFMNPCJO-UHFFFAOYSA-N	COC1=CC(C=NN2C(NC3=CC=CC=C3C2=O)C2=C(O)C=CC(OC)=C2)=C(O)C=C1	33464543	6.5	5.18709
Auranofin	C149	SFOZKJGZNOBSHF-UHFFFAOYSA-N	CC(=O)OCC1OC(S)C(OC(C)=O)C(OC(C)=O)C1OC(C)=O	33462575; 10.1101/2020.05.28.120642; 33655614; 10.1021/acsptsci.0c00216	7.255	5.13936
TPCK	C150	MQUQNUAYKLCRME-INIZCTEOSA-N	CC1=CC=C(C=C1)S(=O)(=O)N[C@@H](CC1=CC=CC=C1)C(=O)CCl	33462575; 10.1021/acsptsci.0c00216	1.1	5.95861
IPA-3	C151	RFAXLXKIAKIUDT-UHFFFAOYSA-N	OC1=CC=C2C=CC=CC2=C1SSC1=C(O)C=CC2=CC=CC=C12	33462575; 10.1021/acsptsci.0c00216	0.29	6.5376
5-thioguanine	C152	WYWHKKSPHMUBEB-UHFFFAOYSA-N	NC1=NC2=C(NC=N2)C(=S)N1	33462575	13.5	4.86967
89971-88-0	C153	GPCAFSOAVIHODN-SVFBPWRDSA-N	CC1(C)[C@@H](N2[C@@H]([C@H](NC(=O)COC3=CC=CC=C3)C2=O)S1(=O)=O)C(=O)OCC1=CC=CC=C1	33462575	0.9	6.04576
56942-10-0	C154	DMTDXMMYVHJDJE-NVKRBOPVSA-N	CO[C@]1(NC(=O)CC2=CC=CC=C2)[C@@H]2N([C@@H](C(=O)OCC3=CC=C(C=C3)[N+]([O-])=O)C(C)(C)[S@]2=O)C1=O	33462575	2.1	5.67778
Phenethyl isothiocyanate	C155	IZJDOKYDEWTZSO-UHFFFAOYSA-N	S=C=NCCC1=CC=CC=C1	10.1101/2020.05.28.120642	10.13	4.99439
Scutellarein	C156	JVXZRQGOGOXCEC-UHFFFAOYSA-N	OC1=CC=C(C=C1)C1=CC(=O)C2=C(O)C(O)=C(O)C=C2O1	33491508	5.8	5.23657
Dihydromyricetin	C157	KJXSIXMJHKAJOD-LSDHHAIUSA-N	O[C@@H]1[C@H](OC2=CC(O)=CC(O)=C2C1=O)C1=CC(O)=C(O)C(O)=C1	33491508; 10.1021/acsptsci.0c00216; 34131140; 33808054	32.63	4.48638	13.56 ± 2.5
Quercetagetin	C158	ZVOLCUVKHLEPEV-UHFFFAOYSA-N	OC1=C(O)C=C(C=C1)C1=C(O)C(=O)C2=C(O)C(O)=C(O)C=C2O1	33491508; 33808054	73.12	4.13596
Myricetin	C159	IKMDFBPHZNJCSN-UHFFFAOYSA-N	OC1=CC(O)=C2C(OC(=C(O)C2=O)C2=CC(O)=C(O)C(O)=C2)=C1	33491508; 33808054; 10.1021/acsptsci.0c00216; 34131140	11.6775	4.93265	8.0 ± 2.05
Ethacrynic acid	C160	AVOLMBLBETYQHX-UHFFFAOYSA-N	CCC(=C)C(=O)C1=C(Cl)C(Cl)=C(OCC(O)=O)C=C1	33451132	8	5.09691
Ivermectin	C161	AZSNMRSAGSSBNP-XPNPUAGNSA-N	CC[C@H](C)[C@H]1O[C@]2(CC[C@@H]1C)C[C@@H]1C[C@@H](C\C=C(C)\[C@@H](O[C@H]3C[C@H](OC)[C@@H](O[C@H]4C[C@H](OC)[C@@H](O)[C@H](C)O4)[C@H](C)O3)[C@@H](C)\C=C\C=C3/CO[C@@H]4[C@H](O)C(C)=C[C@@H](C(=O)O1)[C@]34O)O2	33473151	21.53	4.66696
Micafungin	C162	PIEUQSKUWLMALL-YABMTYFHSA-N	CCCCCOC1=CC=C(C=C1)C1=CC(=NO1)C1=CC=C(C=C1)C(=O)N[C@H]1C[C@@H](O)[C@@H](O)NC(=O)[C@@H]2[C@@H](O)[C@@H](C)CN2C(=O)[C@@H](NC(=O)[C@@H](NC(=O)[C@@H]2C[C@@H](O)CN2C(=O)[C@@H](NC1=O)[C@@H](C)O)[C@H](O)[C@@H](O)C1=CC(OS(O)(=O)=O)=C(O)C=C1)[C@H](O)CC(N)=O	33473151	47.63	4.32212
Paritaprevir	C163	UAUIUKWPKRJZJV-QPLHLKROSA-N	CC1=CN=C(C=N1)C(=O)N[C@H]1CCCCC\C=C/[C@@H]2C[C@]2(NC(=O)[C@@H]2C[C@H](CN2C1=O)OC1=NC2=C(C=CC=C2)C2=C1C=CC=C2)C(=O)NS(=O)(=O)C1CC1	33473151; 33538596	58.89	4.22996
Ombitasvir	C164	PIDFDZJZLOTZTM-KHVQSSSXSA-N	COC(=O)N[C@@H](C(C)C)C(=O)N1CCC[C@H]1C(=O)NC1=CC=C(C=C1)[C@@H]1CC[C@H](N1C1=CC=C(C=C1)C(C)(C)C)C1=CC=C(NC(=O)[C@@H]2CCCN2C(=O)[C@@H](NC(=O)OC)C(C)C)C=C1	33473151	75.49	4.12211
ML188	C165	JXGIYKRRPGCLFV-JOCHJYFZSA-N	CC(C)(C)NC(=O)[C@H](N(C(=O)C1=CC=CO1)C1=CC=C(C=C1)C(C)(C)C)C1=CN=CC=C1	33503819; 33686143; 34348021; 33891389	11.7365	4.93046	> 20
GRL-1720	C166	JROSKNTUYSPHGX-UHFFFAOYSA-N	ClC1=CN=CC(OC(=O)C2=C3CCNC3=CC=C2)=C1	33510133	0.32	6.49485	15 ± 4
Aurothioglucose	C167	JUSMHIGDXPKSID-GASJEMHNSA-N	OC[C@H]1OC(S)[C@H](O)[C@@H](O)[C@@H]1O	33524017; 10.1021/acsptsci.0c00216	7.53	5.12321
PYR-41	C168	ARGIPZKQJGFSGQ-LCYFTJDESA-N	CCOC(=O)C1=CC=C(C=C1)N1NC(=O)\C(=C\C2=CC=C(O2)[N+]([O-])=O)C1=O	33524017	17.38	4.75995
Ciluprevir	C169	PJZPDFUUXKKDNB-KNINVFKUSA-N	COC1=CC=C2C(O[C@@H]3C[C@@H]4N(C3)C(=O)[C@H](CCCCC\C=C/[C@@H]3C[C@]3(NC4=O)C(O)=O)NC(=O)OC3CCCC3)=CC(=NC2=C1)C1=CSC(NC(C)C)=N1	33524017	20.77	4.68256
Tolcapone	C170	MIQPIUSUKVNLNT-UHFFFAOYSA-N	CC1=CC=C(C=C1)C(=O)C1=CC(=C(O)C(O)=C1)[N+]([O-])=O	33526482	7.9	5.10237
Levothyroxine	C171	XUIIKFGFIJCVMT-LBPRGKRZSA-N	N[C@@H](CC1=CC(I)=C(OC2=CC(I)=C(O)C(I)=C2)C(I)=C1)C(O)=O	33526482	19.2	4.7167
GRL-0496	C172	BOSZJNSICHFHMA-UHFFFAOYSA-N	ClC1=CN=CC(OC(=O)C2=C3C=CNC3=CC=C2)=C1	33548599; 33655614; 34285133 COVID_MoonShot	1.89325	5.72279
Quercetin	C173	REFJWTPEDVJJIY-UHFFFAOYSA-N	OC1=CC(O)=C2C(OC(=C(O)C2=O)C2=CC(O)=C(O)C=C2)=C1	33548314; 33808054; 33894315; 34208928; 34177827	73.822	4.13181
Luteolin	C174	IQPNAANSBPBGFQ-UHFFFAOYSA-N	OC1=CC(O)=C2C(=O)C=C(OC2=C1)C1=CC(O)=C(O)C=C1	33548314; 33894315; 34348021; 34512347	132.002	3.87942
Asunaprevir	C175	XRWSZZJLZRKHHD-WVWIJVSJSA-N	COC1=CN=C(O[C@@H]2C[C@H](N(C2)C(=O)[C@@H](NC(=O)OC(C)(C)C)C(C)(C)C)C(=O)N[C@@]2(C[C@H]2C=C)C(=O)NS(=O)(=O)C2CC2)C2=CC(Cl)=CC=C12	33538596	77.4	4.11126
MI-01	C176	HIKUMVQVEVEKEC-ZONLJJFTSA-N	CC1(C)[C@H]2CN([C@@H]([C@@H]12)C(=O)N[C@@H](C[C@@H]1CCNC1=O)C=O)C(=O)C1=CC2=CC=CC=C2C=C1	33602867	0.453	6.3439
MI-02	C177	SVAHUSOLVZWUTO-VATUJKLESA-N	CC1(C)[C@H]2CN([C@@H]([C@@H]12)C(=O)N[C@@H](C[C@@H]1CCNC1=O)C=O)C(=O)COC1=CC2=CC=CC=C2C=C1	33602867	0.0521	7.28316
MI-03	C178	PTPKDVBJZQYYAA-OMBLBEMTSA-N	CC1(C)[C@H]2CN([C@@H]([C@@H]12)C(=O)N[C@@H](C[C@@H]1CCNC1=O)C=O)C(=O)CCC1=CC=CC(F)=C1	33602867	0.0165	7.78252	2.23 ± 0.62
MI-04	C179	XEPIMNAFLOXIEZ-KIFLDFMFSA-N	CC1(C)[C@H]2CN([C@@H]([C@@H]12)C(=O)N[C@@H](C[C@@H]1CCNC1=O)C=O)C(=O)COC1=CC(F)=CC(F)=C1	33602867	0.0185	7.73283	1.64 ± 0.88
MI-05	C180	YAZLWQBKWOGOIO-ZUFXTUFISA-N	CC1(C)[C@H]2CN([C@@H]([C@@H]12)C(=O)N[C@@H](C[C@@H]1CCNC1=O)C=O)C(=O)COC1=CC=C(F)C(F)=C1	33602867	0.0132	7.87943	5.57 ± 1.01
MI-06	C181	XWPVHYBRIIHPSA-MQGCXBLESA-N	COC1=CC=C(OCC(=O)N2C[C@H]3[C@@H]([C@H]2C(=O)N[C@@H](C[C@@H]2CCNC2=O)C=O)C3(C)C)C=C1OC	33602867	0.0145	7.83863	1.73 ± 1.01
MI-07	C182	DYCMIBQYGBOZHW-PILWDZAYSA-N	CC1(C)[C@H]2CN([C@@H]([C@@H]12)C(=O)N[C@@H](C[C@@H]1CCNC1=O)C=O)C(=O)COC1=CC=C(C=C1)C(F)(F)F	33602867	0.0433	7.36351	16.95 ± 0.9
MI-08	C183	ITLIZQKXLAJTCO-XAHGZOFNSA-N	COC1=CC=C(OCC(=O)N2C[C@H]3[C@@H]([C@H]2C(=O)N[C@@H](C[C@@H]2CCNC2=O)C=O)C3(C)C)C=C1F	33602867	0.0372	7.42946	4.68 ± 0.83
MI-09	C184	RBWMYPKAPIYTJQ-VMBFOHBNSA-N	CC1(C)[C@H]2CN([C@@H]([C@@H]12)C(=O)N[C@@H](C[C@@H]1CCNC1=O)C=O)C(=O)COC1=CC=C(OC(F)(F)F)C=C1	33602867	0.0152	7.81816	0.86 ± 0.07
MI-10	C185	ZNLCZOIWTNELKD-ZUFXTUFISA-N	CC1(C)[C@H]2CN([C@@H]([C@@H]12)C(=O)N[C@@H](C[C@@H]1CCNC1=O)C=O)C(=O)COC1=CC=C(Cl)C(Br)=C1	33602867	0.0508	7.29414
MI-11	C186	AKYGJRDGGYTORB-ZUHDPNGNSA-N	CC1(C)[C@H]2CN([C@@H]([C@@H]12)C(=O)N[C@@H](C[C@@H]1CCNC1=O)C=O)C(=O)COC1=C(Cl)C=C(Br)C=C1	33602867	0.0133	7.87615	1.18 ± 0.1
MI-12	C187	UJTKRTAWEQKHLE-PILWDZAYSA-N	CC1(C)[C@H]2CN([C@@H]([C@@H]12)C(=O)N[C@@H](C[C@@H]1CCNC1=O)C=O)C(=O)COC1=CC=C(Cl)C=C1	33602867	0.019	7.72125	0.53 ± 0.07
MI-13	C188	WUFNYTJVPNYFBX-ZUFXTUFISA-N	CC1(C)[C@H]2CN([C@@H]([C@@H]12)C(=O)N[C@@H](C[C@@H]1CCNC1=O)C=O)C(=O)COC1=CC=C(Cl)C(Cl)=C1	33602867	0.0124	7.90658	2.08 ± 0.81
MI-14	C189	BDFIPRXCQILSGM-ZUHDPNGNSA-N	CC1(C)[C@H]2CN([C@@H]([C@@H]12)C(=O)N[C@@H](C[C@@H]1CCNC1=O)C=O)C(=O)COC1=C(Cl)C=C(Cl)C=C1	33602867	0.013	7.88606	0.66 ± 0.06
MI-15	C190	QGGYUARATLXVFL-HILJTLORSA-N	O=C[C@H](C[C@@H]1CCNC1=O)NC(=O)[C@@H]1[C@H]2CCC[C@H]2CN1C(=O)C1=CN=CC=C1	33602867	0.7485	6.12581
MI-16	C191	LWCOBWFCZRXIAT-SOADLSRISA-N	O=C[C@H](C[C@@H]1CCNC1=O)NC(=O)[C@@H]1[C@H]2CCC[C@H]2CN1C(=O)C1=CC2=CC=CC=C2N1	33602867	0.1531	6.81502
MI-17	C192	CFLPDEMDXINBKA-OHTAKOAQSA-N	O=C[C@H](C[C@@H]1CCNC1=O)NC(=O)[C@@H]1[C@H]2CCC[C@H]2CN1C(=O)C1=NN2C=CC=CC2=C1	33602867	0.2988	6.52462
MI-18	C193	PPIGFETZIJRNNZ-WOPHEGALSA-N	O=C[C@H](C[C@@H]1CCNC1=O)NC(=O)[C@@H]1[C@H]2CCC[C@H]2CN1C(=O)\C=C\C1=CC=CC=C1	33602867	0.5259	6.2791
MI-19	C194	YMZJOZDEQYMIOV-KBCMKWCFSA-N	COC1=CC(OC)=C(\C=C\C(=O)N2C[C@@H]3CCC[C@@H]3[C@H]2C(=O)N[C@@H](C[C@@H]2CCNC2=O)C=O)C=C1	33602867	0.1956	6.70863
MI-20	C195	GCESRYMIZNLSQH-JTLWTYSLSA-N	CN(C)C1=CC=C(\C=C\C(=O)N2C[C@@H]3CCC[C@@H]3[C@H]2C(=O)N[C@@H](C[C@@H]2CCNC2=O)C=O)C=C1	33602867	0.375	6.42597
MI-21	C196	FIOKKXQKMFIASF-DFPMAUPISA-N	FC1=CC(CCC(=O)N2C[C@@H]3CCC[C@@H]3[C@H]2C(=O)N[C@@H](C[C@@H]2CCNC2=O)C=O)=CC=C1	33602867	0.0076	8.11919	2.97± 0.81
MI-22	C197	CYRUHAHDZRPFIU-NSBVLCQTSA-N	FC1=CC=C(CCC(=O)N2C[C@@H]3CCC[C@@H]3[C@H]2C(=O)N[C@@H](C[C@@H]2CCNC2=O)C=O)C=C1F	33602867	0.0174	7.75945	30.49 ± 1.24
MI-23	C198	ZUAZJPLYYVHKFN-NAFADOBPSA-N	FC1=CC(CCC(=O)N2C[C@@H]3CCC[C@@H]3[C@H]2C(=O)N[C@@H](C[C@@H]2CCNC2=O)C=O)=CC(F)=C1	33602867	0.0076	8.11919	5.63 ± 1.09
MI-24	C199	NXGBAEZSUURIHI-RNDDGGPQSA-N	CN(C)C1=CC=C(CCC(=O)N2C[C@@H]3CCC[C@@H]3[C@H]2C(=O)N[C@@H](C[C@@H]2CCNC2=O)C=O)C=C1	33602867	0.3782	6.42228
MI-25	C200	IDEWJDIVGHDEFX-HVUMFHIUSA-N	COC1=CC=C(OCC(=O)N2C[C@@H]3CCC[C@@H]3[C@H]2C(=O)N[C@@H](C[C@@H]2CCNC2=O)C=O)C=C1	33602867	0.0362	7.44129	24.72 ± 17.17
MI-26	C201	KDVUTHOMPYFSDW-IQHRTIQUSA-N	COC1=CC=C(OC(C)C(=O)N2C[C@@H]3CCC[C@@H]3[C@H]2C(=O)N[C@@H](C[C@@H]2CCNC2=O)C=O)C=C1	33602867	0.0691	7.16052
MI-27	C202	LXKAJKLRKRVRCL-GBLYOYEHSA-N	O=C[C@H](C[C@@H]1CCNC1=O)NC(=O)[C@@H]1[C@H]2CCC[C@H]2CN1C(=O)COC1=CC2=C(OCCO2)C=C1	33602867	0.0935	7.02919
MI-28	C203	PTTIGZHWNGKYAO-BPNDGJTPSA-N	ClC1=CC=C(OCC(=O)N2C[C@@H]3CCC[C@@H]3[C@H]2C(=O)N[C@@H](C[C@@H]2CCNC2=O)C=O)C=C1	33602867	0.0092	8.03621	0.67 ± 0.06
MI-29	C204	QRFWUTDNKUVKKL-ZEAPZOAHSA-N	FC1=C(OCC(=O)N2C[C@@H]3CCC[C@@H]3[C@H]2C(=O)N[C@@H](C[C@@H]2CCNC2=O)C=O)C=CC(Cl)=C1	33602867	0.0374	7.42713	1.65 ± 0.23
MI-30	C205	HKJKOHDJUKCNRG-ZEAPZOAHSA-N	ClC1=CC(Cl)=C(OCC(=O)N2C[C@@H]3CCC[C@@H]3[C@H]2C(=O)N[C@@H](C[C@@H]2CCNC2=O)C=O)C=C1	33602867	0.0172	7.76447	0.54 ± 0.13
MI-31	C206	LQMJXKADORALLN-ICWLNENESA-N	ClC1=CC=C(OCC(=O)N2C[C@@H]3CCC[C@@H]3[C@H]2C(=O)N[C@@H](C[C@@H]2CCNC2=O)C=O)C=C1Cl	33602867	0.03	7.52288	0.83 ± 0.28
MI-32	C207	SBNACRDYLQAFAN-KJDZKPBBSA-N	CC1=C(OCC(=O)N2C[C@@H]3CCC[C@@H]3[C@H]2C(=O)N[C@@H](C[C@@H]2CCNC2=O)C=O)C=CC(Cl)=C1	33602867	0.0197	7.70553	1.5 ± 0.28
2603241-56-9	C208	DUXWXGQOMNHTOZ-UHFFFAOYSA-N	ClC1=CC(=CC=C1)C1=CC(=CN(C2=CN=CC=C2)C1=O)C1=CC=CC=C1C#N	33786375	9.99	5.00043
2603241-59-2	C209	XOPZNMANGWUPLN-UHFFFAOYSA-N	ClC1=CC(=CC=C1)C1=CC(=CN(C2=CN=CC=C2)C1=O)C1=CNC(=O)NC1=O	33786375	6.38	5.19518
2603241-62-7	C210	KXGLBZMRWKVPSY-UHFFFAOYSA-N	ClC1=CC(=CC(Cl)=C1)C1=CC(=CN(C2=CN=CC=C2)C1=O)C1=CC=CC=C1C#N	33786375	4.02	5.39577
2603241-67-2	C211	KFGXONJZGIXSGH-UHFFFAOYSA-N	CCCOC1=CC(=CC(Cl)=C1)C1=CC(=CN(C1=O)C1=CN=CC=C1)C1=CC=CC=C1C#N	33786375; 34408808	0.14	6.85387	1.51 ± 0.01
2603241-70-7	C212	QRCHFFNDYYKHQM-UHFFFAOYSA-N	COCCOC1=CC(=CC(Cl)=C1)C1=CC(=CN(C1=O)C1=CN=CC=C1)C1=CC=CC=C1C#N	33786375	0.47	6.3279
2603241-75-2	C213	PUDFTLRNHLQJHN-UHFFFAOYSA-N	ClC1=CC(OCC2=CC=CC=C2)=CC(=C1)C1=CC(=CN(C2=CN=CC=C2)C1=O)C1=CC=CC=C1C#N	33786375	0.28	6.55284
2603241-79-6	C214	VMIGFUOVZDKJCW-UHFFFAOYSA-N	ClC1=CC(OCCC2=CC=CC=C2)=CC(=C1)C1=CC(=CN(C2=CN=CC=C2)C1=O)C1=CC=CC=C1C#N	33786375	0.51	6.29243
2603241-88-7	C215	UMETVGKNHTXVQR-UHFFFAOYSA-N	COC1=CC(=CC(Cl)=C1)C1=CC(=CN(C2=CN=CC=C2)C1=O)C1=CNC(=O)NC1=O	33786375	1.2	5.92082
2603241-91-2	C216	GJCBTWHGKCNYAB-UHFFFAOYSA-N	CCCOC1=CC(=CC(Cl)=C1)C1=CC(=CN(C1=O)C1=CN=CC=C1)C1=CNC(=O)NC1=O	33786375; 34408808	0.12	6.92082
2603241-96-7	C217	ZSDMEQDHYASRTO-UHFFFAOYSA-N	CCCCOC1=CC(=CC(Cl)=C1)C1=CC(=CN(C1=O)C1=CN=CC=C1)C1=CNC(=O)NC1=O	33786375	0.25	6.60206
2603241-99-0	C218	XEQQANRELYKWAL-UHFFFAOYSA-N	CC(C)CCOC1=CC(=CC(Cl)=C1)C1=CC(=CN(C1=O)C1=CN=CC=C1)C1=CNC(=O)NC1=O	33786375	0.19	6.72125
2603242-04-0	C219	IVPUTCRGJCQUQU-UHFFFAOYSA-N	ClC1=CC(OCC2=CC=CC=C2)=CC(=C1)C1=CC(=CN(C1=O)C1=CN=CC=C1)C1=CNC(=O)NC1=O	33786375	0.128	6.89279	3.2
2603242-09-5	C220	JVSFPWJWCIUVJO-UHFFFAOYSA-N	ClC1=CC(OCCC2=CC=CC=C2)=CC(=C1)C1=CC(=CN(C1=O)C1=CN=CC=C1)C1=CNC(=O)NC1=O	33786375	0.11	6.95861
2603242-14-2	C221	CXKRCAINPQDWER-UHFFFAOYSA-N	CC1=CC=CC=C1COC1=CC(=CC(Cl)=C1)C1=CC(=CN(C1=O)C1=CN=CC=C1)C1=CNC(=O)NC1=O	33786375	0.1	7
2603242-17-5	C222	RTUXHKBGIXAWJQ-UHFFFAOYSA-N	CC1=CC(COC2=CC(=CC(Cl)=C2)C2=CC(=CN(C2=O)C2=CN=CC=C2)C2=CNC(=O)NC2=O)=CC=C1	33786375	0.11	6.95861
2603242-22-2	C223	JNZBKQUMTMLNQO-UHFFFAOYSA-N	FC1=CC=CC=C1COC1=CC(=CC(Cl)=C1)C1=CC(=CN(C1=O)C1=CN=CC=C1)C1=CNC(=O)NC1=O	33786375	0.024	7.61979
2603242-25-5	C224	DGQRJEVFDWWDCX-UHFFFAOYSA-N	FC1=CC(COC2=CC(=CC(Cl)=C2)C2=CC(=CN(C2=O)C2=CN=CC=C2)C2=CNC(=O)NC2=O)=CC=C1	33786375	0.037	7.4318
2603242-30-2	C225	BUTFYHOATLSTQT-UHFFFAOYSA-N	FC1=CC=CC(F)=C1COC1=CC(=CC(Cl)=C1)C1=CC(=CN(C1=O)C1=CN=CC=C1)C1=CNC(=O)NC1=O	33786375	0.036	7.4437
2603242-35-7	C226	NFXZAFCZOMISJH-UHFFFAOYSA-N	ClC1=CC(OCC2=CC=CC=C2Cl)=CC(=C1)C1=CC(=CN(C1=O)C1=CN=CC=C1)C1=CNC(=O)NC1=O	33786375	0.018	7.74473	11.3
2603242-38-0	C227	JZJVGWWXTLJZIK-UHFFFAOYSA-N	FC1=CC=C(COC2=CC(=CC(Cl)=C2)C2=CC(=CN(C2=O)C2=CN=CC=C2)C2=CNC(=O)NC2=O)C(Cl)=C1	33786375	0.036	7.4437
2603242-41-5	C228	FBYZCSUBKCAJAK-UHFFFAOYSA-N	FC1=C(Cl)C=C(C=C1OCC1=CC=CC=C1Cl)C1=CC(=CN(C1=O)C1=CN=CC=C1)C1=CNC(=O)NC1=O	33786375; 34408808	0.024	7.61979	0.84
2603242-46-0	C229	MAQWOCWKZDBXGP-UHFFFAOYSA-N	ClC1=CC(OCC2CC2)=CC(=C1)C1=CC(=CN(C1=O)C1=CN=CC=C1)C1=CNC(=O)NC1=O	33786375; 34408808	0.037	7.4318
2603242-51-7	C230	BHQBUUBHCKLKLD-UHFFFAOYSA-N	FC(F)(F)CCOC1=CC(=CC(Cl)=C1)C1=CC(=CN(C1=O)C1=CN=CC=C1)C1=CNC(=O)NC1=O	33786375; 34408808	0.025	7.60206
2603242-56-2	C231	UIXRRGFIAVPQEF-UHFFFAOYSA-N	ClC1=CC(OCC2CC2)=CC(=C1)C1=CC(=CN(C1=O)C1=CN=CC=C1)C1=CC=CC=C1C#N	33786375; 34408808	0.17	6.76955	0.98
2603242-58-4	C232	GHBWVWMKFOCWLG-UHFFFAOYSA-N	FC(F)(F)CCOC1=CC(=CC(Cl)=C1)C1=CC(=CN(C1=O)C1=CN=CC=C1)C1=CC=CC=C1C#N	33786375; 34408808	0.12	6.92082
JCP474	C233	HBWFNALDLLDXEL-ADUOGZPQSA-N	CCOC(=O)[C@@H]1O[C@H]1C(=O)N(CCC(N)=O)NC(=O)[C@H](CC1=CC=CC=C1)NC(=O)[C@H](CC(C)C)NC(=O)OCC1=CC=CC=C1	33570381	0.96	6.01773
JCP400	C234	LVUKWBPECUZOET-NSHDSACASA-N	CC(C)(C)OC(=O)CC[C@H](NC(=O)CNC(=O)OC(C)(C)C)C(=O)CCl	33570381	1.74	5.75945
BFC220	C235	OXKRHUJDYNUUBQ-UHFFFAOYSA-N	OC(N1CCC(CC1)C(=O)CCl)(C1=CC=CC=C1)C1=CC=CC=C1	33570381	2.77	5.55752
BFC204	C236	OJQCBOLVUZALMV-UHFFFAOYSA-N	COC1=CC=C(C=C1)C1CC(=NN1C(=O)CCl)C1=CC=CS1	33570381	3.1	5.50864
BFC210	C237	GRQUYYHAXFLTMJ-UHFFFAOYSA-N	FC1=CC=CC=C1S(=O)(=O)N1CCN(CC1)C(=O)CCl	33570381	3.33	5.47756
JCP403	C238	NSAPQHIHCHMAMY-INIZCTEOSA-N	CC(C)(C)OC(=O)CC[C@H](NC(=O)CNC(=O)OC(C)(C)C)C(=O)COC(=O)C1=C(Cl)C=CC=C1Cl	33570381	2.99	5.52433
JCP543	C239	GBIVZALZNKBBEK-BFRYPLHYSA-N	C[C@H](NC(=O)OCC1=CC=CC=C1)C(=O)N[C@@H](C)C(=O)NN(CC(N)=O)C(=O)\C=C\C(=O)C1=CC=CC=C1	33570381	0.49	6.3098
Ginkgolic acid	C240	YXHVCZZLWZYHSA-FPLPWBNLSA-N	CCCCCC\C=C/CCCCCCCC1=C(C(O)=O)C(O)=CC=C1	33640032; 33894315	2.62	5.5817	8.3 ± 0.03
Anacardic acid	C241	ADFWQBGTDJIESE-UHFFFAOYSA-N	CCCCCCCCCCCCCCCC1=C(C(O)=O)C(O)=CC=C1	33640032; 33894315	1.385	5.85855	9.0 ± 2.5
923691-87-6	C242	LZJFXMUXSZGUNF-UHFFFAOYSA-N	ClCC(=O)N1CCN(CC1)S(=O)(=O)C1=CC=CS1	33655614 COVID_MoonShot	3.655	5.43711
1184668-18-5	C243	WPOQXWCCIJIZAH-UHFFFAOYSA-N	ClCC(=O)N1CCN(CC2=CSC=C2)CC1	33655614 COVID_MoonShot	8.36	5.07779
799837-78-8	C244	OBXJAFXYJIYLRC-UHFFFAOYSA-N	ClCC(=O)N1N=C(CC1C1=CC=CS1)C1=CC=CS1	33655614	4.7	5.3279
924084-26-4	C245	ZCRFRMSPOHWZEJ-UHFFFAOYSA-N	ClCC(=O)N1CCC2=C(C=CS2)C1C1=CC=CS1	33655614	37.5	4.42597
1311313-65-1	C246	ZHVMATQYQXBYRA-UHFFFAOYSA-N	ClCC(=O)N1CCC2=C(C=CS2)C1C1=CC=CC=C1	33655614	55	4.25964
796106-54-2	C247	ZBZGUXCOHGXIRI-UHFFFAOYSA-N	ClCC(=O)N1N=C(CC1C1=CC=CS1)C1=CC=CO1	33655614	46.4	4.33348
882223-89-4	C248	GJSOCNYKVHSXCX-UHFFFAOYSA-N	ClCC(=O)NC1=CC(=NN1C1=CC=CC=C1)C1=CC=CC=C1	33655614	80.9	4.09205
2637531-57-6	C249	KKIJAAYVRSUCNW-UHFFFAOYSA-N	COC1=CC=CC=C1OCCNC(=O)C1=CC(=O)NC2=CC(F)=CC=C12	33655614	18.2	4.73993
3156-42-1	C250	CVWPMONBGNBYCJ-UHFFFAOYSA-N	[O-][N+](=O)C=CC1=CC=C(C=C1)C#N	33655614	42.1	4.37572
3179-10-0	C251	JKQUXSHVQGBODD-UHFFFAOYSA-N	COC1=CC=C(C=C[N+]([O-])=O)C=C1	33655614	47.5	4.32331
6316-70-7	C252	PEPYBEJQAIGLRE-UHFFFAOYSA-N	COC1=CC(C=C[N+]([O-])=O)=CC(OC)=C1OC	33655614	45.9	4.33819
15795-14-9	C253	NWHBBZILZXZIBO-UHFFFAOYSA-N	[O-][N+](=O)C=CC1=CC(Br)=CC=C1	33655614	14.6	4.83565
897296-66-1	C254	DQICACAYOYNJIG-UHFFFAOYSA-N	CC1=CC=C(C=C1)S(=O)(=O)C(=CC1=CN=CC=C1)C#N	33655614	142	3.84771
1043922-53-7	C255	FTJHEEIVOBBMMC-SFHVURJKSA-N	CN(C#N)N(C)C(=O)[C@H](CC1=CC=CC=C1)NC(=O)OCC1=CC=CC=C1	33655614	2.19	5.65956
1043922-54-8	C256	GZBOGFDHJAMENH-HNNXBMFYSA-N	CC(C)C[C@H](NC(=O)OCC1=CC=CC=C1)C(=O)N(C)N(C)C#N	33655614	4.74	5.32422
1043922-56-0	C257	MEESNWIPVLGWFL-VWLOTQADSA-N	CN(N(CCC1=CC=CC=C1)C#N)C(=O)[C@H](CC1=CC=CC=C1)NC(=O)OCC1=CC=CC=C1	33655614	5.36	5.27084
1043922-57-1	C258	SENKHALBSUKUMS-QFIPXVFZSA-N	CCCCCN(C#N)N(C)C(=O)[C@H](CC1=CC=CC=C1)NC(=O)OCC1=CC=CC=C1	33655614	7.54	5.12263
1043922-55-9	C259	GAEREYBMNZIBLC-DEOSSOPVSA-N	CN(N(CC1=CC=CC=C1)C#N)C(=O)[C@H](CC1=CC=CC=C1)NC(=O)OCC1=CC=CC=C1	33655614	0.32	6.49485
1259945-86-2	C260	LRGPAVMYPWWORG-KRWDZBQOSA-N	CC(C)C[C@H](NC(=O)NCC1=CC=C(C=C1)C1=NOC(C)=N1)C(=O)N(C)N(C)C#N	33655614	25.5	4.59346
1259945-88-4	C261	MWBPTVRPPPPZPG-SFHVURJKSA-N	CC(C)C[C@H](NC(=O)NCC1=CC=C(C=C1)C1=NOC(=N1)C1=CC=CS1)C(=O)N(C)N(C)C#N	33655614	17.9	4.74715
1259945-93-1	C262	KFTMZNIURYIOKI-KRWDZBQOSA-N	CC(C)C[C@H](NC(=O)NC1=CC=C(C=C1)C1=NOC(=N1)C1=CC=CS1)C(=O)N(C)N(C)C#N	33655614	39.9	4.39903
1259945-81-7	C263	JESRGSWARNNMLP-HNNXBMFYSA-N	CC(C)C[C@H](NC(=O)NCC1=CC=CC=C1)C(=O)N(C)N(C)C#N	33655614	7.59	5.11976
1259946-02-5	C264	AUPZRAAKTGPDLC-KRWDZBQOSA-N	CC(C)C[C@H](NC(=O)C1=CC=C(C=C1)C1=NOC(=N1)C1=CC=CS1)C(=O)N(C)N(C)C#N	33655614	14.6	4.83565
1259946-06-9	C265	VQKRNTTUZDCHOZ-SFHVURJKSA-N	CC(C)C[C@H](N(C)C(=O)C1=CC=C(C=C1)C1=NOC(=N1)C1=CC=CS1)C(=O)N(C)N(C)C#N	33655614	5.54	5.25649
1417900-19-6	C266	GNDGQHDQDHABCO-LBPRGKRZSA-N	CN1N(CC[C@H](NC(=O)OCC2=CC=CC=C2)C1=O)C#N	33655614	14.8	4.82974
1627094-89-6	C267	JRHFOWQWUVMCHX-UHFFFAOYSA-N	CC(C)(C)OC(=O)NN(CC(=O)N(CC1=CC=CC=C1)CC1=CC=CC=C1)C#N	33655614	6.57	5.18243
1627094-88-5	C268	LHJKRUYOLRIDGD-UHFFFAOYSA-N	CN(CC1=CC=CC=C1)C(=O)CN(NC(=O)OC(C)(C)C)C#N	33655614	100	4
57389-70-5	C269	QAAYQUWLDDDJFC-UHFFFAOYSA-N	S=C1SC(SC#N)=NC2=CC=CC=C12	33655614	24.5	4.61083
Gü3609	C270	SKSFVXRDVFHXJJ-INIZCTEOSA-N	CC(C)C[C@H](NC(=O)OCC1=CC=CC=C1)C(=O)N(C)N(CCC([O])=[N])C#N	33655614	1.45	5.83863
Gü3608	C271	HUGYLJWKXGABNS-IBGZPJMESA-N	CN(N(CCC(N)=O)C#N)C(=O)[C@H](CC1=CC=CC=C1)NC(=O)OCC1=CC=CC=C1	33655614	2.33	5.63264
Gü3635	C272	HIDSPZDVYVECFJ-PZJWPPBQSA-N	CC(C)C[C@H](NC(=O)[C@@H](NC(=O)OCC1=CC=CC=C1)C(C)(C)C)C(=O)N(C)N(CCC(N)=O)C#N	33655614	0.775	6.1107
Gü3641	C273	BYRKEJAEIYZMBW-LADGPHEKSA-N	CN(N(CCC(N)=O)C#N)C(=O)[C@H](CC1=CC=CC=C1)NC(=O)[C@@H](NC(=O)OCC1=CC=CC=C1)C(C)(C)C	33655614	0.236	6.62709
Gü3634	C274	PFTKOJFIYWUUPD-WPFOTENUSA-N	CC[C@H](NC(=O)OCC1=CC=CC=C1)C(=O)N[C@H](C(=O)N[C@@H](CC(C)C)C(=O)N(C)N(CCC(N)=O)C#N)C(C)(C)C	33655614	0.0373	7.42829
Gü3619	C275	JGNSKMJHNUAKGY-OHSXHVKISA-N	CC[C@H](NC(=O)OCC1=CC=CC=C1)C(=O)N[C@H](C(=O)N[C@@H](CC1=CC=CC=C1)C(=O)N(C)N(CCC(N)=O)C#N)C(C)(C)C	33655614	0.0378	7.42251
585571-89-7	C276	FDUHUAOVUUJXMZ-UHFFFAOYSA-N	NC(=N)NC1=C(Cl)C=C(C=C1)C1=CC=C(O1)C1=CC(Cl)=C(NC(N)=N)C=C1	33655614	1.6	5.79588
PZB00410075	C277	VYUGMEGJNIINBO-UHFFFAOYSA-N	CN1C2=C(N3C=CN(CC#CC4=CC(Cl)=C(Cl)C=C4)C3=N2)C(=O)N(C)C1=O	33655614	22.5	4.64782
936371-64-1	C278	LJTINUKMKJKLBT-UHFFFAOYSA-N	ClC1=CN=CC(OC(=O)C2=CC3=CC=CC=C3N2)=C1	33655614	0.0247	7.6073
1025906-65-3	C279	YWKPSFBPBXOGRP-UHFFFAOYSA-N	ClC1=CN=CC(OC(=O)C2=CNC3=CC=CC=C23)=C1	33655614	21.7	4.66354
1026559-41-0	C280	TYLOEMFGLQBHPE-UHFFFAOYSA-N	ClC1=CN=CC(OC(=O)C2=CC=C3NC=CC3=C2)=C1	33655614	1.93	5.71444
1087243-12-6	C281	OPNCFNLNJUPFKN-UHFFFAOYSA-N	ClC1=CN=CC(OC(=O)C2=CC=C3C=CNC3=C2)=C1	33655614	0.586	6.2321
1087243-18-2	C282	FDPMNGSSFLFBSI-UHFFFAOYSA-N	ClC1=CN=CC(OC(=O)C2=C3NC=CC3=CC=C2)=C1	33655614	0.055	7.25964
PZB10620022	C283	WGTDTRRECQYDFW-UHFFFAOYSA-N	ClC1=CC=C2NC(=CC2=C1)C(=O)OC1=CC(Cl)=CN=C1	33655614	0.0342	7.46597
PZB10620019	C284	LXYZUFZEQSUDBI-UHFFFAOYSA-N	BrC1=CC(OC(=O)C2=C3C=CNC3=CC=C2)=CN=C1	33655614	0.227	6.64397
PZB10620065A	C285	KNFSNAVOLGYYTP-UHFFFAOYSA-N	ClC1=CC(OC(=O)C2=CC=C3NC4=C(CCCC4)C3=C2)=CN=C1	33655614	0.354	6.451
936371-56-1	C286	QHBWMDVARYUYJW-UHFFFAOYSA-N	ClC1=CN=CC(OC(=O)C2=CC3=CC=CC=C3O2)=C1	33655614	0.00541	8.2668
219928-80-0	C287	MNUHXGJUYTWVLU-UHFFFAOYSA-N	ClC1=CN=CC(OC(=O)C2=CC3=CC=CC=C3S2)=C1	33655614	0.0261	7.58336
PZB10620023	C288	IQLXSGBYBLCDBO-UHFFFAOYSA-N	ClC1=CC(OC(=O)C2=CC3=C(Cl)C=C(Cl)C=C3N2)=CN=C1	33655614	0.0233	7.63264
VS12	C289	LXOLOTHZSBNZFS-UHFFFAOYSA-N	NC1=NN=C(SC2CC(=O)N(C2=O)C2=CC=CC3=CC=CC=C23)S1	33667900	1.89	5.72354
Sitagliptin	C290	MFFMDFFZMYYVKS-SECBINFHSA-N	N[C@@H](CC(=O)N1CCN2C(C1)=NN=C2C(F)(F)F)CC1=CC(F)=C(F)C=C1F	33652894	6.914	5.16027	16.4
Melittin	C291	VDXZNPDIRNWWCW-JFTDCZMZSA-N	CC[C@H](C)[C@H](NC(=O)CN)C(=O)NCC(=O)N[C@@H](C)C(=O)N[C@@H](C(C)C)C(=O)N[C@@H](CC(C)C)C(=O)N[C@@H](CCCCN)C(=O)N[C@@H](C(C)C)C(=O)N[C@@H](CC(C)C)C(=O)N[C@@H]([C@@H](C)O)C(=O)N[C@@H]([C@@H](C)O)C(=O)NCC(=O)N[C@@H](CC(C)C)C(=O)N1CCC[C@H]1C(=O)N[C@@H](C)C(=O)N[C@@H](CC(C)C)C(=O)N[C@@H]([C@@H](C)CC)C(=O)N[C@@H](CO)C(=O)N[C@@H](CC1=CNC2=CC=CC=C12)C(=O)N[C@@H]([C@@H](C)CC)C(=O)N[C@@H](CCCCN)C(=O)N[C@@H]…	33652894	1.624	5.78941	15.73
53250-52-5	C292	UQRUMZDBXRBEPM-UHFFFAOYSA-N	OC1=CC(O)=C(C(=O)C2=CC(O)=CC(O)=C2)C(O)=C1	33806331	0.102	6.9914
Sennoside B	C293	QFJIQUOMKJNYLI-VZZBSESQSA-N	OC[C@H]1O[C@@H](OC2=CC=CC3=C(C4=CC(=CC(O)=C4C(O)=C23)C(O)=O)C2=C3C=CC=C(O[C@@H]4O[C@H](CO)[C@@H](O)[C@H](O)[C@H]4O)C3=C(O)C3=C(O)C=C(C=C23)C(O)=O)[C@H](O)[C@@H](O)[C@@H]1O	33806331	0.104	6.98297
Naringenin	C294	FTVWIRXFELQLPI-UHFFFAOYSA-N	OC1=CC=C(C=C1)C1CC(=O)C2=C(O)C=C(O)C=C2O1	33806331; 33808054	75.046	4.12467
578-74-5	C295	KMOUJOKENFFTPU-QNDFHXLGSA-N	OC[C@H]1O[C@@H](OC2=CC(O)=C3C(=O)C=C(OC3=C2)C2=CC=C(O)C=C2)[C@H](O)[C@@H](O)[C@@H]1O	33806331	0.074	7.13077
Acteoside	C296	FBSKJMQYURKNSU-ZLSOWSIRSA-N	C[C@@H]1O[C@@H](O[C@@H]2[C@@H](O)[C@H](OCCC3=CC(O)=C(O)C=C3)O[C@H](CO)[C@H]2OC(=O)\C=C\C2=CC(O)=C(O)C=C2)[C@H](O)[C@H](O)[C@H]1O	33806331; 10.1021/acsptsci.0c00216	2.2915	5.63988
Puerarin	C297	HKEAFJYKMMKDOR-VPRICQMDSA-N	OC[C@H]1O[C@H]([C@H](O)[C@@H](O)[C@@H]1O)C1=C2OC=C(C(=O)C2=CC=C1O)C1=CC=C(O)C=C1	33808054	49	4.3098
Daidzein	C298	ZQSIJRDFPHDXIC-UHFFFAOYSA-N	OC1=CC=C(C=C1)C1=COC2=CC(O)=CC=C2C1=O	33808054	56	4.25181
Astragalin	C299	JPUKWEQWGBDDQB-QSOFNFLRSA-N	OC[C@H]1O[C@@H](OC2=C(OC3=CC(O)=CC(O)=C3C2=O)C2=CC=C(O)C=C2)[C@H](O)[C@@H](O)[C@@H]1O	33808054	143	3.84466
Vitexin	C300	SGEWCQFRYRRZDC-VPRICQMDSA-N	OC[C@H]1O[C@H]([C@H](O)[C@@H](O)[C@@H]1O)C1=C2OC(=CC(=O)C2=C(O)C=C1O)C1=CC=C(O)C=C1	33808054	180	3.74473
Resveratrol	C301	LUKBXSAWLPMMSZ-OWOJBTEDSA-N	OC1=CC=C(\C=C\C2=CC(O)=CC(O)=C2)C=C1	33808054	103	3.98716
Caffeic acid	C302	QAIPRVGONGVQAS-DUXPYHPUSA-N	OC(=O)\C=C\C1=CC(O)=C(O)C=C1	33808054	197	3.70553
Rutin	C303	IKGXIBQEEMLURG-NVPNHPEKSA-N	C[C@@H]1O[C@@H](OC[C@H]2O[C@@H](OC3=C(OC4=CC(O)=CC(O)=C4C3=O)C3=CC(O)=C(O)C=C3)[C@H](O)[C@@H](O)[C@@H]2O)[C@H](O)[C@H](O)[C@H]1O	33918402	32	4.49485
Genkwanin	C304	JPMYFOBNRRGFNO-UHFFFAOYSA-N	COC1=CC(O)=C2C(=O)C=C(OC2=C1)C1=CC=C(O)C=C1	33894315	10.62	4.97388
Isorhamnetin	C305	IZQSVPBOUDKVDZ-UHFFFAOYSA-N	COC1=C(O)C=CC(=C1)C1=C(O)C(=O)C2=C(O)C=C(O)C=C2O1	33894315	31.59	4.50045
Apigenin	C306	KZNIFHPLKGYRTM-UHFFFAOYSA-N	OC1=CC=C(C=C1)C1=CC(=O)C2=C(O)C=C(O)C=C2O1	33894315; 10.1021/acsptsci.0c00216	43.98	4.35674
Sciadopitysin	C307	YCXRBCHEOFVYEN-UHFFFAOYSA-N	COC1=CC=C(C=C1)C1=CC(=O)C2=C(O)C=C(O)C(=C2O1)C1=C(OC)C=CC(=C1)C1=CC(=O)C2=C(O)C=C(OC)C=C2O1	33894315	1.09	5.96257
Ginkgetin	C308	AIFCFBUSLAEIBR-UHFFFAOYSA-N	COC1=CC(O)=C2C(=O)C=C(OC2=C1)C1=CC(=C(OC)C=C1)C1=C2OC(=CC(=O)C2=C(O)C=C1O)C1=CC=C(O)C=C1	33894315	2.98	5.52578
Isoginkgetin	C309	HUOOMAOYXQFIDQ-UHFFFAOYSA-N	COC1=CC=C(C=C1)C1=CC(=O)C2=C(O)C=C(O)C(=C2O1)C1=C(OC)C=CC(=C1)C1=CC(=O)C2=C(O)C=C(O)C=C2O1	33894315	2.33	5.63264
Amentoflavone	C310	YUSWMAULDXZHPY-UHFFFAOYSA-N	OC1=CC=C(C=C1)C1=CC(=O)C2=C(O)C=C(O)C(=C2O1)C1=C(O)C=CC(=C1)C1=CC(=O)C2=C(O)C=C(O)C=C2O1	33894315; 34348021	75.825	4.12019
Bilobetin	C311	IWEIJEPIYMAGTH-UHFFFAOYSA-N	COC1=C(C=C(C=C1)C1=CC(=O)C2=C(O)C=C(O)C=C2O1)C1=C2OC(=CC(=O)C2=C(O)C=C1O)C1=CC=C(O)C=C1	33894315	11.19	4.95117
Ginkgolic acid C17:1	C312	MBYNDKVOZOAOIS-FPLPWBNLSA-N	CCCCCC\C=C/CCCCCCCCCC1=C(C(O)=O)C(O)=CC=C1	33894315	1.19	5.92445
Ginkgolic acid C13:0	C313	VEPUCZUJLKAVNM-UHFFFAOYSA-N	CCCCCCCCCCCCCC1=C(C(O)=O)C(O)=CC=C1	33894315	3.57	5.44733
1359941-93-7	C314	KSCRVOKQPYZBHZ-IXPOFIJOSA-N	CC(C)C[C@H](NC(=O)[C@@H](NC(=O)OCC1=CC=CC=C1)C(C)C)C(=O)N[C@@H](C[C@@H]1CCNC1=O)C(=O)C1=NC2=CC=CC=C2S1	34271072	0.094	7.02687
898264-58-9	C315	WDMSWWUPIMEGNZ-UHCVVMIDSA-N	CCOC(=O)C=C[C@H](C[C@@H]1CCNC1=O)NC(=O)[C@H](CC(C)C)NC(=O)[C@@H](NC(=O)OCC1=CC=CC=C1)C(C)C	34271072	0.286	6.54363
2204222-43-3	C316	PMAJEYHZHNBPIF-ZJZGAYNASA-N	CC(C)C[C@H](NC(=O)[C@@H](NC(=O)OCC1=CC=CC=C1)C(C)C)C(=O)N[C@@H](C[C@@H]1CCNC1=O)C(=O)C(=O)NC(C)C	34271072	0.065	7.18709
217798-51-1	C317	INJSPYUOTZNFSF-UHFFFAOYSA-N	OCCN1[Se]C2=CC=CC=C2C1=O	33915460	0.65	6.18709
106363-74-0	C318	ODMXJEXAQZKNMV-UHFFFAOYSA-N	OC(=O)CN1[Se]C2=CC=CC=C2C1=O	33915460	0.41	6.38722
106363-71-7	C319	FSGQFSVVMZXOLX-UHFFFAOYSA-N	OC(=O)CCN1[Se]C2=CC=CC=C2C1=O	33915460	0.35	6.45593
153871-75-1	C320	FOEPTYDLLXMPLJ-UHFFFAOYSA-N	OC(=O)C1=CC=C(C=C1)N1[Se]C2=CC=CC=C2C1=O	33915460	0.13	6.88606
1034707-14-6	C321	PLADVUNGKPXPMX-UHFFFAOYSA-N	[O-][N+](=O)C1=CC=CC(=C1)N1[Se]C2=CC=CC=C2C1=O	33915460	0.15	6.82391
81743-92-2	C322	JWLXOHUMYJGZPC-UHFFFAOYSA-N	[O-][N+](=O)C1=CC=C(C=C1)N1[Se]C2=CC=CC=C2C1=O	33915460	0.26	6.58503
2237228-66-7	C323	LGLOPWIQZGBWRF-UHFFFAOYSA-N	O=C1N(CCN2CCOCC2)[Se]C2=CC=CC=C12	33915460	0.24	6.61979
2641582-47-8	C324	MWOBNUZBAFCVJM-UHFFFAOYSA-N	CC(C)(C)OC(=O)NCN1[Se]C2=CC=CC=C2C1=O	33915460	0.33	6.48149
106966-77-2	C325	QZJDTYZIHCOMMO-UHFFFAOYSA-N	O=C1N(CC2=CC=CO2)[Se]C2=CC=CC=C12	33915460	0.074	7.13077
2634-33-5	C326	DMSMPAJRVJJAGA-UHFFFAOYSA-N	O=C1NSC2=CC=CC=C12	33915460	0.66	6.18046
2527-66-4	C327	RDWXSJCICPOOKO-UHFFFAOYSA-N	CN1SC2=CC=CC=C2C1=O	33915460	0.78	6.10791
4299-05-02	C328	CIZCWSJDCWBINO-UHFFFAOYSA-N	CCCN1SC2=CC=CC=C2C1=O	33915460	0.73	6.13668
4299-09-06	C329	BKCDKWJRHGJSRF-UHFFFAOYSA-N	OCCN1SC2=CC=CC=C2C1=O	33915460	0.41	6.38722
180801-33-6	C330	JZMXCENGODLQED-UHFFFAOYSA-N	CC(C)CN1SC2=CC=CC=C2C1=O	33915460	0.48	6.31876
35159-81-0	C331	BUQJUCVPPUJQBJ-UHFFFAOYSA-N	C=CCN1SC2=CC=CC=C2C1=O	33915460	0.63	6.20066
443286-41-7	C332	PRLIOOFJTHOJPZ-UHFFFAOYSA-N	NC1=CC=CC=C1N1SC2=CC=CC=C2C1=O	33915460	0.13	6.88606
2514-36-5	C333	GTTHESNNWLOVLD-UHFFFAOYSA-N	O=C1N(CC2=CC=CC=C2)SC2=CC=CC=C12	33915460	0.17	6.76955
2514-30-9	C334	KRXMYBAZKJBJAB-UHFFFAOYSA-N	CC1=CC=C(C=C1)N1SC2=CC=CC=C2C1=O	33915460; 10.1021/acsptsci.0c00216	0.175	6.75696
2620-91-9	C335	XZZLYYYXSWYYKL-UHFFFAOYSA-N	ClC1=CC=C(C=C1)N1SC2=CC=CC=C2C1=O	33915460	0.39	6.40894
2304826-28-4	C336	SCOBQUKCPDSHPB-UHFFFAOYSA-N	O=C1N(CC2=CC=CO2)SC2=CC=CC=C12	33915460	0.11	6.95861
1909243-65-7	C337	CPXPGFUBQYOVQL-UHFFFAOYSA-N	O=C1N(CCCC2=CC=CC=C2)SC2=CC=CC=C12	33915460	0.41	6.38722
Ebsulfur	C338	KDMQSUUXKLZVNU-UHFFFAOYSA-N	O=C1N(SC2=CC=CC=C12)C1=CC=CC=C1	33915460; 33667900; 10.1021/acsptsci.0c00216	0.236667	6.62586
4322-93-4	C339	ZIFJJRRCTKAIGB-UHFFFAOYSA-N	COC(=O)C1=CC=C(C=C1)N1SC2=CC=CC=C2C1=O	33915460	0.36	6.4437
788092-78-4	C340	KWLOKUMNWAEMHY-UHFFFAOYSA-N	CCCNC(=O)N1SC2=CC=CC=C2C1=O	33915460	0.23	6.63827
51584-03-3	C341	GYVKPAVYPMIITO-UHFFFAOYSA-N	CCCCNC(=O)N1SC2=CC=CC=C2C1=O	33915460	0.91	6.04096
1601403-03-5	C342	IRBBDJYBNHNLKO-UHFFFAOYSA-N	O=C(NCC1=CC=CO1)N1SC2=CC=CC=C2C1=O	33915460	0.38	6.42022
Zafirlukast	C343	YEEZWCHGZNKEEK-UHFFFAOYSA-N	COC1=C(CC2=CN(C)C3=CC=C(NC(=O)OC4CCCC4)C=C23)C=CC(=C1)C(=O)NS(=O)(=O)C1=CC=CC=C1C	33901557	46.68	4.33087
Lomustine	C344	GQYIWUVLTXOXAJ-UHFFFAOYSA-N	ClCCN(N=O)C(=O)NC1CCCCC1	33901557	5.86	5.2321
Closantel sodium	C345	JMPFSEBWVLAJKM-UHFFFAOYSA-N	CC1=CC(C(C#N)C2=CC=C(Cl)C=C2)=C(Cl)C=C1NC(=O)C1=C(O)C(I)=CC(I)=C1	33901557	5.3	5.27572
Alexidine	C346	LFVVNPBBFUSSHL-UHFFFAOYSA-N	CCCCC(CC)CNC(=N)N=C(N)NCCCCCCNC(N)=NC(=N)NCC(CC)CCCC	33901557	22.76	4.64283
Vitamin K3	C347	MJVAVZPDRWSRRC-UHFFFAOYSA-N	CC1=CC(=O)C2=CC=CC=C2C1=O	33901557; 10.1101/2020.05.28.120642; 10.1021/acsptsci.0c00216	8.10667	5.09116
1,4-Naphthoquinone	C348	FRASJONUBLZVQX-UHFFFAOYSA-N	O=C1C=CC(=O)C2=CC=CC=C12	33901557; 34438124	0.4	6.39794
1010-60-2	C349	CCTJHVLTAJTPBV-UHFFFAOYSA-N	ClC1=CC(=O)C2=CC=CC=C2C1=O	33901557	1.92	5.7167
Juglone	C350	KQPYUDDGWXQXHS-UHFFFAOYSA-N	OC1=CC=CC2=C1C(=O)C=CC2=O	33901557; 10.1021/acsptsci.0c00216	7.78	5.10902
475-38-7	C351	RQNVIKXOOKXAJQ-UHFFFAOYSA-N	OC1=C2C(=O)C=CC(=O)C2=C(O)C=C1	33901557	0.49	6.3098
Plumbagin	C352	VCMMXZQDRFWYSE-UHFFFAOYSA-N	CC1=CC(=O)C2=C(C=CC=C2O)C1=O	33901557; 33022015	9.21	5.03574
14918-69-5	C353	KFAVXUQFBGHURZ-UHFFFAOYSA-N	OC1=C(Cl)C(Cl)=C(O)C2=C1C(=O)C=CC2=O	33901557	1.53	5.81531
Chebulagic acid	C354	HGJXAVROWQLCTP-YABCKIEDSA-N	O[C@H]1[C@H]2[C@H](CC(O)=O)C(=O)O[C@@H]3[C@H]4COC(=O)C5=CC(O)=C(O)C(O)=C5C5=C(O)C(O)=C(O)C=C5C(=O)O[C@@H]3[C@@H](OC(=O)C3=CC(O)=C(O)C(OC1=O)=C23)[C@H](OC(=O)C1=CC(O)=C(O)C(O)=C1)O4	33872675	9.09	5.04144	9.76 ± 0.42
Punicalagin	C355	ZJVUMAFASBFUBG-UYMKNUMKSA-N	OC1O[C@@H]2COC(=O)C3=CC(O)=C(O)C(O)=C3C3=C4C(=O)OC5=C(O)C(O)=C(C6=C5C4=C(OC6=O)C(O)=C3O)C3=C(O)C(O)=C(O)C=C3C(=O)O[C@H]2[C@@H]2OC(=O)C3=CC(O)=C(O)C(O)=C3C3=C(O)C(O)=C(O)C=C3C(=O)O[C@@H]12	33872675	4.62	5.33536	7.2 ± 1.08
MR6-7-2	C356	UWQXYXVYDDJKSY-UHFFFAOYSA-N	COC1=CC(CN2[Se]C3=CC=CC=C3C2=O)=CC=C1	34031399	0.363	6.44009	4.5 ± 0.086
MR6-17-1	C357	ZFXLHLJHFSDXFG-UHFFFAOYSA-N	O=C(N1CCOCC1)C1=CC(=CC=C1)N1[Se]C2=CC=CC=C2C1=O	34031399	0.702	6.15366	-
MR6-18-4	C358	OQWCODYRVBTZGK-UHFFFAOYSA-N	O=C(N1CCOCC1)C1=CC(CN2[Se]C3=CC=CC=C3C2=O)=CC=C1	34031399	0.345	6.46218	3.74 ± 0.066
MR6-26-2	C359	DDEAVXZRFSYPDI-UHFFFAOYSA-N	COC1=CC=C(CN2[Se]C3=CC=CC=C3C2=O)C=N1	34031399	0.467	6.33068	3.17 ± 0.112
MR6-31-2	C360	XZWKXIFLMYRVTK-UHFFFAOYSA-N	ClC1=CC=C(CN2[Se]C3=CC=CC=C3C2=O)C=C1	34031399	0.824	6.08407	1.78 ± 0.073
LASSBio-1945	C361	RTNFALLGIDGVDR-UHFFFAOYSA-N	CCCC1=CC2=C(OCO2)C=C1S(=O)(=O)N1CCN(CC1)C1=CC=CC=C1	34046603	15.97	4.7967
Z-VAD-FMK	C362	MIFGOLAMNLSLGH-QOKNQOGYSA-N	COC(=O)C[C@H](NC(=O)[C@H](C)NC(=O)[C@@H](NC(=O)OCC1=CC=CC=C1)C(C)C)C(=O)CF	34075025; 34368837; 34198327	1.10133	5.95808	1.88 ± 0.52; 138 ± 19
Z-IETD-FMK	C363	PHLCQASLWHYEMX-DEKIMQJDSA-N	CC[C@H](C)[C@H](NC(=O)OCC1=CC=CC=C1)C(=O)N[C@@H](CCC(=O)OC)C(=O)N[C@@H]([C@@H](C)O)C(=O)N[C@@H](CC(=O)OC)C(=O)CF	34075025; 34368837; 34198327	1.16767	5.93268	0.64 ± 0.08
330453-41-3	C364	WNJONLIYGJXNFC-UHFFFAOYSA-N	CC1=CC(C=C2C(=O)NC(=O)NC2=O)=C(C)N1C1=CC=C(C=C1)C1=CC=CC=C1	34079818	19	4.72125
383896-47-7	C365	GGDRMKGZRIVKSM-UHFFFAOYSA-N	CC(=O)NC1=CC=C(NC2=NC3=CC=CC=C3N=C2NS(=O)(=O)C2=CC=C(Cl)C=C2)C=C1	34079818	38	4.42022
2648754-66-7	C366	HAHPXCSLUABGFD-BZSNNMDCSA-N	O=C[C@H](C[C@@H]1CCNC1=O)NC(=O)[C@H](CC1CC1)NC(=O)OCC1=CC=CC=C1	34118724	0.05	7.30103	1.1 ± 0.1
1681060-26-3	C367	YDHLZYPCVKECFG-ACRUOGEOSA-N	O=C[C@H](C[C@@H]1CCNC1=O)NC(=O)[C@H](CC1CCCCC1)NC(=O)OCC1=CC=CC=C1	34118724	0.61	6.21467	1.2 ± 0.4
1065478-18-3	C368	JKMYXNKXJWIHOA-ACRUOGEOSA-N	O=C[C@H](C[C@@H]1CCNC1=O)NC(=O)[C@H](CC1=CC=CC=C1)NC(=O)OCC1=CC=CC=C1	33283984; 34118724	0.165	6.78252	>10
2648754-67-8	C369	CZMUQIYXGOYLKC-SZMVWBNQSA-N	CC(C)C[C@H](NC(=O)OCC1=CC(F)=CC=C1)C(=O)N[C@@H](C[C@@H]1CCNC1=O)C=O	34118724	0.13	6.88606	1.4 ± 0.5
2648754-68-9	C370	AFYLRCTUYTWBEO-WDSOQIARSA-N	CC(C)C[C@H](NC(=O)OCCC1=CC(Cl)=CC=C1)C(=O)N[C@@H](C[C@@H]1CCNC1=O)C=O	34118724	0.15	6.82391	1.47 ± 0.8
890648-76-7	C371	QCRLRBSKQJIUTG-MPGHIAIKSA-N	COC1=C2C=C(NC2=CC=C1)C(=O)N[C@@H](CC(C)C)C(=O)N[C@@H](C[C@@H]1CCNC1=O)C=O	34118724	0.06	7.22185	0.9 ± 0.1
2648754-69-0	C372	BZJBCSRRHPATGV-WNHJNPCNSA-N	CC(C)C[C@H](NC(=O)O[C@@H](C)C1=CC=CC=C1)C(=O)N[C@@H](C[C@@H]1CCNC1=O)C=O	34118724	0.27	6.56864	1.1 ± 0.5
2648754-70-3	C373	BZJBCSRRHPATGV-BVBHFADKSA-N	CC(C)C[C@H](NC(=O)O[C@H](C)C1=CC=CC=C1)C(=O)N[C@@H](C[C@@H]1CCNC1=O)C=O	34118724	0.35	6.45593	1.4 ± 0.7
2648754-71-4	C374	LWPZKXWMHWKVCB-SZMVWBNQSA-N	FC1=CC=CC(COC(=O)N[C@@H](CC2CC2)C(=O)N[C@@H](C[C@@H]2CCNC2=O)C=O)=C1	34118724	0.14	6.85387	1.1 ± 0.2
2648754-72-5	C375	OFPBFTVBHSYZLW-WDSOQIARSA-N	ClC1=CC=CC(CCOC(=O)N[C@@H](CC2CC2)C(=O)N[C@@H](C[C@@H]2CCNC2=O)C=O)=C1	34118724	0.24	6.61979	0.8 ± 0.2
2648754-73-6	C376	CQURQDKUTCKDIG-MPGHIAIKSA-N	COC1=C2C=C(NC2=CC=C1)C(=O)N[C@@H](CC1CC1)C(=O)N[C@@H](C[C@@H]1CCNC1=O)C=O	34118724	0.05	7.30103	0.7 ± 0.1
2648754-74-7	C377	KAXIWAYDOIRHKD-QZHFEQFPSA-N	C[C@H](OC(=O)N[C@@H](CC1CC1)C(=O)N[C@@H](C[C@@H]1CCNC1=O)C=O)C1=CC=CC=C1	34118724	0.43	6.36653	2.0 ± 0.5
2648754-76-9	C378	FHMWCUZBRKDEDN-HTCLRFROSA-N	OC([C@H](C[C@@H]1CCNC1=O)NC(=O)[C@H](CC1CC1)NC(=O)OCC1=CC=CC=C1)S(O)(=O)=O	34118724	0.08	7.09691	0.9 ± 0.3
2648754-78-1	C379	VGTSDAFHXDWTEF-XAXASBLLSA-N	COC1=C2C=C(NC2=CC=C1)C(=O)N[C@@H](CC(C)C)C(=O)N[C@@H](C[C@@H]1CCNC1=O)C(O)S(O)(=O)=O	34118724	0.07	7.1549	1.7 ± 0.3
2648754-80-5	C380	DRWFTJQFNJPAAY-YQASGENESA-N	OC([C@H](C[C@@H]1CCNC1=O)NC(=O)[C@H](CC1CC1)NC(=O)OCC1=CC(F)=CC=C1)S(O)(=O)=O	34118724	0.07	7.1549	0.57 ± 0.07
2648754-82-7	C381	FPXMZZWNZPMKPB-PIJSLZJWSA-N	OC([C@H](C[C@@H]1CCNC1=O)NC(=O)[C@H](CC1CC1)NC(=O)OCCC1=CC(Cl)=CC=C1)S(O)(=O)=O	34118724	0.08	7.09691	0.7 ± 0.2
2648754-84-9	C382	PCJKUFVSLOJHBP-XAXASBLLSA-N	COC1=C2C=C(NC2=CC=C1)C(=O)N[C@@H](CC1CC1)C(=O)N[C@@H](C[C@@H]1CCNC1=O)C(O)S(O)(=O)=O	34118724	0.04	7.39794	1.8 ± 0.4
2648754-86-1	C383	XDBBVZVFGANLDV-PNXRDEECSA-N	C[C@H](OC(=O)N[C@@H](CC1CC1)C(=O)N[C@@H](C[C@@H]1CCNC1=O)C(O)S(O)(=O)=O)C1=CC=CC=C1	34118724	0.05	7.30103	1.2 ± 0.2
HZZRMKZNUIJMBM-UHFFFAOYSA-N	C384	HZZRMKZNUIJMBM-UHFFFAOYSA-N	OC1=CC=C(C=C1O)C1=C(O)C(=O)C2=C(O)C=C(O)C([Se]C3=CC=CC=C3)=C2O1	34208928	5.1	5.29243
ZSSAWRSYSQEDJU-UHFFFAOYSA-N	C385	ZSSAWRSYSQEDJU-UHFFFAOYSA-N	CCCC[Se]C1=C2OC(=C(O)C(=O)C2=C(O)C=C1O)C1=CC=C(O)C(O)=C1	34208928	24	4.61979
PXYZVGLGISWIRT-UHFFFAOYSA-N	C386	PXYZVGLGISWIRT-UHFFFAOYSA-N	CC1=CC=C([Se]C2=C3OC(=C(O)C(=O)C3=C(O)C=C2O)C2=CC=C(O)C(O)=C2)C=C1	34208928	11	4.95861
GSCFTMXOXFVPAI-UHFFFAOYSA-N	C387	GSCFTMXOXFVPAI-UHFFFAOYSA-N	COC1=CC=C([Se]C2=C3OC(=C(O)C(=O)C3=C(O)C=C2O)C2=CC=C(O)C(O)=C2)C=C1	34208928	3	5.52288
YSWKVKNPOZIMIS-UHFFFAOYSA-N	C388	YSWKVKNPOZIMIS-UHFFFAOYSA-N	OC1=CC=C(C=C1O)C1=C(O)C(=O)C2=C(O)C([Se]C3=CC=CC=C3)=C(O)C([Se]C3=CC=CC=C3)=C2O1	34208928	13	4.88606
ZBKPEDGUBSTOIK-UHFFFAOYSA-N	C389	ZBKPEDGUBSTOIK-UHFFFAOYSA-N	OC1=C2C(=O)C=C(OC2=CC(OCC[Te]C2=CC=CC=C2)=C1)C1=CC=CC=C1	34208928	3.3	5.48149
HFPUFXJMLZLTRB-UHFFFAOYSA-N	C390	HFPUFXJMLZLTRB-UHFFFAOYSA-N	OC1=C2C(=O)C=C(OC2=CC(OCC[Te]C2=CC=C(Cl)C=C2)=C1)C1=CC=CC=C1	34208928	2.2	5.65758
Dalcetrapib	C391	YZQLWPMZQVHJED-UHFFFAOYSA-N	CCC(CC)CC1(CCCCC1)C(=O)NC1=CC=CC=C1SC(=O)C(C)C	34235330	14.4	4.84164	17.5 ± 3.5
ML300	C392	OCKMJWOFMCSMEX-UHFFFAOYSA-N	O=C(CN1N=NC2=CC=CC=C12)N(CC1=CSC=C1)C1=CC=C(NC(=O)C2CC2)C=C1	34347470 COVID_MoonShot	10.58	4.97551	19.90 ± 6.32
1473419-56-5	C393	BRLBTOJQLXGOHO-UHFFFAOYSA-N	O=C(CN1N=NC2=CC=CC=C12)N(CC1=CSC=C1)C1=CC=C(C=C1)C1=CC=CC=C1	34347470 COVID_MoonShot	18.25	4.73874
1473419-57-6	C394	LHBIUOYHJIXRST-UHFFFAOYSA-N	O=C(CN1N=NC2=CC=CC=C12)N(CC1=CSC=C1)C1=CC=C(C=C1)C1=CC=CN=C1	34347470	0.95	6.02228	12.07 ± 0.31
2694063-36-8	C395	BDMCAWVDUSVNBO-UHFFFAOYSA-N	O=C(CN1N=NC2=CC=CC=C12)N(CC1=CSC=C1)C1=CC=CC=C1	34347470	18.87	4.72423
2694063-37-9	C396	AMNRXIOJAADJRF-UHFFFAOYSA-N	NC(=O)C1=CC=C(C=C1)N(CC1=CSC=C1)C(=O)CN1N=NC2=CC=CC=C12	34347470	0.44	6.35655
2694063-38-0	C397	UTWHGTFVFPLUKB-UHFFFAOYSA-N	O=C(CN1N=NC2=CC=CC=C12)N(CC1=CSC=C1)C1=CC=C(C=C1)C(=O)NC1CC1	34347470	15.94	4.79751
2694063-39-1	C398	PAOYPYMKBNVXRO-UHFFFAOYSA-N	CS(=O)(=O)NC1=CC=C(C=C1)N(CC1=CSC=C1)C(=O)CN1N=NC2=CC=CC=C12	34347470	1.61	5.79317
2694063-40-4	C399	WMGPUGILOFJULP-UHFFFAOYSA-N	O=C(CN1N=NC2=CC=CC=C12)N(CC1=CSC=C1)C1=CC=C(NS(=O)(=O)C2CC2)C=C1	34347470	8.77	5.057
1473419-59-8	C400	ZFYLJRHNLKAHPV-UHFFFAOYSA-N	O=C(CN1N=NC2=CC=CC=C12)N(CC1=CSC=C1)C1=CC=C(C=C1)C1=CC=NC=C1	34347470	1.4	5.85387
2694063-41-5	C401	ICGCVDLDCRLNGJ-UHFFFAOYSA-N	O=C(CN1N=NC2=CC=CC=C12)N(CC1=CSC=C1)C1=CC=C(C=C1)C1=CC=CC=N1	34347470	2.09	5.67985
1473419-58-7	C402	NGIZLVDUIAGJQR-UHFFFAOYSA-N	COC1=NC=CC=C1C1=CC=C(C=C1)N(CC1=CSC=C1)C(=O)CN1N=NC2=CC=CC=C12	34347470	5.07	5.29499
2694063-42-6	C403	AZBYGSYNZGNIEI-UHFFFAOYSA-N	O=C(CN1N=NC2=CC=CC=C12)N(CC1=CSC=C1)C1=CC=C(C=C1)C1=CC=CNC1=O	34347470	0.92	6.03621
2694063-43-7	C404	MHMNSHNWWVMPDA-UHFFFAOYSA-N	CN1C=C(C=N1)C1=CC=C(C=C1)N(CC1=CSC=C1)C(=O)CN1N=NC2=CC=CC=C12	34347470	20.39	4.69058
2694063-44-8	C405	PYVQFTGANJRGEP-UHFFFAOYSA-N	O=C(CN1N=NC2=CC=CC=C12)N(CC1=CSC=C1)C1=CC=C(C=C1)C1=CNN=C1	34347470	0.11	6.95861	5.76 ± 1.96
2694063-45-9	C406	IIHIUQOLONBIHR-UHFFFAOYSA-N	CN1C=NC(=C1)C1=CC=C(C=C1)N(CC1=CSC=C1)C(=O)CN1N=NC2=CC=CC=C12	34347470	9.55	5.02
2694063-46-0	C407	XZJQABWECIWHRU-UHFFFAOYSA-N	O=C(CN1N=NC2=CC=CC=C12)N(CC1=CSC=C1)C1=CC=C(C=C1)C1=CNC=N1	34347470	0.06	7.22185	1.74 ± 0.19
2694063-47-1	C408	OQGTZTSFRMUFBA-UHFFFAOYSA-N	CC(C)CCN(C(=O)CN1N=NC2=CC=CC=C12)C1=CC=C(C=C1)C1=CC=CN=C1	34347470	4.62	5.33536
2694063-48-2	C409	CIABYILRZWPLFX-UHFFFAOYSA-N	O=C(CN1N=NC2=CC=CC=C12)N(CC1CC1)C1=CC=C(C=C1)C1=CC=CN=C1	34347470	2.51	5.60033
2694063-49-3	C410	DLTPUSCBKNOVLV-UHFFFAOYSA-N	O=C(CN1N=NC2=CC=CC=C12)N(CC1CCC1)C1=CC=C(C=C1)C1=CC=CN=C1	34347470	0.83	6.08092
2694063-50-6	C411	MUXXBMHXURKPHX-UHFFFAOYSA-N	O=C(CN1N=NC2=CC=CC=C12)N(CC1CCCC1)C1=CC=C(C=C1)C1=CC=CN=C1	34347470	1.16	5.93554
2694063-51-7	C412	YPAJVLNWSXODGF-UHFFFAOYSA-N	O=C(CN1N=NC2=CC=CC=C12)N(CC1CCOC1)C1=CC=C(C=C1)C1=CC=CN=C1	34347470	23	4.63827
2694063-52-8	C413	SDKAWNSLJAJOGE-UHFFFAOYSA-N	O=C(CN1N=NC2=CC=CC=C12)N(CC1=CSC=N1)C1=CC=C(C=C1)C1=CC=CN=C1	34347470	1.59	5.7986
2694063-53-9	C414	QLYAVYHRKCZVAB-UHFFFAOYSA-N	ClC1=CC=CC(CN(C(=O)CN2N=NC3=CC=CC=C23)C2=CC=C(C=C2)C2=CC=CN=C2)=C1	34347470	0.39	6.40894	7.61 ± 1.43
2694063-54-0	C415	LBNKWIIALDNORK-UHFFFAOYSA-N	FC1=CC=C(CN(C(=O)CN2N=NC3=CC=CC=C23)C2=CC=C(C=C2)C2=CC=CN=C2)C=C1Cl	34347470	8.53	5.06905
2694063-56-2	C416	UHMIVSNGFNZGBS-UHFFFAOYSA-N	FC1=CC(Cl)=CC(CN(C(=O)CN2N=NC3=CC=CC=C23)C2=CC=C(C=C2)C2=CC=CN=C2)=C1	34347470	0.119	6.92445
2694063-57-3	C417	FXOXREWVQYLPFR-UHFFFAOYSA-N	ClC1=CC(CN(C(=O)CN2N=NC3=CC=CC=C23)C2=CC=C(C=C2)C2=CC=CN=C2)=CC(Cl)=C1	34347470	0.176	6.75449
2694063-58-4	C418	YYPWVCNJTBELIN-UHFFFAOYSA-N	CC1=CC(Cl)=CC(CN(C(=O)CN2N=NC3=CC=CC=C23)C2=CC=C(C=C2)C2=CC=CN=C2)=C1	34347470	0.312	6.50585
2694063-59-5	C419	AZRNSMNPERAERM-UHFFFAOYSA-N	ClC1=CN=CC(CN(C(=O)CN2N=NC3=CC=CC=C23)C2=CC=C(C=C2)C2=CC=CN=C2)=C1	34347470	0.54	6.26761
2694063-60-8	C420	OMFBUEFMMHUWOX-UHFFFAOYSA-N	ClC1=CC=CC(CN(C(=O)CN2N=NC3=CC=CC=C23)C2=CC=C(C=C2)C2=CC=CNC2=O)=C1	34347470	0.746	6.12726	8.77 ± 1.14
2694063-61-9	C421	JNKQPWXEHPYJAU-UHFFFAOYSA-N	ClC1=CC=CC(CN(C(=O)CN2N=NC3=CC=CC=C23)C2=CC=C(C=C2)C2=CNN=C2)=C1	34347470	0.27	6.56864	1.98 ± 0.24
2694063-62-0	C422	ZUSJSFVCQUBXFQ-UHFFFAOYSA-N	COC1=CC(=CC=C1C1=CNN=C1)N(CC1=CC=CC(Cl)=C1)C(=O)CN1N=NC2=CC=CC=C12	34347470	0.328	6.48413	2.93 ± 0.28
2694063-63-1	C423	ZJWZLVITQIYDKL-UHFFFAOYSA-N	COC1=CC(=CC=C1N(CC1=CC=CC(Cl)=C1)C(=O)CN1N=NC2=CC=CC=C12)C1=CNN=C1	34347470	0.197	6.70553	2.30 ± 0.33
2694063-64-2	C424	WCLFFPWYAFAVEX-UHFFFAOYSA-N	ClC1=CC=CC(CN(C(=O)CN2N=NC3=CC=CC=C23)C2=CC=C(N=C2)C2=CNN=C2)=C1	34347470	0.333	6.47756	3.81 ± 0.18
2694063-65-3	C425	GITOTVPGLSPTSF-UHFFFAOYSA-N	ClC1=CC=CC(CN(C(=O)CN2N=NC3=CC=CC=C23)C2=CC=C(C=N2)C2=CNN=C2)=C1	34347470	0.171	6.767	1.91 ± 0.30
CCF0058981	C426	NQTRFDLUODRJKC-UHFFFAOYSA-N	ClC1=CC=CC(CN(C(=O)CN2N=NC3=CC=CC=C23)C2=CC=C(C=C2)C2=CNC=N2)=C1	34347470	0.068	7.16749	0.50 ± 0.01
2694063-66-4	C427	LLFIKGDQQRLTFJ-UHFFFAOYSA-N	ClC1=CC=CC(CN(C(=O)CC2=CC=CN=C2)C2=CC=C(C=C2)C2=CNN=C2)=C1	34347470	1.27	5.8962
2694063-67-5	C428	HQKYYKUPSYGXIW-UHFFFAOYSA-N	ClC1=CC=CC(CN(C(=O)CC2=CN=CN=C2)C2=CC=C(C=C2)C2=CNN=C2)=C1	34347470	3.442	5.46319
Rottlerin	C429	DEZFNHCVIZBHBI-ZHACJKMWSA-N	CC(=O)C1=C(O)C(C)=C(O)C(CC2=C(O)C(C(=O)\C=C\C3=CC=CC=C3)=C3OC(C)(C)C=CC3=C2O)=C1O	34348021	37	4.4318
M-1805	C430	YMGIJUKMVDMGRY-VGOFMYFVSA-N	OC(=O)C1=CC(=CC=C1)N1C(=S)S\C(=C\C2=CC(O)=C(O)C=C2)C1=O	34348021	100	4
Pectolinarin	C431	DUXQKCCELUKXOE-UHFFFAOYSA-N	COC1=CC=C(C=C1)C1=CC(=O)C2=C(O)C(OC)=C(OC3OC(COC4OC(C)C(O)C(O)C4O)C(O)C(O)C3O)C=C2O1	34348021	468	3.32975
1197726-57-0	C432	XSBPSLHXSBFPQO-UHFFFAOYSA-N	CC(N(CC1=CC=CC=C1)C(=O)C1CC2=C(O1)C=CC(Cl)=C2)C1=CC(NC(C)=O)=CC=C1	34279924	0.8	6.09691
1788623-85-7	C433	FGELQLYSYCCROF-UHFFFAOYSA-N	OC1=C(F)C=C(CNC(=O)N2CCC(CN3CCC4=CC=CC=C34)CC2)C=C1	34279924	0.73	6.13668	4.98 ± 1.83
941105-74-4	C434	OPVFOSHQEHUQNB-UHFFFAOYSA-N	NC(=O)CN1C(CNC(C2=CC=CS2)C2=CC=C(F)C=C2)=NC2=CC=CC=C2C1=O	34279924	2.05	5.68825
871308-04-2	C435	WRWLTTWLDXNKDO-UHFFFAOYSA-N	OCCNC(=O)COC1=CC=CC=C1C1CC(=NN1C(=O)C1=CC=CC=C1)C1=CC=CC=C1	34279924	0.76	6.11919
2109487-17-2	C436	COZHWXLQRALJBE-UHFFFAOYSA-N	CNC(=O)C1=CC=C(C2CCCCN2CC2=CC(=CC=C2)C(=O)N(C)C)N1C	34279924	0.69	6.16115	8.52 ± 0.92
1197793-62-6	C437	GRZJWHXVWUOSAS-UHFFFAOYSA-N	O=C(N1CCC2(CC1)NC(=O)NC2=O)C1=CC(=C(S1)N1CCOCC1)C1=CC=CC=C1	34279924	1.72	5.76447
1417699-67-2	C438	JXGIYKRRPGCLFV-UHFFFAOYSA-N	CC(C)(C)NC(=O)C(N(C(=O)C1=CC=CO1)C1=CC=C(C=C1)C(C)(C)C)C1=CN=CC=C1	33891389 COVID_MoonShot	7.05	5.15181	> 20
2596275-00-0	C439	BFMIBWJNRQASNC-UHFFFAOYSA-N	CC(C)NC(=O)C(N(C(=O)C1=CC=CO1)C1=CC=C(C=C1)C(C)(C)C)C1=CN=CC=C1	33891389	5.37	5.27003
2596275-04-4	C440	OMEKWEAKEKVEHF-UHFFFAOYSA-N	CC(C)(C)C1=CC=C(C=C1)N(C(C(=O)NC1CC1)C1=CN=CC=C1)C(=O)C1=CC=CO1	33891389	3.86	5.41341
2596275-10-2	C441	VNOUKGOBWQZPOV-UHFFFAOYSA-N	CC(C)(C)C1=CC=C(C=C1)N(C(C(=O)NC1CCCC1)C1=CN=CC=C1)C(=O)C1=CC=CO1	33891389	2.51	5.60033
2498659-44-0	C442	OXLNXQQCDCGFLH-UHFFFAOYSA-N	CC(C)(C)C1=CC=C(C=C1)N(C(C(=O)NC1CCCCC1)C1=CN=CC=C1)C(=O)C1=CC=CO1	33891389	2.39	5.6216
2596275-16-8	C443	USOVOWGAZPCBIJ-UHFFFAOYSA-N	CC(C)(C)C1=CC=C(C=C1)N(C(C(=O)NC1=CC=C(F)C=C1)C1=CN=CC=C1)C(=O)C1=CC=CO1	33891389	7.81	5.10735
2596275-19-1	C444	JGOVLTVDNDLBEO-UHFFFAOYSA-N	COC1=CC=C(NC(=O)C(N(C(=O)C2=CC=CO2)C2=CC=C(C=C2)C(C)(C)C)C2=CN=CC=C2)C=C1	33891389	7.49	5.12552
2596275-25-9	C445	BYWXQKBXORVZIJ-UHFFFAOYSA-N	CC(C)(C)C1=CC=C(C=C1)N(C(C(=O)NCN1N=NC2=CC=CC=C12)C1=CN=CC=C1)C(=O)C1=CC=CO1	33891389	8.13	5.08991
2596275-30-6	C446	GPFAPGKAYCRHKV-UHFFFAOYSA-N	CC(C)(C)C1=CC=C(C=C1)N(C(C(=O)NCC1=CC=CC=C1)C1=CN=CC=C1)C(=O)C1=CC=CO1	33891389 COVID_MoonShot	8.8	5.05552
2596275-33-9	C447	BROLJTKQRJMMHO-LWAJAQLZSA-N	C[C@H](NC(=O)C(N(C(=O)C1=CC=CO1)C1=CC=C(C=C1)C(C)(C)C)C1=CN=CC=C1)C1=CC=CC=C1	33891389	5.7	5.24413
2596275-38-4	C448	FIUMZUXZKZLXSW-LWAJAQLZSA-N	C[C@H](NC(=O)C(N(C(=O)C1=CC=CO1)C1=CC=C(C=C1)[Si](C)(C)C)C1=CN=CC=C1)C1=CC=CC=C1	33891389	1.97	5.70553
2596275-41-9	C449	QVUDAPUVFJLICX-LWAJAQLZSA-N	C[C@H](NC(=O)C(N(C(=O)C1=CC=CO1)C1=CC=C(OC(C)(C)C)C=C1)C1=CN=CC=C1)C1=CC=CC=C1	33891389	21.88	4.65995
2596275-43-1	C450	UEDFBTZVUPSJIJ-QASNXKAYSA-N	C[C@H](NC(=O)C(N(C(=O)C1=CC=CO1)C1=CC=C(C=C1)N1CCCCC1)C1=CN=CC=C1)C1=CC=CC=C1	33891389	5.46	5.26281
2596275-46-4	C451	POPWPHIGQFWRDK-IHOKFDBFSA-N	C[C@H](NC(=O)C(N(C(=O)C1=CC=CO1)C1=CC=C(C=C1)C1CCCCC1)C1=CN=CC=C1)C1=CC=CC=C1	33891389	0.51	6.29243
2596275-49-7	C452	IJUSQHGCLSCLBK-QDLLFRBVSA-N	C[C@H](NC(=O)C(N(C(=O)C1=CC=CO1)C1=CC=C(C=C1)C1=CC=CO1)C1=CN=CC=C1)C1=CC=CC=C1	33891389	2.54	5.59517
2596275-53-3	C453	NJXPUSRCRCOWEQ-QDLLFRBVSA-N	C[C@H](NC(=O)C(N(C(=O)C1=CC=CO1)C1=CC=C(C=C1)C1=CC=CS1)C1=CN=CC=C1)C1=CC=CC=C1	33891389	0.56	6.25181
2596275-55-5	C454	WVXFUFQTNVWHME-XYXHBKGXSA-N	C[C@H](NC(=O)C(N(C(=O)C1=CC=CO1)C1=CC=C(C=C1)N1C=CC=C1)C1=CN=CC=C1)C1=CC=CC=C1	33891389	0.94	6.02687	1.73 ± 0.19
2596275-59-9	C455	DBSGFTPGMRLXJV-RBQQCVMASA-N	C[C@H](NC(=O)C(N(C(=O)C1=CC=CO1)C1=CC=C(C=C1)C1=CC=CC=N1)C1=CN=CC=C1)C1=CC=CC=C1	33891389	1.81	5.74232
2596275-64-6	C456	IUUHHCBBPQRRQS-ACXKHFGCSA-N	C[C@H](NC(=O)C(N(C(=O)C1=CC=CO1)C1=CC=C(CC2=CC=CC=C2)C=C1)C1=CN=CC=C1)C1=CC=CC=C1	33891389	35.1	4.45469
2596275-66-8	C457	RYGJIKURQDMMQZ-YUDQIZAISA-N	C[C@H](NC(=O)[C@H](N(C(=O)C1=CC=CO1)C1=CC=C(C=C1)C1=CC=CC=C1)C1=CN=CC=C1)C1=CC=CC=C1	33891389	0.2	6.7	1.27 ± 0.09
2596275-74-8	C458	RZTKCADKVFEBSP-RBQQCVMASA-N	C[C@H](NC(=O)C(N(C(=O)C1=CN=CN1)C1=CC=C(C=C1)C1=CC=CC=C1)C1=CN=CC=C1)C1=CC=CC=C1	33891389	0.96	6.01773	13.06 ± 2.30
2596275-76-0	C459	CIRLSXXITHQIMD-RBQQCVMASA-N	C[C@H](NC(=O)C(N(C(=O)C1=CC=NO1)C1=CC=C(C=C1)C1=CC=CC=C1)C1=CN=CC=C1)C1=CC=CC=C1	33891389	2.47	5.6073
2596275-80-6	C460	OOWIYZOIKWPXEB-RBQQCVMASA-N	C[C@H](NC(=O)C(N(C(=O)C1=CN=CO1)C1=CC=C(C=C1)C1=CC=CC=C1)C1=CN=CC=C1)C1=CC=CC=C1	33891389	4.97	5.30364
1417700-04-9	C461	WLZURSBQLFFPCE-UHFFFAOYSA-N	CC(C)(C)NC(=O)C(N(C(=O)C1=CC=CO1)C1=CC=C(C=C1)C(C)(C)C)C1=CN=CC=N1	33891389	4.93	5.30715
2596275-87-3	C462	AFFQDEHJIFFRBV-UHFFFAOYSA-N	O=C(NC1CC1)C(N(C(=O)C1=CC=CO1)C1=CC=C(C=C1)C1=CC=CC=C1)C1=CN=CC=C1	33891389	12.09	4.91757
2596275-90-8	C463	GODDDBMSKPRAAE-UHFFFAOYSA-N	CC(C)(C)CC(C)(C)NC(=O)C(N(C(=O)C1=CC=CO1)C1=CC=C(C=C1)C1=CC=CC=C1)C1=CN=CC=C1	33891389	2.14	5.66959
2596275-93-1	C464	LYHYGWZUSDXIHQ-UHFFFAOYSA-N	O=C(NC1CCCC1)C(N(C(=O)C1=CC=CO1)C1=CC=C(C=C1)C1=CC=CC=C1)C1=CN=CC=C1	33891389	4.1	5.38722
2596275-96-4	C465	LLIAUWAYLJLCJT-UHFFFAOYSA-N	O=C(NC1CCCC1)C(N(C(=O)C1=CN=CN1)C1=CC=C(C=C1)C1=CC=CC=C1)C1=CN=CC=C1	33891389	7.27	5.13847
2596275-99-7	C466	OKHRVKARLOVBRJ-UHFFFAOYSA-N	O=C(NC1CCCCC1)C(N(C(=O)C1=CC=CO1)C1=CC=C(C=C1)C1=CC=CC=C1)C1=CN=CC=C1	33891389	2.68	5.57187
2596276-02-5	C467	UKLYROLISOJUEM-UHFFFAOYSA-N	O=C(NC1CCCCC1)C(N(C(=O)C1=CN=CN1)C1=CC=C(C=C1)C1=CC=CC=C1)C1=CN=CC=C1	33891389	5.82	5.23508
2596276-05-8	C468	DFVOOMGEUDYSTE-RBQQCVMASA-N	C[C@H](NC(=O)C(N(C(=O)C1=CC=NO1)C1=CC=C(C=C1)C1CCCCC1)C1=CN=CC=C1)C1=CC=CC=C1	33891389	0.81	6.09151
2596276-09-2	C469	MEWSAFKJOGMCKZ-QDLLFRBVSA-N	C[C@H](NC(=O)C(N(C(=O)C1=CN=CN1)C1=CC=C(C=C1)C1=CC=CC=C1)C1=CN=CC=N1)C1=CC=CC=C1	33891389	0.67	6.17393	4.54 ± 0.69
2596276-13-8	C470	LERCEIGOROJLAY-RBQQCVMASA-N	C[C@H](NC(=O)C(N(C(=O)C1=CC=CO1)C1=CC=C(C=C1)C1=CC=CC=C1)C1=CN=CC=N1)C1=CC=CC=C1	33891389	0.28	6.55284	0.82 ± 0.56
2596276-15-0	C471	NWPFRNAKGQTGOK-UHFFFAOYSA-N	O=C(NCC(C1=CC=CC=C1)C1=CC=CC=C1)C(N(C(=O)C1=CC=CO1)C1=CC=C(C=C1)C1=CC=CC=C1)C1=CN=CC=C1	33891389	1.48	5.82974
MYVUXRRMNMASTR-UHFFFAOYSA-N	C472	MYVUXRRMNMASTR-UHFFFAOYSA-N	O=C(NCCCC1=CC=CC=C1)C(N(C(=O)C1=CC=CO1)C1=CC=C(C=C1)C1=CC=CC=C1)C1=CN=CC=C1	33891389	1.05	5.97881	2.04 ± 1.08
Quinacrine	C473	GPKJTRJOBQGKQK-UHFFFAOYSA-N	CCN(CC)CCCC(C)NC1=C2C=CC(Cl)=CC2=NC2=CC=C(OC)C=C12	34068686	7.8	5.10791
Bacitracin	C474	MNJKVJAYSVAQLU-RNHDWVCBSA-N	CCC(C)C(N)C1=NCC(S1)C(=O)N[C@@H](CC(C)C)C(=O)N[C@H](CCC(O)=O)C(=O)N[C@@H]([C@@H](C)CC)C(=O)N[C@H]1CCCCNC(=O)[C@H](CC(N)=O)NC(=O)[C@@H](CC(O)=O)NC(=O)[C@H](CC2=CN=CN2)NC(=O)[C@@H](CC2=CC=CC=C2)NC(=O)[C@@H](NC(=O)[C@@H](CCCN)NC1=O)[C@@H](C)CC	34368837	1.353	5.8687
Zinc Pyrithione	C475	FGVVTMRZYROCTH-UHFFFAOYSA-N	[O-][N+]1=CC=CC=C1S	34368837	0.9687	6.01381
Z-YVAD-FMK	C476	MVPQJUFFTWWKBT-LBDWYMBGSA-N	COC(=O)C[C@H](NC(=O)[C@H](C)NC(=O)[C@@H](NC(=O)[C@H](CC1=CC=C(O)C=C1)NC(=O)OCC1=CC=CC=C1)C(C)C)C(=O)CF	34368837	8.132	5.0898
Z-WEHD-FMK	C477	NLZNSSWGRVBWIX-KRCBVYEFSA-N	COC(=O)CC[C@H](NC(=O)[C@H](CC1=CNC2=CC=CC=C12)NC(=O)OCC1=CC=CC=C1)C(=O)N[C@@H](CC1=CN=CN1)C(=O)N[C@@H](CC(=O)OC)C(=O)CF	34368837	16.93	4.77134
Z-AVLD-FMK	C478	AFQSECJYXLRYBY-FVLCUVFVSA-N	COC(=O)C[C@H](NC(=O)[C@H](CC(C)C)NC(=O)[C@@H](NC(=O)[C@H](C)NC(=O)OCC1=CC=CC=C1)C(C)C)C(=O)CF	34198327	0.0009	9.04576	66 ± 7.3
Z-SAVLD-FMK	C479	IRAIPRIZVRGSTD-OPTWNZHXSA-N	COC(=O)C[C@H](NC(=O)[C@H](CC(C)C)NC(=O)[C@@H](NC(=O)[C@H](C)NC(=O)[C@H](CO)NC(=O)OCC1=CC=CC=C1)C(C)C)C(=O)CF	34198327	0.017	7.76955
Z-ASAVLD-FMK	C480	ISHHUUQOINBYKF-GHXSILMLSA-N	COC(=O)C[C@H](NC(=O)[C@H](CC(C)C)NC(=O)[C@@H](NC(=O)[C@H](C)NC(=O)[C@H](CO)NC(=O)[C@H](C)NC(=O)OCC1=CC=CC=C1)C(C)C)C(=O)CF	34198327	0.26	6.58503
Diclazuril	C481	ZSZFUDFOPOMEET-GFCCVEGCSA-N	ClC1=CC=C(C=C1)[C@@H](C#N)C1=C(Cl)C=C(C=C1Cl)N1N=CC(=O)NC1=O	34319869	29	4.5376
Oprea1_409650	C482	UOUXILZUBDIWQU-UHFFFAOYSA-N	ClC1=CC=C(CN(CC2=CC=C(Cl)C=C2)C2=NNN=N2)C=C1	34319869	100	4
ALP-POS-ddb41b15-4	C483	APWZRPKMUTUINS-UHFFFAOYSA-N	COC1=CC(CCN(C(=O)C2=CC(=O)NC3=CC=CC=C23)C2=CC(Cl)=CC=C2)=CC=C1	34008627 COVID_MoonShot	4.085	5.38881	13
ALP-POS-ddb41b15-1	C484	IMGNMZGBRMQRDL-UHFFFAOYSA-N	CC1=CC=NC=C1NC(=O)C(C(=O)C1=CC(=O)NC2=CC=CC=C12)C1=CC=CC(Cl)=C1	34008627 COVID_MoonShot	17.67	4.75276
ALP-POS-ddb41b15-3	C485	PBTDXWZFLBQGLA-UHFFFAOYSA-N	CN(C)C1=CN=CC(CN(C(=O)C2=CC(=O)NC3=CC=CC=C23)C2=CC=CC(Cl)=C2)=C1	34008627 COVID_MoonShot	57.855	4.23766
1489258-19-6	C486	CISWBUKGCQINLS-AWNIVKPZSA-N	OC(=O)C1=CN(C2CC2)C2=CC(N3CCN(CC(=O)NC4=CC=C(C=C4)C(=O)\C=C\C4=CC=CC=C4)CC3)=C(F)C=C2C1=O	34268806	0.6	6.22185	0.00393
Ciprofloxacin	C487	MYSWGUAQZAJSOK-UHFFFAOYSA-N	OC(=O)C1=CN(C2CC2)C2=CC(N3CCNCC3)=C(F)C=C2C1=O	34268806	5.13	5.28988	0.05
Remdesivir	C488	RWWYLEGWBNMMLJ-YSOARWBDSA-N	CCC(CC)COC(=O)[C@H](C)N[P@](=O)(OC[C@H]1O[C@](C#N)([C@H](O)[C@@H]1O)C1=CC=C2N1N=CN=C2N)OC1=CC=CC=C1	34268806	1.01	5.99568	0.00155
Phycocyanobilin	C489	NNMALANKTSRILL-UHFFFAOYSA-N	CCC1=C(C)C(C=C2NC(=CC3=C(CCC(O)=O)C(C)=C(N3)C=C3NC(=O)C(C)C3=CC)C(CCC(O)=O)=C2C)=NC1=O	34177827	71	4.14874
Tigecycline	C490	LQQYICBWGHYRRN-QCERJBSOSA-N	CN(C)[C@H]1[C@@H]2C[C@@H]3CC4=C(C=C(NC(=O)CNC(C)(C)C)C(O)=C4C(=O)C3=C(O)[C@]2(O)C(=O)C(C(N)=O)C1=O)N(C)C	34327214	20.5	4.68825
Tetracycline	C491	YRKNPFVJGRPARO-XWDZYTQJSA-N	CN(C)[C@H]1[C@@H]2C[C@H]3C(=C(O)[C@]2(O)C(=O)C(C(N)=O)C1=O)C(=O)C1=C(C=CC=C1O)[C@@]3(C)O	34327214	20.8	4.68194
FAD(Na)2	C492	VWWQXMAJTJZDQX-UYBVJOGSSA-N	CC1=C(C)C=C2N(C[C@H](O)[C@H](O)[C@H](O)COP(O)(=O)OP(O)(=O)OC[C@H]3O[C@H]([C@H](O)[C@@H]3O)N3C=NC4=C(N)N=CN=C34)C3=NC(=O)NC(=O)C3=NC2=C1	34327214	42.5	4.37161
QYENXTYKACLCGO-UIWACHPISA-N	C493	QYENXTYKACLCGO-UIWACHPISA-N	[2H]C([2H])(OC(=O)N[C@@H](CC(C)C)C(=O)N[C@@H](C[C@@H]1CCNC1=O)C=O)C1=CC=CC=C1	34210738	0.17	6.76955	0.068 ± 0.01
BSPJDKCMFIPBAW-ITQFNYDMSA-M	C494	BSPZFJDYQHDZNR-HVQOYDIZSA-N	[2H]C([2H])(OC(=O)N[C@@H](CC(C)C)C(=O)N[C@@H](C[C@@H]1CCNC1=O)C(O)S(O)(=O)=O)C1=CC=CC=C1	34210738	0.18	6.74473	0.086 ± 0.02
WIIKBMBOAVOAED-SPMFUAFBSA-M	C495	BYNZDGFDRVJWKF-YRVKCNSQSA-N	[2H]C([2H])(OC(=O)N[C@@H](CC(C)C)C(=O)N[C@@H](C[C@@H]1CCNC1=O)C(OC(C)=O)S(O)(=O)=O)C1=CC=CC=C1	34210738	0.71	6.14874
LLFRIYQRGIGTCQ-JJVIDZKBSA-M	C496	KVZZRDKCLBWPQO-PSQUDNLJSA-N	[2H]C([2H])(OC(=O)N[C@@H](CC(C)C)C(=O)N[C@@H](C[C@@H]1CCNC1=O)C(OC(=O)CCCCC)S(O)(=O)=O)C1=CC=CC=C1	34210738	0.8	6.09691
VXWHJWYFXCLWID-UJSXZRHYSA-N	C497	VXWHJWYFXCLWID-UJSXZRHYSA-N	[2H]C([2H])(OC(=O)N[C@@H](CC(C)C)C(=O)N[C@@H](C[C@@H]1CCNC1=O)C(=O)C(=O)NCC1=CC=CC=C1)C1=CC=CC=C1	34210738	1.31	5.88273
QYENXTYKACLCGO-IUIHOACCSA-N	C498	QYENXTYKACLCGO-IUIHOACCSA-N	[2H]C1=C([2H])C([2H])=C(COC(=O)N[C@@H](CC(C)C)C(=O)N[C@@H](C[C@@H]2CCNC2=O)C=O)C([2H])=C1[2H]	34210738	0.16	6.79588	0.077 ± 0.01
BSPJDKCMFIPBAW-KYVYQFSESA-M	C499	BSPZFJDYQHDZNR-HJGFZKFCSA-N	[2H]C1=C([2H])C([2H])=C(COC(=O)N[C@@H](CC(C)C)C(=O)N[C@@H](C[C@@H]2CCNC2=O)C(O)S(O)(=O)=O)C([2H])=C1[2H]	34210738	0.19	6.72125	0.079 ± 0.01
LLFRIYQRGIGTCQ-QUYBAAFTSA-M	C500	KVZZRDKCLBWPQO-RYSMJKKJSA-N	[2H]C1=C([2H])C([2H])=C(COC(=O)N[C@@H](CC(C)C)C(=O)N[C@@H](C[C@@H]2CCNC2=O)C(OC(=O)CCCCC)S(O)(=O)=O)C([2H])=C1[2H]	34210738	0.68	6.16749
QYENXTYKACLCGO-FOAIQHMTSA-N	C501	QYENXTYKACLCGO-FOAIQHMTSA-N	[2H]C1=C([2H])C([2H])=C(C([2H])=C1[2H])C([2H])([2H])OC(=O)N[C@@H](CC(C)C)C(=O)N[C@@H](C[C@@H]1CCNC1=O)C=O	34210738	0.24	6.61979
BSPJDKCMFIPBAW-NDDIRMSCSA-M	C502	BSPZFJDYQHDZNR-RPQLVXMLSA-N	[2H]C1=C([2H])C([2H])=C(C([2H])=C1[2H])C([2H])([2H])OC(=O)N[C@@H](CC(C)C)C(=O)N[C@@H](C[C@@H]1CCNC1=O)C(O)S(O)(=O)=O	34210738	0.21	6.67778
LLFRIYQRGIGTCQ-ZRBRQOCOSA-M	C503	KVZZRDKCLBWPQO-UVELGDQISA-N	[2H]C1=C([2H])C([2H])=C(C([2H])=C1[2H])C([2H])([2H])OC(=O)N[C@@H](CC(C)C)C(=O)N[C@@H](C[C@@H]1CCNC1=O)C(OC(=O)CCCCC)S(O)(=O)=O	34210738	0.77	6.11351
Purpurogallin	C504	WDGFFVCWBZVLCE-UHFFFAOYSA-N	OC1=CC2=CC=CC(=O)C(O)=C2C(O)=C1O	10.1021/acsptsci.0c00216	4.58	5.33913
CCG-50014	C505	QUIIIYITNGOFEI-UHFFFAOYSA-N	CC1=CC=C(C=C1)N1SC(=O)N(CC2=CC=C(F)C=C2)C1=O	10.1021/acsptsci.0c00216	0.15	6.82391
PD119507	C506	YDEUKNRKEYICTH-UHFFFAOYSA-N	NC1=C2C=CC=NC2=C(O)C=C1	10.1021/acsptsci.0c00216	2.05	5.68825
Thioguanosine	C507	OTDJAMXESTUWLO-UHFFFAOYSA-N	NC1=NC(=S)C2=C(N1)N(C=N2)C1OC(CO)C(O)C1O	10.1021/acsptsci.0c00216	1.08	5.96658	3.75
NSC228155	C508	ICCFXXDUYSPKOL-UHFFFAOYSA-N	[O-][N+](=O)C1=CC=C(SC2=CC=CC=[N+]2[O-])C2=NON=C12	10.1021/acsptsci.0c00216	0.1	7
MLS0315771	C509	GRGDWLDSVPJEJU-UHFFFAOYSA-N	CC1=CC(N2SC3=CC(F)=CC=C3C2=O)=C(C)C=C1	10.1021/acsptsci.0c00216	0.02	7.69897
86-93-1	C510	GGZHVNZHFYCSEV-UHFFFAOYSA-N	S=C1NN=NN1C1=CC=CC=C1	10.1021/acsptsci.0c00216	2.36	5.62709
CHEMBL1339149	C511	SHVMSYDTOYCGDZ-UHFFFAOYSA-N	CN(C)S(=O)(=O)C1=CC=CC(=C1)N1SC2=CC=CC=C2C1=O	10.1021/acsptsci.0c00216	0.02	7.69897
ML311	C512	NGAPBLRRJSKIRT-UHFFFAOYSA-N	CCN1CCN(CC1)C(C1=CC=C(C=C1)C(F)(F)F)C1=C(O)C2=NC=CC=C2C=C1	10.1021/acsptsci.0c00216	0.15	6.82391
CL-17107	C513	BOJLJKMUGYYKCZ-UHFFFAOYSA-N	S=C1NN=C(NC2=CC=CC=C2)S1	10.1021/acsptsci.0c00216	0.39	6.40894
Phenacyl Chloride	C514	IMACFCSSMIZSPP-UHFFFAOYSA-N	ClCC(=O)C1=CC=CC=C1	10.1021/acsptsci.0c00216	0.19	6.72125
PD120911	C515	AWQPMEGCCWPTRI-UHFFFAOYSA-N	OC1=CC2=C(OCO2)C=C1C(N1CCOCC1)C1=CC=C(C=C1)C(F)(F)F	10.1021/acsptsci.0c00216	0.54	6.26761
PD119792	C516	ZGZGUAKCJRZXRV-UHFFFAOYSA-N	CN1CCN(CC1)C1=C(Cl)C(=O)N(C1=O)C1=CC(Cl)=C(Cl)C=C1	10.1021/acsptsci.0c00216	1.23	5.91009
TDZD-8	C517	JDSJDASOXWCHPN-UHFFFAOYSA-N	CN1SC(=O)N(CC2=CC=CC=C2)C1=O	10.1021/acsptsci.0c00216	0.14	6.85387
SKF-38393	C518	JUDKOGFHZYMDMF-UHFFFAOYSA-N	OC1=C(O)C=C2C(CNCCC2=C1)C1=CC=CC=C1	10.1021/acsptsci.0c00216	2.8	5.55284
Benzothiazyl disulfide	C519	AFZSMODLJJCVPP-UHFFFAOYSA-N	S(SC1=NC2=CC=CC=C2S1)C1=NC2=CC=CC=C2S1	10.1021/acsptsci.0c00216	0.16	6.79588
PD096194	C520	QSVDRGTXPDNZQZ-UHFFFAOYSA-N	BrC1=CC=C(NC(=O)CC2SC3=NC=NN3C2=O)C=C1	10.1021/acsptsci.0c00216	2.04	5.69037
HC-056456	C521	RUQGCDMXFBOTMW-UHFFFAOYSA-N	[O-][N+]1=C(C(=O)C2=CC=CS2)C(=NO1)C(=O)C1=CC=CS1	10.1021/acsptsci.0c00216	10.71	4.97021
HQ-415	C522	ZUOOFZJZQYFZQW-UHFFFAOYSA-N	CCOC1=C(OC)C=CC(=C1)C(NC1=NC=CC(C)=C1)C1=C(O)C2=NC=CC=C2C=C1	10.1021/acsptsci.0c00216	0.27	6.56864
Benserazide	C523	BNQDCRGUHNALGH-UHFFFAOYSA-N	NC(CO)C(=O)NNCC1=C(O)C(O)=C(O)C=C1	10.1021/acsptsci.0c00216	0.14	6.85387
BN82002	C524	GOKYHQGRIIXMNE-UHFFFAOYSA-N	COC1=CC(=CC(CN(C)CCC2=CC=C(C=C2)[N+]([O-])=O)=C1O)N(C)C	10.1021/acsptsci.0c00216	6.08	5.2161
ML025	C525	KTPSEIKHZBDCBJ-UHFFFAOYSA-N	CC(C)(C)OC(=O)NCCC1=NN=C(O1)S(=O)(=O)CC1=C(Cl)C=C(Cl)C=C1	10.1021/acsptsci.0c00216	4.22	5.37469
THIRAM	C526	KUAZQDVKQLNFPE-UHFFFAOYSA-N	CN(C)C(=S)SSC(=S)N(C)C	10.1021/acsptsci.0c00216	0.05	7.30103
BI-78D3	C527	QFRLDZGQEZCCJZ-UHFFFAOYSA-N	[O-][N+](=O)C1=CN=C(SC2=NNC(=O)N2C2=CC3=C(OCCO3)C=C2)S1	10.1021/acsptsci.0c00216	0.3	6.52288
Rabeprazole (sodium)	C528	YREYEVIYCVEVJK-UHFFFAOYSA-N	COCCCOC1=C(C)C(CS(=O)C2=NC3=CC=CC=C3N2)=NC=C1	10.1021/acsptsci.0c00216	0.74	6.13077
LDN-57444	C529	OPQRFPHLZZPCCH-LTGZKZEYSA-N	CC(=O)O\N=C1\C(=O)N(CC2=C(Cl)C=CC(Cl)=C2)C2=C1C=C(Cl)C=C2	10.1021/acsptsci.0c00216	17.85	4.74836
INCA-6	C530	GCHPUOHXXCNSQL-UHFFFAOYSA-N	O=C1C=CC(=O)C2=C1C1C3=CC=CC=C3C2C2=CC=CC=C12	10.1021/acsptsci.0c00216	0.24	6.61979
PD121351	C531	FXPVOLWQNNGFHA-UHFFFAOYSA-N	CCOC(=O)C1=C(N)SC(=C1C)C1=CC=CC=C1	10.1021/acsptsci.0c00216	3.19	5.49621
SU3327	C532	NQQBNZBOOHHVQP-UHFFFAOYSA-N	NC1=NN=C(SC2=NC=C(S2)[N+]([O-])=O)S1	10.1021/acsptsci.0c00216	0.03	7.52288
SCH-202676	C533	FFUBTEITUNMMOK-UHFFFAOYSA-N	CN=C1SN(C(=N1)C1=CC=CC=C1)C1=CC=CC=C1	10.1021/acsptsci.0c00216	0.98	6.00877
SENNOSIDE A	C534	QFJIQUOMKJNYLI-QSXPFVSBSA-N	OC[C@H]1O[C@H](OC2=CC=CC3=C(C4=CC(=CC(O)=C4C(O)=C23)C(O)=O)C2=C3C=CC=C(O[C@H]4O[C@H](CO)[C@@H](O)[C@H](O)[C@H]4O)C3=C(O)C3=C(O)C=C(C=C23)C(O)=O)[C@H](O)[C@@H](O)[C@@H]1O	10.1021/acsptsci.0c00216	1.59	5.7986
pyrrolidine-dithiocarbamate	C535	VSWDORGPIHIGNW-UHFFFAOYSA-N	SC(=S)N1CCCC1	10.1021/acsptsci.0c00216	0.21	6.67778
PYRITHIONE ZINC	C536	YBBJKCMMCRQZMA-UHFFFAOYSA-N	ON1C=CC=CC1=S	10.1021/acsptsci.0c00216	2.46	5.60906
eseroline-(-)	C537	HKGWQUVGHPDEBZ-OLZOCXBDSA-N	CN1CC[C@]2(C)[C@H]1N(C)C1=C2C=C(O)C=C1	10.1021/acsptsci.0c00216	1.99	5.70115
erbstatin-analog	C538	BQCNSTFWSKOWMA-GORDUTHDSA-N	COC(=O)\C=C\C1=C(O)C=CC(O)=C1	10.1021/acsptsci.0c00216	13	4.88606
PROFLAVINE HEMISULFATE	C539	WDVSHHCDHLJJJR-UHFFFAOYSA-N	NC1=CC2=NC3=CC(N)=CC=C3C=C2C=C1	10.1021/acsptsci.0c00216	0.83	6.08092
Delavirdine (mesylate)	C540	WHBIGIKBNXZKFE-UHFFFAOYSA-N	CC(C)NC1=C(N=CC=C1)N1CCN(CC1)C(=O)C1=CC2=CC(NS(C)(=O)=O)=CC=C2N1	10.1021/acsptsci.0c00216	4	5.39794
MIRA-1	C541	YXEWPGYLMHXLPS-UHFFFAOYSA-N	CCC(=O)OCN1C(=O)C=CC1=O	10.1021/acsptsci.0c00216	0.3	6.52288
MERBROMIN	C542	PVBQYTCFVWZSJK-UHFFFAOYSA-N	C[N+](C)(C)NCCC([O-])=O	10.1021/acsptsci.0c00216	0.29	6.5376
JAK3-inhibitor-V	C543	FOTCGZPFSUWZBN-UHFFFAOYSA-N	C=CC(=O)C1=CC2=CC=CC=C2C=C1	10.1021/acsptsci.0c00216	1.24	5.90658
silver-sulfadiazine	C544	SEEPANYCNGTZFQ-UHFFFAOYSA-N	NC1=CC=C(C=C1)S(=O)(=O)NC1=NC=CC=N1	10.1021/acsptsci.0c00216	0.75	6.12494
Tetramethylthiuram monosulfide	C545	REQPQFUJGGOFQL-UHFFFAOYSA-N	CN(C)C(=S)SC(=S)N(C)C	10.1021/acsptsci.0c00216	0.94	6.02687
N-oxydiethylenebenzothiazole-2-sulfenamide	C546	MHKLKWCYGIBEQF-UHFFFAOYSA-N	C1CN(CCO1)SC1=NC2=CC=CC=C2S1	10.1021/acsptsci.0c00216	5.1	5.29243
NT157	C547	NIPUPOUEGOSAAO-OWOJBTEDSA-N	OC1=CC(CNC(=S)\C=C\C2=CC(O)=C(O)C(Br)=C2)=CC(O)=C1O	10.1021/acsptsci.0c00216	0.5	6.30103
(-)-Epicatechin	C548	PFTAWBLQPZVEMU-UKRRQHHQSA-N	O[C@@H]1CC2=C(O)C=C(O)C=C2O[C@@H]1C1=CC(O)=C(O)C=C1	10.1021/acsptsci.0c00216	16.9	4.77211
dihydrexidine	C549	BGOQGUHWXBGXJW-RHSMWYFYSA-N	OC1=C(O)C=C2[C@@H]3[C@@H](CCC2=C1)NCC1=CC=CC=C31	10.1021/acsptsci.0c00216	1.1	5.95861
TasuldineÂ	C550	HMCTXMOKMWELFJ-UHFFFAOYSA-N	C(SC1=NC=CC=N1)C1=CN=CC=C1	10.1021/acsptsci.0c00216	9.03	5.04431
oxyfedrine	C551	GDYUVHBMFVMBAF-LIRRHRJNSA-N	COC1=CC=CC(=C1)C(=O)CCN[C@@H](C)[C@H](O)C1=CC=CC=C1	10.1021/acsptsci.0c00216	2.35	5.62893
Oleuropein	C552	RFWGABANNQMHMZ-DXNYSGJVSA-N	COC(=O)C1=COC(OC2OC(CO)C(O)C(O)C2O)\C(=C/C)C1CC(=O)OCCC1=CC(O)=C(O)C=C1	10.1021/acsptsci.0c00216	3.38	5.47108
Felbinac ethyl	C553	NPPJLSILDPVHCM-UHFFFAOYSA-N	CCOC(=O)CC1=CC=C(C=C1)C1=CC=CC=C1	10.1021/acsptsci.0c00216	0.2	6.69897
BAY-11-7082	C554	DOEWDSDBFRHVAP-KRXBUXKQSA-N	CC1=CC=C(C=C1)S(=O)(=O)\C=C\C#N	10.1021/acsptsci.0c00216	0.82	6.08619
BAY-11-7085	C555	VHKZGNPOHPFPER-ONNFQVAWSA-N	CC(C)(C)C1=CC=C(C=C1)S(=O)(=O)\C=C\C#N	10.1021/acsptsci.0c00216	0.84	6.07572
riodoxol	C556	XKFZYVWWXHCHIX-UHFFFAOYSA-N	OC1=C(I)C(O)=C(I)C=C1I	10.1021/acsptsci.0c00216	0.33	6.48149
Dexrazoxane hydrochlorideÂ	C557	BMKDZUISNHGIBY-ZETCQYMHSA-N	C[C@@H](CN1CC(=O)NC(=O)C1)N1CC(=O)NC(=O)C1	10.1021/acsptsci.0c00216	6.24	5.20482
PR-619	C558	ZXOBLNBVNROVLC-UHFFFAOYSA-N	NC1=NC(N)=C(SC#N)C=C1SC#N	10.1021/acsptsci.0c00216	0.41	6.38722
Ro-106-9920	C559	JFSXSNSCPNFCDM-UHFFFAOYSA-N	O=S(C1=CC=CC=C1)C1=NN2N=NN=C2C=C1	10.1021/acsptsci.0c00216	1.12	5.95078
omega-(4-Iodophenyl)pentadecanoic_acid	C560	YAONEUNUMVOKNQ-UHFFFAOYSA-N	OC(=O)CCCCCCCCCCCCCCC1=CC=C(I)C=C1	10.1021/acsptsci.0c00216	2.25	5.64782
EOSIN	C561	DBZJJPROPLPMSN-UHFFFAOYSA-N	OC1=C(Br)C=C2C(OC3=C(Br)C(O)=C(Br)C=C3C22OC(=O)C3=CC=CC=C23)=C1Br	10.1021/acsptsci.0c00216	4.19	5.37779
CISPLATIN	C562	QGZKDVFQNNGYKY-UHFFFAOYSA-N	N	10.1021/acsptsci.0c00216	3.82	5.41794
Bonaphthone	C563	MXWZRRPNVLCHMY-UHFFFAOYSA-N	BrC1=CC2=C(C=C1)C(=O)C(=O)C=C2	10.1021/acsptsci.0c00216	0.1	7
TAS-103 (dihydrochloride)	C564	ROWSTIYZUWEOMM-UHFFFAOYSA-N	CN(C)CCNC1=NC2=CC(O)=CC=C2C2=C1C(=O)C1=CC=CC=C21	10.1021/acsptsci.0c00216	2.99	5.52433
MNS (3;4-Methylenedioxy-alphanitrostyrene)	C565	KFLWBZPSJQPRDD-ONEGZZNKSA-N	[O-][N+](=O)\C=C\C1=CC2=C(OCO2)C=C1	10.1021/acsptsci.0c00216	14.92	4.82623
SB-747651A	C566	MBCJUIJWPYUEBX-UHFFFAOYSA-N	CCN1C(=NC2=CN=CC(CNC3CCNCC3)=C12)C1=NON=C1N	10.1021/acsptsci.0c00216	2.07	5.68403
Satraplatin	C567	PAFZNILMFXTMIY-UHFFFAOYSA-N	NC1CCCCC1	10.1021/acsptsci.0c00216	5.72	5.2426
Oridonin (Isodonol)	C568	VPZCKRKZFRCZMX-QRTGZHHDSA-N	CC1(C)CC[C@H](O)[C@]23CO[C@](O)(C[C@H]12)[C@@]12[C@H](O)[C@@H](CC[C@H]31)C(=C)C2=O	10.1021/acsptsci.0c00216	2.57	5.59007
PFK-015	C569	UJJUKZPBUMCSJZ-BQYQJAHWSA-N	O=C(\C=C\C1=CC=C2C=CC=CC2=N1)C1=CC=NC=C1	10.1021/acsptsci.0c00216	6.48	5.18842
XL228	C570	ALKJNCZNEOTEMP-UHFFFAOYSA-N	CC(C)C1=NOC(CNC2=NC(NC3=CC(=NN3)C3CC3)=CC(=N2)N2CCN(C)CC2)=C1	10.1021/acsptsci.0c00216	1.49	5.82681
carboxypyridine-disulfide	C571	GSASOFRDSIKDSN-UHFFFAOYSA-N	OC(=O)C1=CN=C(SSC2=NC=C(C=C2)C(O)=O)C=C1	10.1021/acsptsci.0c00216	0.24	6.61979
Dixanthogen	C572	FVIGODVHAVLZOO-UHFFFAOYSA-N	CCOC(=S)SSC(=S)OCC	10.1021/acsptsci.0c00216	5.97	5.22403
Chicago Sky Blue	C573	BGULJNMSWJQIEK-UHFFFAOYSA-N	COC1=C(NN=C2C=CC3=C(C(N)=C(C=C3S(O)(=O)=O)S(O)(=O)=O)C2=O)C=CC(=C1)C1=CC(OC)=C(NN=C2C=CC3=C(C(N)=C(C=C3S(O)(=O)=O)S(O)(=O)=O)C2=O)C=C1	10.1021/acsptsci.0c00216; 33022015	8.76	5.0575
CARBIDOPA	C574	TZFNLOMSOLWIDK-UHFFFAOYSA-N	CC(CC1=CC(O)=C(O)C=C1)(NN)C(O)=O	10.1021/acsptsci.0c00216	3.55	5.44977
caracemide	C575	JURAJLFHWXNPHG-UHFFFAOYSA-N	CNC(=O)ON(C(C)=O)C(=O)NC	10.1021/acsptsci.0c00216	1.33	5.87615
TRi-1	C576	PRKWNRUVAZZHPH-UHFFFAOYSA-N	COC1=NC(=C(C=C1)[N+]([O-])=O)S(=O)(=O)C1=CC=C(Cl)C=C1	10.1021/acsptsci.0c00216	5.05	5.29671
Ambazone	C577	ANZIOUQAFBXNHU-UHFFFAOYSA-N	NC(N)=NNC1=CC=C(C=C1)N=NC(N)=S	10.1021/acsptsci.0c00216	9.3	5.03152
exifone	C578	XEDWWPGWIXPVRQ-UHFFFAOYSA-N	OC1=CC(=CC(O)=C1O)C(=O)C1=C(O)C(O)=C(O)C=C1	10.1021/acsptsci.0c00216	4.38	5.35853
SB-268262	C579	YXHLPJQQPOMPGE-UHFFFAOYSA-N	CN(C(=O)C1=CC(=C(C=C1)S(=O)C1=NC=CS1)[N+]([O-])=O)C1=CC=CC=C1C	10.1021/acsptsci.0c00216	1.87	5.72816
TENATOPRAZOLE	C580	ZBFDAUIVDSSISP-UHFFFAOYSA-N	COC1=CC=C2NC(=NC2=N1)S(=O)CC1=NC=C(C)C(OC)=C1C	10.1021/acsptsci.0c00216	0.97	6.01323
ditiocarb-sodium-trihydrate	C581	LMBWSYZSUOEYSN-UHFFFAOYSA-N	CCN(CC)C(S)=S	10.1021/acsptsci.0c00216	10.26	4.98885
U-0124	C582	GXGXSVFKGDVBMD-UHFFFAOYSA-N	CSC(=N)C(C#N)C(C#N)C(=N)SC	10.1021/acsptsci.0c00216	6.17	5.20971
Salvianolic_acid B	C583	SNKFFCBZYFGCQN-PDVBOLEISA-N	OC(=O)[C@@H](CC1=CC(O)=C(O)C=C1)OC(=O)\C=C\C1=C2[C@H]([C@@H](OC2=C(O)C=C1)C1=CC(O)=C(O)C=C1)C(=O)O[C@H](CC1=CC(O)=C(O)C=C1)C(O)=O	10.1021/acsptsci.0c00216	3.42	5.46597
Brilliant Green	C584	HXCILVUBKWANLN-UHFFFAOYSA-N	CCN(CC)C1=CC=C(C=C1)C(C1=CC=CC=C1)=C1C=CC(C=C1)=[N+](CC)CC	10.1021/acsptsci.0c00216	11.55	4.93742
Razoxane	C585	BMKDZUISNHGIBY-UHFFFAOYSA-N	CC(CN1CC(=O)NC(=O)C1)N1CC(=O)NC(=O)C1	10.1021/acsptsci.0c00216	3.19	5.49621
Parthenolide	C586	KTEXNACQROZXEV-SLXBATTESA-N	C\C1=C/CC[C@@]2(C)O[C@H]2[C@H]2OC(=O)C(=C)[C@@H]2CC1	10.1021/acsptsci.0c00216	10.04	4.99827
Sodium Danshensu	C587	PAFLSMZLRSPALU-UHFFFAOYSA-N	OC(CC1=CC(O)=C(O)C=C1)C(O)=O	10.1021/acsptsci.0c00216	5.71	5.24336
compound 3 [PMID: 23849879]	C588	BIEYFOHSWAIQDF-UHFFFAOYSA-N	CC1=CC=C(C=C1)C(=O)N1N=C(N=C1N)C1=CN=CC=C1	10.1021/acsptsci.0c00216	5.07	5.29499
gallium-triquinolin-8-olate	C589	MCJGNVYPOGVAJF-UHFFFAOYSA-N	OC1=CC=CC2=CC=CN=C12	10.1021/acsptsci.0c00216	6.49	5.18776
JK-184	C590	ROYXIPOUVGDTAO-UHFFFAOYSA-N	CCOC1=CC=C(NC2=NC(=CS2)C2=C(C)N=C3C=CC=CN23)C=C1	10.1021/acsptsci.0c00216	5.05	5.29671
STRYCHNINE SULFATE	C591	QMGVPVSNSZLJIA-OFYMUHMXSA-N	O=C1CC2OCC=C3CN4CC[C@@]56C4C[C@@H]3[C@@H]2C5N1C1=CC=CC=C61	10.1021/acsptsci.0c00216	10.37	4.98422
thioguanosine	C592	OTDJAMXESTUWLO-UUOKFMHZSA-N	NC1=NC(=S)C2=C(N1)N(C=N2)[C@@H]1O[C@H](CO)[C@@H](O)[C@H]1O	10.1021/acsptsci.0c00216	6.31	5.19997
PFK-158	C593	IAJOMYABKVAZCN-AATRIKPKSA-N	FC(F)(F)C1=CC2=NC(\C=C\C(=O)C3=CC=NC=C3)=CC=C2C=C1	10.1021/acsptsci.0c00216	7.65	5.11634
ZM-39923	C594	JSASWRWALCMOQP-UHFFFAOYSA-N	CC(C)N(CCC(=O)C1=CC2=CC=CC=C2C=C1)CC1=CC=CC=C1	10.1021/acsptsci.0c00216	0.58	6.23657
Myricitrin (Myricitrine)	C595	DCYOADKBABEMIQ-FLCVNNLFSA-N	C[C@@H]1O[C@@H](OC2=C(OC3=CC(O)=CC(O)=C3C2=O)C2=CC(O)=C(O)C(O)=C2)[C@@H](O)[C@H](O)[C@H]1O	10.1021/acsptsci.0c00216	3.66	5.43652
Temoporfin	C596	KSXLETNRCMCRAQ-UHFFFAOYSA-N	OC1=CC=CC(=C1)C1=C2NC(C=C2)=C(C2=NC(CC2)=C(C2=NC(C=C2)=C(C2=CC=C1N2)C1=CC(O)=CC=C1)C1=CC(O)=CC=C1)C1=CC(O)=CC=C1	10.1021/acsptsci.0c00216	6.55	5.18376
APOMORPHINE HYDROCHLORIDE	C597	VMWNQDUVQKEIOC-CYBMUJFWSA-N	CN1CCC2=C3[C@H]1CC1=C(C(O)=C(O)C=C1)C3=CC=C2	10.1021/acsptsci.0c00216	0.52	6.284
sulforaphane	C598	SUVMJBTUFCVSAD-UHFFFAOYSA-N	CS(=O)CCCCN=C=S	10.1021/acsptsci.0c00216	5.48	5.26122
Hematoxylin (Hydroxybrazilin)	C599	WZUVPPKBWHMQCE-XJKSGUPXSA-N	OC1=C(O)C2=C(C=C1)[C@H]1C3=CC(O)=C(O)C=C3C[C@@]1(O)CO2	10.1021/acsptsci.0c00216	0.22	6.65758
CGH2466	C600	BEPGKLOHQTXUHX-UHFFFAOYSA-N	NC1=NC(=C(S1)C1=CC=NC=C1)C1=CC(Cl)=C(Cl)C=C1	10.1021/acsptsci.0c00216	5.37	5.27003
Captan	C601	LDVVMCZRFWMZSG-UHFFFAOYSA-N	ClC(Cl)(Cl)SN1C(=O)C2CC=CCC2C1=O	10.1021/acsptsci.0c00216	0.67	6.17393
BX-795	C602	VAVXGGRQQJZYBL-UHFFFAOYSA-N	IC1=CN=C(NC2=CC(NC(=O)N3CCCC3)=CC=C2)N=C1NCCCNC(=O)C1=CC=CS1	10.1021/acsptsci.0c00216	8.71	5.05998
CEFACLOR	C603	QYIYFLOTGYLRGG-GPCCPHFNSA-N	N[C@@H](C(=O)N[C@H]1[C@H]2SCC(Cl)=C(N2C1=O)C(O)=O)C1=CC=CC=C1	10.1021/acsptsci.0c00216	17.57	4.75523
3-Bromopyruvic_acid	C604	CHNJCELMWMIDSC-UHFFFAOYSA-N	OC(=O)C(O)=CBr	10.1021/acsptsci.0c00216	11.5	4.9393
ozolinone	C605	NQFBZYYUAFJYNS-FPLPWBNLSA-N	CN1C(=O)C(S\C1=C/C(O)=O)N1CCCCC1	10.1021/acsptsci.0c00216	11.64	4.93405
MKC-3946	C606	IVQVBMWPWPTSNO-UHFFFAOYSA-N	CN1CCN(CC1)C(=O)C1=CC=C(S1)C1=CC2=CC=C(O)C(C=O)=C2C=C1	10.1021/acsptsci.0c00216	1.33	5.87615
GNE-0877	C607	ZPPUMAMZIMPJGP-UHFFFAOYSA-N	CNC1=NC(NC2=CN(N=C2C)C(C)(C)C#N)=NC=C1C(F)(F)F	10.1021/acsptsci.0c00216	9.5	5.02228
CBS; N-Cyclohexyl-2-benzothiazolesulfenamide	C608	DEQZTKGFXNUBJL-UHFFFAOYSA-N	C1CCC(CC1)NSC1=NC2=CC=CC=C2S1	10.1021/acsptsci.0c00216	0.77	6.11351
MIANSERIN HYDROCHLORIDE	C609	UEQUQVLFIPOEMF-UHFFFAOYSA-N	CN1CCN2C(C1)C1=CC=CC=C1CC1=CC=CC=C21	10.1021/acsptsci.0c00216	19.18	4.71715
lofepramine	C610	SAPNXPWPAUFAJU-UHFFFAOYSA-N	CN(CCCN1C2=CC=CC=C2CCC2=CC=CC=C12)CC(=O)C1=CC=C(Cl)C=C1	10.1021/acsptsci.0c00216	11.42	4.94233
WAY-308264	C611	ZFKWFHMKVZEDEN-UHFFFAOYSA-N	CC1=CC(=CC(C)=C1)N1C(=O)CC(SC2=NN=CN2)C1=O	10.1021/acsptsci.0c00216	3.17	5.49894
heclin	C612	SPTWXRJNCFIDRQ-ZHACJKMWSA-N	CCC1=CC=C(O1)\C=C\C(=O)NC1=CC=C(C=C1)C(C)=O	10.1021/acsptsci.0c00216	4.95	5.30539
PD119466	C613	KJFHJZMOFADPOP-UHFFFAOYSA-N	COC1=C(OC)C=C(C=C1)C(=O)N1N=C(N=C1N)C1=CC=CC=C1	10.1021/acsptsci.0c00216	8.75	5.05799
NSC697923	C614	GAUHIPWCDXOLCZ-UHFFFAOYSA-N	CC1=CC=C(C=C1)S(=O)(=O)C1=CC=C(O1)[N+]([O-])=O	10.1021/acsptsci.0c00216	14.6	4.83565
Ubiquitin Isopeptidase Inhibitor I	C615	SSAMIOWVUGBIJK-KAVGSWPWSA-N	[O-][N+](=O)C1=CC=C(\C=C2/CS(=O)(=O)C\C(=C/C3=CC=C(C=C3)[N+]([O-])=O)C2=O)C=C1	10.1021/acsptsci.0c00216	3.89	5.41005
LEVODOPA	C616	WTDRDQBEARUVNC-UHFFFAOYSA-N	NC(CC1=CC(O)=C(O)C=C1)C(O)=O	10.1021/acsptsci.0c00216	5.56	5.25493
PD 150606	C617	DJCVSFWGKYHMKH-YVMONPNESA-N	OC(=O)C(\S)=C\C1=CC=C(I)C=C1	10.1021/acsptsci.0c00216	20.29	4.69272
Aldoxorubicin	C618	OBMJQRLIQQTJLR-USGQOSEYSA-N	COC1=CC=CC2=C1C(=O)C1=C(O)C3=C(C[C@](O)(C[C@@H]3O[C@H]3C[C@H](N)[C@H](O)[C@H](C)O3)C(\CO)=N\NC(=O)CCCCCN3C(=O)C=CC3=O)C(O)=C1C2=O	10.1021/acsptsci.0c00216	0.58	6.23657
NIFEDIPINE	C619	HYIMSNHJOBLJNT-UHFFFAOYSA-N	COC(=O)C1=C(C)NC(C)=C(C1C1=CC=CC=C1[N+]([O-])=O)C(=O)OC	10.1021/acsptsci.0c00216	6.57	5.18243
2376907-80-9	C620	AGSOCSLLVKCMJG-HOFKKMOUSA-N	CC1(C)[C@H]2COC3=C([C@H]2N=C2SC=C(N12)C1=CC=C(C=C1)S(=O)(=O)N1CCOCC1)C1=CC=CC=C1C=C3	34403259	71.2	4.14752
2376907-85-4	C621	POVPOLRRHQMDKJ-WNJJXGMVSA-N	COC1=CC=C(C=C1)C1=C(N2C(S1)=N[C@H]1[C@H](COC3=C1C1=CC=CC=C1C=C3)C2(C)C)C1=CC=C(OC)C=C1	34403259	100	4
2380146-82-5	C622	KNPIJQSFBVXHNM-UHFFFAOYSA-N	COC1=CC=C(C=C1)C1=C(N2C(NC(C)(C)C)=C3CCC4(OC)C=CC(=O)CC4[N+]3=C2S1)C1=CC=C(OC)C=C1	34403259	51.7	4.28651
2380146-80-3	C623	XFIVYEBVEADCBM-QABMSTFYSA-N	CO[C@]12CCC3=C(NC(C)(C)C)N4C(SC(=C4C4=CC=CC=C4)C4=CC=CC=C4)=[N+]3[C@H]1CC(=O)C=C2	34403259	52.3	4.2815
2380147-10-2	C624	QZOWNHGXNWECRD-JSOSNVBQSA-N	CC(C)(C)NC1=C2CO[C@]34CCC[C@]3(CC(=O)C=C4)[N+]2=C2SC(=C(N12)C1=CC=CC=C1)C1=CC=CC=C1	34403259	29.9	4.52433
2380147-06-6	C625	SDJUQUXATYBXDP-KAYWLYCHSA-N	CC1=C(C2=CC=CC=C2)[N+]2=C(S1)N1C(CC[C@]34CCC[C@]13CC(=O)C=C4)=C2NC(C)(C)C	34403259	77.7	4.10958
2380147-02-2	C626	MFPMIEOKNMGOQZ-MYVCOICNSA-N	COC1=CC=C(C=C1)C1=C(N2C(NC(C)(C)C)=C3CO[C@@]45CCCCC4=CC(=O)C[C@H]5[N+]3=C2S1)C1=CC=C(OC)C=C1	34403259	26.1	4.58336
2380146-91-6	C627	SDADTGNLMAGZPQ-NJHZRGNWSA-N	COC1=CC=C(C=C1)C1=C(N2C(NC(C)(C)C)=C3CO[C@@]4(C)C=CC(=O)C[C@H]4[N+]3=C2S1)C1=CC=C(OC)C=C1	34403259	20.7	4.68403
2679814-83-4	C628	PPVFDMZTQNQFKN-UHFFFAOYSA-N	ClC1=CC(=CC(OCC2CCCC2)=C1)C1=CC(=CN(C1=O)C1=CN=CC=C1)C1=CC=CC=C1C#N	34408808	0.328	6.48413
2679814-84-5	C629	YMXUIKGOSFGGAJ-UHFFFAOYSA-N	CC1=C(COC2=CC(Cl)=CC(=C2)C2=CC(=CN(C2=O)C2=CN=CC=C2)C2=CC=CC=C2C#N)N=CO1	34408808	0.083	7.08092
2679814-85-6	C630	CVJBJRQQYWUAPJ-UHFFFAOYSA-N	CC1=C(COC2=CC(=CC(Cl)=C2)C2=CC(=CN(C2=O)C2=CN=CC=C2)C2=CNC(=O)NC2=O)N=CO1	34408808	0.085	7.07058
2679814-86-7	C631	KDFIKGUUIGLMGS-UHFFFAOYSA-N	CC1=C(COC2=CC(=CC(Cl)=C2)C2=CC(=CN(C2=O)C2=CN=CC=C2)C2=CNC(=O)NC2=O)OC=N1	34408808	0.131	6.88273
2679814-87-8	C632	GNSONAJPJOULHV-UHFFFAOYSA-N	ClC1=C(COC2=CC(=CC(Cl)=C2)C2=CC(=CN(C2=O)C2=CN=CC=C2)C2=CNC(=O)NC2=O)C=CS1	34408808	0.027	7.56864
2679814-88-9	C633	RJHJFSODWKKAIP-UHFFFAOYSA-N	CC1=C(COC2=CC(Cl)=CC(=C2)C2=CC(=CN(C2=O)C2=CN=CC=C2)C2=CNC(=O)NC2=O)N=CS1	34408808	0.042	7.37675
2679814-89-0	C634	BZOQLNKQJLJRJD-UHFFFAOYSA-N	FC(F)(F)C1=C(COC2=CC(=CC(Cl)=C2)C2=CC(=CN(C2=O)C2=CN=CC=C2)C2=CNC(=O)NC2=O)OC=N1	34408808	0.105	6.97881
2679814-90-3	C635	LXBHUWQNTWTSJL-UHFFFAOYSA-N	FC(F)(F)C1=C(COC2=CC(=CC(Cl)=C2)C2=CC(=CN(C2=O)C2=CN=CC=C2)C2=CNC(=O)NC2=O)SC=N1	34408808	0.038	7.42022
2679814-91-4	C636	WQPXNFAUKKEFHC-UHFFFAOYSA-N	CN1C=C(C(=O)NC1=O)C1=CN(C(=O)C(=C1)C1=CC(Cl)=CC(OCC2CC2)=C1)C1=CN=CC=C1	34408808	0.061	7.21467	0.53 ± 0.23
2679814-92-5	C637	UJBVSKKPZZUOLN-UHFFFAOYSA-N	CN1C=C(C(=O)NC1=O)C1=CN(C(=O)C(=C1)C1=CC(Cl)=CC(OCCC(F)(F)F)=C1)C1=CN=CC=C1	34408808	0.059	7.22915	0.82 ± 0.28
2679814-93-6	C638	KIJKUSPNZALBLD-UHFFFAOYSA-N	CN1C=C(C(=O)NC1=O)C1=CN(C(=O)C(=C1)C1=CC(Cl)=C(F)C(OCC2=CC=CC=C2Cl)=C1)C1=CN=CC=C1	34408808	0.044	7.35655	0.175 ± 0.005
2679814-94-7	C639	ZVTHINWYSDBXSJ-UHFFFAOYSA-N	CN1C=C(C(=O)NC1=O)C1=CN(C(=O)C(=C1)C1=CC(Cl)=CC(OCC2=C(N=CO2)C(F)(F)F)=C1)C1=CN=CC=C1	34408808	0.13	6.88606
2679814-96-9	C640	CMYSAEAJENJTSK-UHFFFAOYSA-N	CN1C=C(C(=O)NC1=O)C1=CN(C(=O)C(=C1)C1=CC(Cl)=CC(OCC2=C(N=CS2)C(F)(F)F)=C1)C1=CN=CC=C1	34408808	0.061	7.21467	1.08
CDD-1714	C641	GKHVCTHOJIZMSY-UHFFFAOYSA-N	COC1=CC(=CC(C=O)=C1OCC(=O)N1CCC(C1)OC1=CC(=CC=C1)C(=O)N(C)C)C1=CC=CC2=NNC=C12	34426525	0.0775	7.1107
CDD-1713	C642	LDHIKLLVVUEYPE-UHFFFAOYSA-N	COC1=CC(=CC(C=O)=C1OCC(=O)N(C)C)C1=CC=CC2=NNC=C12	34426525	0.0365	7.43771	5.19
CDD-1976	C643	IXTRHVKNNCAPDT-UHFFFAOYSA-N	CN(C)C(=O)COC1=C(C=O)C=C(C=C1)C1=CC=CC2=NNC=C12	34426525	0.0545	7.2636	2.5
CDD-1777	C644	UBXULBPPTHWXTK-UHFFFAOYSA-N	CNCC1=CC(=CC(OC)=C1OCC(=O)N(C)C)C1=CC=CC2=NNC=C12	34426525	2.41	5.61798
Vanicoside A	C645	RNXDQKHOEWIRNH-FBMBONOOSA-N	COC1=C(O)C=CC(\C=C\C(=O)OC[C@H]2O[C@H](O[C@@]3(COC(=O)\C=C\C4=CC=C(O)C=C4)O[C@H](COC(=O)\C=C\C4=CC=C(O)C=C4)[C@@H](O)[C@@H]3OC(=O)\C=C\C3=CC=C(O)C=C3)[C@H](OC(C)=O)[C@@H](O)[C@@H]2O)=C1	34451839	23.1	4.63639
Vanicoside B	C646	ALSDWGAQQGXOHC-PWYSLETCSA-N	COC1=C(O)C=CC(\C=C\C(=O)OC[C@H]2O[C@H](O[C@]3(COC(=O)\C=C\C4=CC=C(O)C=C4)O[C@H](COC(=O)\C=C\C4=CC=C(O)C=C4)[C@@H](O)[C@@H]3OC(=O)\C=C\C3=CC=C(O)C=C3)[C@H](O)[C@@H](O)[C@@H]2O)=C1	34451839	43.59	4.36061
2683066-29-5	C647	SEPKTDPAERLPET-IHPCNDPISA-N	CC(C)C[C@H](NC(=O)OCC1=CC(Cl)=CC=C1)C(=O)N[C@@H](C[C@@H]1CCNC1=O)C(=O)COC(C)=O	34242027	1.5	5.82391	21.5±5
2683066-30-8	C648	RCHQWDODKNPHAO-SNRMKQJTSA-N	COC1=C2C=C(NC2=CC=C1)C(=O)N[C@@H](CC(C)C)C(=O)N[C@@H](C[C@@H]1CCCNC1=O)C(=O)CO	34242027	0.0195	7.70997	10.1±2
2683066-34-2	C649	HLSIDWWRICRQTA-NYVOZVTQSA-N	COC1=C2C=C(NC2=CC=C1)C(=O)N[C@@H](CC(C)C)C(=O)N[C@@H](C[C@@H]1CCCNC1=O)C(=O)COC(=O)C(C)(C)C	34242027	0.0641	7.19314	>10
2683066-36-4	C650	XQNMIBIMRDZGLC-NYVOZVTQSA-N	COC1=C2C=C(NC2=CC=C1)C(=O)N[C@@H](CC(C)C)C(=O)N[C@@H](C[C@@H]1CCCNC1=O)C(=O)COC(=O)C(C)(C)C#N	34242027	0.0219	7.65956	>10
2683066-37-5	C651	DNUOOXQKGWPVRL-YYWHXJBOSA-N	COC1=C2C=C(NC2=CC=C1)C(=O)N[C@@H](CC(C)C)C(=O)N[C@@H](C[C@@H]1CCCNC1=O)C(=O)COC(=O)C(C)(C)C(F)(F)F	34242027	0.02	7.69897	>5
2683066-38-6	C652	JDBHNHGTZQNIEF-VJBMBRPKSA-N	COC1=C2C=C(NC2=CC=C1)C(=O)N[C@@H](CC(C)C)C(=O)N[C@@H](C[C@@H]1CCCNC1=O)C(=O)COC(=O)C1(C)OCCCO1	34242027	0.0125	7.90309	>10
QOTVXHVQJYHEFL-OYDLWJJNSA-N	C653	QOTVXHVQJYHEFL-OYDLWJJNSA-N	COC1=C2C=C(NC2=CC=C1)C(=O)N[C@@H](CC(C)C)C(=O)N[C@@H](C[C@@H]1CCCNC1=O)C(=O)COC(=O)C1(CCCCC1)C(F)(F)F	34242027	0.0863	7.06399	0.6±0.1
2683066-40-0	C654	MSRIXUCOJKCCJJ-TUSQITKMSA-N	COC1=C2C=C(NC2=CC=C1)C(=O)N[C@@H](CC(C)C)C(=O)N[C@@H](C[C@@H]1CCCNC1=O)C(=O)COC(=O)C1=CC=CC=C1	34242027	0.0635	7.19723	>10
2683066-41-1	C655	QHAHSNXJBQCKEG-NWVWQQAFSA-N	COC1=C2C=C(NC2=CC=C1)C(=O)N[C@@H](CC(C)C)C(=O)N[C@@H](C[C@@H]1CCCNC1=O)C(=O)COC(=O)C1=C(Cl)C=CC=C1Cl	34242027	0.0064	8.19382	0.52±0.2
2683066-42-2	C656	PKJWLVLOGHATRZ-NWVWQQAFSA-N	COC1=C2C=C(NC2=CC=C1)C(=O)N[C@@H](CC(C)C)C(=O)N[C@@H](C[C@@H]1CCCNC1=O)C(=O)COC(=O)C1=C(C=CC=C1C(F)(F)F)C(F)(F)F	34242027	0.001	9	0.16±0.03
2683066-43-3	C657	PFYSTXWNQVFKTC-IGKWTDBASA-N	COC1=C2C=C(NC2=CC=C1)C(=O)N[C@@H](CC(C)C)C(=O)N[C@@H](C[C@@H]1CCCNC1=O)C(=O)COC(=O)C1=NC=CC=C1	34242027	0.1255	6.90136	>10
2683066-44-4	C658	KIRIGTQPZIKIAF-IGKWTDBASA-N	COC1=C2C=C(NC2=CC=C1)C(=O)N[C@@H](CC(C)C)C(=O)N[C@@H](C[C@@H]1CCCNC1=O)C(=O)COC(=O)C1=CN=CC=C1	34242027	0.004	8.39794	>10
2683066-45-5	C659	DHBIOTHYZUQBSL-OYDLWJJNSA-N	COC1=C2C=C(NC2=CC=C1)C(=O)N[C@@H](CC(C)C)C(=O)N[C@@H](C[C@@H]1CCCNC1=O)C(=O)COC(=O)C1=CC=NC=C1	34242027	0.0329	7.4828	>10
2683066-46-6	C660	DVFMRMSQBLLRFB-HRNNMHKYSA-N	COC1=C2C=C(NC2=CC=C1)C(=O)N[C@@H](CC(C)C)C(=O)N[C@@H](C[C@@H]1CCCNC1=O)C(=O)COC(=O)C1=C(C)N=C(C)C=C1C	34242027	0.019	7.72125	0.30±.02
2683066-47-7	C661	ZOSDANWQBTXOLM-OPXMRZJTSA-N	COC1=C2C=C(NC2=CC=C1)C(=O)N[C@@H](CC(C)C)C(=O)N[C@@H](C[C@@H]1CCCNC1=O)C(=O)COC(=O)C1=C(C)N=C(C)C=C1C(F)(F)F	34242027	0.014	7.85387	0.47±0.06
2683066-48-8	C662	JNFGOKUCIAOPPF-TUSQITKMSA-N	COC1=C2C=C(NC2=CC=C1)C(=O)N[C@@H](CC(C)C)C(=O)N[C@@H](C[C@@H]1CCCNC1=O)C(=O)COC(=O)C1=C(C)N=C(C)N=C1C	34242027	0.0221	7.65561	2.8±1.1
2683066-49-9	C663	NALFXGDWJKEEGP-OYDLWJJNSA-N	COC1=C2C=C(NC2=CC=C1)C(=O)N[C@@H](CC(C)C)C(=O)N[C@@H](C[C@@H]1CCCNC1=O)C(=O)COC(=O)C1=C(C)N(C)N=C1C	34242027	0.0715	7.14569	>10
2683066-35-3	C664	NJKJFKJKSOABDF-IGKWTDBASA-N	COC1=C2C=C(NC2=CC=C1)C(=O)N[C@@H](CC(C)C)C(=O)N[C@@H](C[C@@H]1CCNC1=O)C(=O)COC(=O)C1=C(C)N=C(C)C=C1C(F)(F)F	34242027	0.017	7.76955	0.28±0.04
161511-45-1	C665	VMKPCENEHPIWJT-DOPYIHRPSA-N	CCOC(=O)C[C@H](NC(=O)[C@H](C)NC(=O)[C@@H](NC(=O)OCC1=CC=CC=C1)C(C)C)C(=O)COC(=O)C1=C(Cl)C=CC=C1Cl	34168183	0.03	7.52288
16280-27-6	C666	BDZXSHDKBKYQKJ-UHFFFAOYSA-N	COC1=CC(O)=C2C(=O)C(O)=C(OC2=C1)C1=CC(O)=C(O)C(O)=C1	34131140	0.3	6.52288	12.59±4.41
RATYOANKPNDVGM-UHFFFAOYSA-N	C667	RATYOANKPNDVGM-UHFFFAOYSA-N	CCOC1=CC(O)=C2C(=O)C(O)=C(OC2=C1)C1=CC(O)=C(O)C(O)=C1	34131140	0.74	6.13077	51.01±12.79
URMMIFIBZDAXOX-UHFFFAOYSA-N	C668	URMMIFIBZDAXOX-UHFFFAOYSA-N	CC(C)CCOC1=CC(O)=C2C(=O)C(O)=C(OC2=C1)C1=CC(O)=C(O)C(O)=C1	34131140	1.92	5.7167	31.54±0.74
DVHDLRUJXOVRRY-UHFFFAOYSA-N	C669	DVHDLRUJXOVRRY-UHFFFAOYSA-N	OC1=CC(=CC(O)=C1O)C1=C(O)C(=O)C2=C(O)C=C(OCC3CCCC3)C=C2O1	34131140	2.45	5.61083	7.56±2.34
351010-72-5	C670	OEYMPTGVGRACKD-JKSUJKDBSA-N	COC1=CC(O)=C2C(=O)[C@H](O)[C@H](OC2=C1)C1=CC(O)=C(O)C(O)=C1	34131140	0.26	6.58503	11.5±4.57
TZHYGMWJMVYHIL-UHFFFAOYSA-N	C671	TZHYGMWJMVYHIL-UHFFFAOYSA-N	CC1(C)COP(=O)(OC2=CC(O)=C3C(=O)C(O)=C(OC3=C2)C2=CC(O)=C(O)C(O)=C2)OC1	34131140	6.62	5.17914	33.45±11.96
RSHHAZIWMJLBFQ-UHFFFAOYSA-N	C672	RSHHAZIWMJLBFQ-UHFFFAOYSA-N	OC1=CC(=CC(O)=C1O)C1=C(O)C(=O)C2=C(O)C=C(OP(=O)(OC3=CC=CC=C3)OC3=CC=CC=C3)C=C2O1	34131140	3.13	5.50446	3.15±0.84
ZYTPLZKDUYQTPE-RRPNLBNLSA-N	C673	ZYTPLZKDUYQTPE-RRPNLBNLSA-N	O[C@@H]1[C@H](OC2=CC(OP(=O)(OC3=CC=CC=C3)OC3=CC=CC=C3)=CC(O)=C2C1=O)C1=CC(O)=C(O)C(O)=C1	34131140	1.84	5.73518	9.03±1.36
UAWJ9-36-1	C674	XXWDDQJFYNJUCB-LREPDPPJSA-N	O=C[C@H](C[C@@H]1CCNC1=O)NC(=O)C1[C@H]2CCC[C@H]2CN1C(=O)OCC1=CC=CC=C1	34414360	0.051	7.29243	2.56±0.24
UAWJ9-36-3	C675	YVCYGQVRUNWVOI-WTOUUDQASA-N	CC1(C)[C@H]2CN(C([C@@H]12)C(=O)N[C@@H](C[C@@H]1CCNC1=O)C=O)C(=O)OCC1=CC=CC=C1	34414360	0.054	7.26761	0.37±0.13
95636-28-5	C676	ZSQWAAHEKUTDPH-UHFFFAOYSA-N	CC(=O)OC1=CC(C)=CC2=C1C(=O)C=CC2=O	34438124	0.221	6.65561
75445-60-2	C677	QPPBYEMNWPFRJD-UHFFFAOYSA-N	CC1=CC2=C(C(=O)C=CC2=O)C(OCC2=CC=CC=C2)=C1	34438124	0.161	6.79317
67513-19-3	C678	MHTRQSAKBZLLJM-UHFFFAOYSA-N	CCC(=O)OC1=CC=CC2=C1C(=O)C=CC2=O	34438124	0.13	6.88606
81418-42-0	C679	QASXCIRROULNNX-UHFFFAOYSA-N	COC1=CC=CC2=C1C(=O)C(=CC2=O)C(C)=O	34438124	0.072	7.14267	4.55
339096-59-2	C680	RKERUHFQUMGLTH-UHFFFAOYSA-N	N=C(NN=CC1=CC=NC=C1)C1=NON=C1NCNC1=NON=C1C(=N)NN=CC1=CC=NC=C1	34445763	0.013	7.88606	0.016
392732-12-6	C681	NDDNJOIBDROFPF-UHFFFAOYSA-N	OC1=CC=CC=C1C=NNC(=N)C1=NON=C1NCNC1=NON=C1C(=N)NN=CC1=CC=CC=C1O	33984473	0.11	6.95861	0.11
1173776-71-0	C682	CWAHMAWZJYIHRF-UHFFFAOYSA-N	COC1=CC(=CC=C1O)C(N=C1NC(=O)C(CC(=O)NC2=CC=C(C=C2)C(O)=O)S1)C1=C(O)NC(=O)NC1=O	33984473	0.45	6.34679	0.77
302-79-4	C683	SHGAZHPCJJPHSC-YCNIQYBTSA-N	C\C(\C=C\C1=C(C)CCCC1(C)C)=C/C=C/C(/C)=C/C(O)=O	34452533	24.7	4.6073	8.19±0.06
2103278-26-6	C684	SIAOKSJKWWLBHX-FHWLQOOXSA-N	O=C[C@H](C[C@@H]1CCNC1=O)NC(=O)[C@H](CC1=CC=CC=C1)NC(=O)C1=CC=C2OCOC2=C1	33872498	0.078	7.10791	1.35 ± 0.16
2640359-56-2	C685	HYHVRSBWXVDHDE-ACRUOGEOSA-N	O=C[C@H](C[C@@H]1CCNC1=O)NC(=O)[C@H](CC1=CC=CC=C1)NC(=O)C1=CC=C2OC=CC2=C1	33872498	0.059	7.22915	0.76 ± 0.26
2103278-37-9	C686	HQBGJISGMNPOIV-BJLQDIEVSA-N	O=C[C@H](C[C@@H]1CCNC1=O)NC(=O)[C@H](CC1=CC=CC=C1)NC(=O)C1=CC=CC2=C1OCCO2	33872498	0.097	7.01323	8.21 ± 0.68
2103278-39-1	C687	GMDMXLGBCBVPKJ-UFYCRDLUSA-N	O=C[C@H](C[C@@H]1CCNC1=O)NC(=O)[C@H](CC1=CC=CC=C1)NC(=O)C1=CC2=CC=CC=C2O1	33872498	0.08	7.09691	0.49 ± 0.00098
2103278-67-5	C688	TVJOQSLBWQGFKP-IPJJNNNSSA-N	CC1=NC2=CC=CC=C2N=C1C(=O)N[C@@H](CC1=CC=CC=C1)C(=O)N[C@@H](C[C@@H]1CCNC1=O)C=O	33872498	0.065	7.18709	0.44 ± 0.044
2103278-60-8	C689	FCEUKDIRLWHKPK-JTAQYXEDSA-N	O=C[C@H](C[C@@H]1CCNC1=O)NC(=O)[C@H](CC1=CC=CC=C1)NC(=O)C1=NC2=CC=CC=C2C=C1	33872498	0.14	6.85387	0.43 ± 0.050
2103278-66-4	C690	JKGAELNCICKZCD-LEDOBFOHSA-N	BrC1=CC=C2C=CC(=NC2=C1)C(=O)N[C@@H](CC1=CC=CC=C1)C(=O)N[C@@H](C[C@@H]1CCNC1=O)C=O	33872498	0.24	6.61979	0.35 ± 0.033
2103278-23-3	C691	BLUNMHAXHLUNSH-HSQYWUDLSA-N	ClC1=CC2=C(OCC(=C2)C(=O)N[C@@H](CC2=CC=CC=C2)C(=O)N[C@@H](C[C@@H]2CCNC2=O)C=O)C=C1	33872498	0.12	6.92082	0.25 ± 0.041
2103278-25-5	C692	BRFDPJYHCJVJEP-ZJOUEHCJSA-N	O=C[C@H](C[C@@H]1CCNC1=O)NC(=O)[C@H](CC1=CC=CC=C1)NC(=O)C1=CC2=CC=CC=C2N1	33872498	0.034	7.46852	0.29 ± 0.063
2103278-24-4	C693	GXGOVLGROSYUMC-XWUOBKMESA-N	CC(C)[C@H](NC(=O)C1=NOC(C)=C1)C(=O)N[C@@H](CC1=CC=CC=C1)C(=O)N[C@@H](C[C@@H]1CCNC1=O)C=O	33872498	0.067	7.17393	>2
2103278-27-7	C694	AQHVHFFDFXWGMJ-AAXIEHDTSA-N	CC(C)[C@H](NC(=O)C1=CC2=CC=CC=C2N1)C(=O)N[C@@H](CC1=CC=CC=C1)C(=O)N[C@@H](C[C@@H]1CCNC1=O)C=O	33872498	0.068	7.16749	4.22 ± 0.25
2640359-57-3	C695	SFTZNDKMPHPRCR-HZLPDVBGSA-N	CC(C)[C@H](NC(=O)C1=CC2=CC=CC=C2O1)C(=O)N[C@@H](CC1=CC=CC=C1)C(=O)N[C@@H](C[C@@H]1CCNC1=O)C=O	33872498	0.067	7.17393	5.62 ± 1.26
2640359-58-4	C696	MNLRGPSJVOWSQR-ZCUSHOGSSA-N	CC(C)[C@H](NC(=O)C1=NC2=CC=CC=C2C=C1)C(=O)N[C@@H](CC1=CC=CC=C1)C(=O)N[C@@H](C[C@@H]1CCNC1=O)C=O	33872498	0.18	6.74473	4.12 ± 0.52
CVD-0004255	C697	SDIRCAZHIVHVPY-UHFFFAOYSA-N	CC(C)(C)C1=CC=C(C=C1)N(C(C(=O)NCCC1=CC=CC(F)=C1)C1=CC=CN=C1)C(=O)C=C	34174194 COVID_MoonShot	3.06	5.51428
CVD-0004253	C698	XBUJTNSECKROFV-UHFFFAOYSA-N	COC1=CC=C(NC(=O)C(N(C(=O)C=C)C2=CC=C(C=C2)C(C)(C)C)C2=CC=CN=C2)C(OC)=C1	34174194	6.47	5.1891
2629207-60-7	C699	PHGKEUOLMGCCSU-UHFFFAOYSA-N	CC(C)(C)C1=CC=C(C=C1)N(C(C(=O)NCCC1=CC=CC(F)=C1)C1=CN=CC(=C1)C#N)C(=O)C=C	34174194 COVID_MoonShot	6.225	5.20586
2629208-30-4	C700	BNAGYCBNPOVAEF-UHFFFAOYSA-N	FC1=CC=CC(CCNC(=O)C(N(C(=O)C=C)C2=CC=C(C=C2)C(F)(F)F)C2=CN=CC(=C2)C#N)=C1	34174194 COVID_MoonShot	9.085	5.04168
2629202-05-5	C701	KCFLXQWWKKQMLY-UHFFFAOYSA-N	CC(C)(C)C1=CC=C(C=C1)N(C(C(=O)NCCC1=CC=CC(F)=C1)C1=CN=CC(Cl)=C1)C(=O)C=C	34174194 COVID_MoonShot	9.15	5.03858
2629203-22-9	C702	KBBXUVMNJAZEQI-UHFFFAOYSA-N	CC1=CN=CC(=C1)C(N(C(=O)C=C)C1=CC=C(C=C1)C(C)(C)C)C(=O)NCCC1=CC=CC(F)=C1	34174194 COVID_MoonShot	11.61	4.93517
2629208-46-2	C703	URCFWMRSFHGMSN-UHFFFAOYSA-N	FC1=CC=CC(CCNC(=O)C(N(C(=O)C=C)C2=CC=C(C=C2)C(F)(F)F)C2=CC=CN=C2)=C1	34174194 COVID_MoonShot	16.61	4.77963
2629203-91-2	C704	NZIKWPPLRKAMJI-UHFFFAOYSA-N	CSCCNC(=O)C(N(C(=O)C=C)C1=CC=C(C=C1)C(C)(C)C)C1=CC=CN=C1	34174194 COVID_MoonShot	31.495	4.50176
CVD-0004229	C705	QULOSEKXAYFLQG-UHFFFAOYSA-N	CC(C)(C)C1=CC=C(C=C1)N(C(C(=O)NCC1=CC=C(F)C=C1)C1=CC=CN=C1)C(=O)C=C	34174194 COVID_MoonShot	20.11	4.69659
2629201-98-3	C706	OHLKSHLIFVTZEX-UHFFFAOYSA-N	FC1=CC=CC(CCNC(=O)C(N(C(=O)C=C)C2=CC=C(C=C2)C(F)(F)F)C2=CN=CC(Cl)=C2)=C1	34174194 COVID_MoonShot	19.14	4.71806
2629205-37-2	C707	GUONEMIASAKEAJ-UHFFFAOYSA-N	CC1=CN=CC(=C1)C(N(C(=O)C=C)C1=CC=C(C=C1)C(F)(F)F)C(=O)NCCC1=CC=CC(F)=C1	34174194 COVID_MoonShot	20.155	4.69562
CVD-0004210	C708	XSPNJGFIWWEIKX-UHFFFAOYSA-N	CSCCCNC(=O)C(N(C(=O)C=C)C1=CC=C(C=C1)C(C)(C)C)C1=CC=CN=C1	34174194 COVID_MoonShot	22.54	4.64705
CVD-0004248	C709	VDNVZBAVOFLYGM-UHFFFAOYSA-N	CC(C)(C)C1=CC=C(C=C1)N(C(C(=O)NCC1=CC=CC=C1)C1=CC=CN=C1)C(=O)C=C	34174194 COVID_MoonShot	28.56	4.54424
CVD-0004236	C710	XDFOKSZMVIQLAW-UHFFFAOYSA-N	CNC(=O)C(N(C(=O)C=C)C1=CC=C(C=C1)C(C)(C)C)C1=CC=CN=C1	34174194 COVID_MoonShot	31.02	4.50836
CVD-0004251	C711	FFFOTIFNUFRVNW-UHFFFAOYSA-N	CC(C)(C)C1=CC=C(C=C1)N(C(C(=O)NC1=CC=C2OCOC2=C1)C1=CC=CN=C1)C(=O)C=C	34174194 COVID_MoonShot	42.58	4.37079
CVD-0004237	C712	NLPVUZFBIFDWRG-UHFFFAOYSA-N	CCNC(=O)C(N(C(=O)C=C)C1=CC=C(C=C1)C(C)(C)C)C1=CC=CN=C1	34174194 COVID_MoonShot	38.97	4.40927
2418650-36-7	C713	FIGUSFMOHPETJW-UHFFFAOYSA-N	COC1=CC=C(NC(=O)C(N(C(=O)C=C)C2=CC=C(C=C2)C(F)(F)F)C2=CC=CN=C2)C=C1	34174194 COVID_MoonShot	41.235	4.38473
CVD-0004234	C714	INVGNZNWCPHPRU-UHFFFAOYSA-N	CC(C)(C)C1=CC=C(C=C1)N(C(C(=O)NCC1=CC=CN=C1)C1=CC=CN=C1)C(=O)C=C	34174194 COVID_MoonShot	49.88	4.30207
CVD-0004232	C715	NUOMPYHHXJKZMD-UHFFFAOYSA-N	COCCNC(=O)C(N(C(=O)C=C)C1=CC=C(C=C1)C(C)(C)C)C1=CC=CN=C1	34174194 COVID_MoonShot	55.79	4.25344
2418649-19-9	C716	PSLBTNLSDUNTPD-UHFFFAOYSA-N	CCC1=CC=CC(NC(=O)C(N(C(=O)C=C)C2=CC=C3N=CSC3=C2)C2=CC=CN=C2)=C1	34174194 COVID_MoonShot	52.265	4.28179
CVD-0004262	C717	SYWJSTOAQQLUHU-UHFFFAOYSA-N	CC(C)(C)NC(=O)C(N(C(=O)C=C)C1=CC=C(C=C1)C(C)(C)C)C1=CN=CC(Cl)=C1	34174194 COVID_MoonShot	65.59	4.18316
2418649-92-8	C718	IGHGFRRJIOKIDB-UHFFFAOYSA-N	CCC1=CC=CC(NC(=O)C(N(C(=O)C=C)C2=CC=C(C=C2)C(C)OC)C2=CC=CN=C2)=C1	34174194 COVID_MoonShot	66.395	4.17786
CVD-0004424	C719	CZGNSKRUWKZCCU-UHFFFAOYSA-N	CC1(CC1)C1=CC=C(C=C1)N(C(C(=O)NC1=CC=C(Br)C=C1)C1=CC=CN=C1)C(=O)C=C	34174194 COVID_MoonShot	67.31	4.17192
CVD-0004239	C720	NYYAATOUFFMYLO-UHFFFAOYSA-N	CC(C)(C)C1=CC=C(C=C1)N(C(C(=O)NCC1CCCO1)C1=CC=CN=C1)C(=O)C=C	34174194	90.5	4.04335
2418649-76-8	C721	VFOVROUJSUVTRD-UHFFFAOYSA-N	CCC1=CC=CC(C)=C1NC(=O)C(N(C(=O)C=C)C1=CC=C(C=C1)C(F)(F)F)C1=CC=CN=C1	34174194	97.8	4.00966
Alpha-rubromycin	C722	LQNGOIZVRFNQLO-UHFFFAOYSA-N	COC(=O)C1=CC2=CC(CCC3=CC4=C(O3)C(=O)C3=C(C4=O)C(OC)=CC(OC)=C3O)=C(O)C(O)=C2C(=O)O1	34198933	5.4	5.26761
Cromoglicic acid	C723	IMZMKUWMOSJXDT-UHFFFAOYSA-N	OC(COC1=C2C(=O)C=C(OC2=CC=C1)C(O)=O)COC1=C2C(=O)C=C(OC2=CC=C1)C(O)=O	34198933	1.1	5.95861
YHWWOAJOMPQXED-LEDIMMKISA-N	C724	YHWWOAJOMPQXED-LEDIMMKISA-N	CC(C)C[C@H](NC(=O)OCC1C[C@@H]2CCC[C@H](C1)C2)C(=O)N[C@@H](C[C@@H]1CCNC1=O)C=O	34213885	0.18	6.74473	0.035 ± 0.001
RCZBVOKMICIXNE-CRGUEAJTSA-M	C725	RCZBVOKMICIXNE-CRGUEAJTSA-M	CC(C)C[C@H](NC(=O)OCC1C[C@@H]2CCC[C@H](C1)C2)C(=O)N[C@@H](C[C@@H]1CCNC1=O)C(O)S(=O)(=O)O[Na]	34213885	0.17	6.76955	0.032 ± 0.001
YHWWOAJOMPQXED-OXESIOJZSA-N	C726	YHWWOAJOMPQXED-OXESIOJZSA-N	[2H]C([2H])(OC(=O)N[C@@H](CC(C)C)C(=O)N[C@@H](C[C@@H]1CCNC1=O)C=O)[C@H]1C[C@H]2CCC[C@H](C2)C1	34213885	0.29	6.5376
RCZBVOKMICIXNE-ZTBSZZGISA-M	C727	RCZBVOKMICIXNE-ZTBSZZGISA-M	[2H]C([2H])(OC(=O)N[C@@H](CC(C)C)C(=O)N[C@@H](C[C@@H]1CCNC1=O)C(O)S(=O)(=O)O[Na])[C@H]1C[C@H]2CCC[C@H](C2)C1	34213885	0.29	6.5376
XMVDTWUKZMEFKE-FSPHOAMCSA-N	C728	XMVDTWUKZMEFKE-FSPHOAMCSA-N	CC(C)C[C@H](NC(=O)OCC1C[C@H]2CC=C[C@@H](C1)C2)C(=O)N[C@@H](C[C@@H]1CCNC1=O)C=O	34213885	0.31	6.50864
OHUZLHDAXYGKCN-SEWBHGOTSA-M	C729	OHUZLHDAXYGKCN-SEWBHGOTSA-M	CC(C)C[C@H](NC(=O)OCC1C[C@H]2CC=C[C@@H](C1)C2)C(=O)N[C@@H](C[C@@H]1CCNC1=O)C(O)S(=O)(=O)O[Na]	34213885	0.26	6.58503
XMVDTWUKZMEFKE-GSCWJDCWSA-N	C730	XMVDTWUKZMEFKE-GSCWJDCWSA-N	[2H]C([2H])(OC(=O)N[C@@H](CC(C)C)C(=O)N[C@@H](C[C@@H]1CCNC1=O)C=O)[C@H]1C[C@H]2CC=C[C@H](C2)C1	34213885	0.28	6.55284
OHUZLHDAXYGKCN-JXBRSJJTSA-M	C731	OHUZLHDAXYGKCN-JXBRSJJTSA-M	[2H]C([2H])(OC(=O)N[C@@H](CC(C)C)C(=O)N[C@@H](C[C@@H]1CCNC1=O)C(O)S(=O)(=O)O[Na])[C@H]1C[C@H]2CC=C[C@H](C2)C1	34213885	0.3	6.52288
RPHGJUFZINUIBX-SWBMUHMYSA-N	C732	RPHGJUFZINUIBX-SWBMUHMYSA-N	CC(C)C[C@H](NC(=O)OCC1CC2CC1C=C2)C(=O)N[C@@H](C[C@@H]1CCNC1=O)C=O	34213885	0.26	6.58503
WZJYVJHLXCYWFV-OAOPQBDDSA-M	C733	WZJYVJHLXCYWFV-OAOPQBDDSA-N	CC(C)C[C@H](NC(=O)OCC1CC2CC1C=C2)C(=O)N[C@@H](C[C@@H]1CCNC1=O)C(O)S(O)(=O)=O	34213885	0.28	6.55284
SUXXLPVLPGMTJN-SWBMUHMYSA-N	C734	SUXXLPVLPGMTJN-SWBMUHMYSA-N	CC(C)C[C@H](NC(=O)OCC1CC2CCC1C2)C(=O)N[C@@H](C[C@@H]1CCNC1=O)C=O	34213885	0.14	6.85387
CDEICDIJDMTLMS-OAOPQBDDSA-M	C735	CDEICDIJDMTLMS-OAOPQBDDSA-N	CC(C)C[C@H](NC(=O)OCC1CC2CCC1C2)C(=O)N[C@@H](C[C@@H]1CCNC1=O)C(O)S(O)(=O)=O	34213885	0.1	7
RZISQWRNJACRJT-OLGWUGKESA-N	C736	RZISQWRNJACRJT-OLGWUGKESA-N	CC(C)C[C@H](NC(=O)O[C@H]1C[C@@H]2CC[C@H](C1)N2C(=O)OC(C)(C)C)C(=O)N[C@@H](C[C@@H]1CCNC1=O)C=O	34213885	1.9	5.72125
PVUSLPJJBDAMSM-CYWORZNESA-M	C737	PVUSLPJJBDAMSM-CYWORZNESA-M	CC(C)C[C@H](NC(=O)O[C@H]1C[C@@H]2CC[C@H](C1)N2C(=O)OC(C)(C)C)C(=O)N[C@@H](C[C@@H]1CCNC1=O)C(O)S(=O)(=O)O[Na]	34213885	1.71	5.767
XEJUYBJCYVOVBW-YDUAIELLSA-N	C738	XEJUYBJCYVOVBW-YDUAIELLSA-N	CC(C)C[C@H](NC(=O)O[C@H]1C[C@@H]2CC[C@H](C1)N2C(=O)OCC1=CC=CC=C1)C(=O)N[C@@H](C[C@@H]1CCNC1=O)C=O	34213885	0.39	6.40894
MUGMTSGNWGIKNT-KRHYPSIQSA-M	C739	MUGMTSGNWGIKNT-KRHYPSIQSA-M	CC(C)C[C@H](NC(=O)O[C@H]1C[C@@H]2CC[C@H](C1)N2C(=O)OCC1=CC=CC=C1)C(=O)N[C@@H](C[C@@H]1CCNC1=O)C(O)S(=O)(=O)O[Na]	34213885	0.37	6.4318
UYCGANVIMDDJSZ-UEUFYOKWSA-N	C740	UYCGANVIMDDJSZ-UEUFYOKWSA-N	CCCCCC12CCC(COC(=O)N[C@@H](CC(C)C)C(=O)N[C@@H](C[C@@H]3CCNC3=O)C=O)(CC1)CC2	34213885	0.27	6.56864
MADFDBAXBFAOMQ-ZYBIIAARSA-M	C741	MADFDBAXBFAOMQ-ZYBIIAARSA-N	CCCCCC12CCC(COC(=O)N[C@@H](CC(C)C)C(=O)N[C@@H](C[C@@H]3CCNC3=O)C(O)S(O)(=O)=O)(CC1)CC2	34213885	0.3	6.52288
UYCGANVIMDDJSZ-LDWJCNMMSA-N	C742	UYCGANVIMDDJSZ-LDWJCNMMSA-N	[2H]C([2H])(OC(=O)N[C@@H](CC(C)C)C(=O)N[C@@H](C[C@@H]1CCNC1=O)C=O)C12CCC(CCCCC)(CC1)CC2	34213885	0.31	6.50864
MADFDBAXBFAOMQ-INYFNYJMSA-M	C743	MADFDBAXBFAOMQ-INYFNYJMSA-N	[2H]C([2H])(OC(=O)N[C@@H](CC(C)C)C(=O)N[C@@H](C[C@@H]1CCNC1=O)C(O)S(O)(=O)=O)C12CCC(CCCCC)(CC1)CC2	34213885	0.31	6.50864
LZAUVQWXLSHGJJ-KRNMPOHKSA-N	C744	LZAUVQWXLSHGJJ-KRNMPOHKSA-N	CC(C)C[C@H](NC(=O)OCC12C[C@H]3C[C@H](C[C@H](C3)C1)C2)C(=O)N[C@@H](C[C@@H]1CCNC1=O)C=O	34213885	0.18	6.74473
UYPRMIJZKBTNNB-LWCMEJDOSA-M	C745	UYPRMIJZKBTNNB-LWCMEJDOSA-M	CC(C)C[C@H](NC(=O)OCC12C[C@H]3C[C@H](C[C@H](C3)C1)C2)C(=O)N[C@@H](C[C@@H]1CCNC1=O)C(O)S(=O)(=O)O[Na]	34213885	0.15	6.82391
LZAUVQWXLSHGJJ-RPEAECGFSA-N	C746	LZAUVQWXLSHGJJ-RPEAECGFSA-N	[2H]C([2H])(OC(=O)N[C@@H](CC(C)C)C(=O)N[C@@H](C[C@@H]1CCNC1=O)C=O)C12C[C@H]3C[C@H](C[C@H](C3)C1)C2	34213885	0.29	6.5376
UYPRMIJZKBTNNB-IWDBCACLSA-M	C747	UYPRMIJZKBTNNB-IWDBCACLSA-M	[2H]C([2H])(OC(=O)N[C@@H](CC(C)C)C(=O)N[C@@H](C[C@@H]1CCNC1=O)C(O)S(=O)(=O)O[Na])C12C[C@H]3C[C@H](C[C@H](C3)C1)C2	34213885	0.27	6.56864
YBRZKVAPDVWTRT-CSOMKMDOSA-N	C748	YBRZKVAPDVWTRT-CSOMKMDOSA-N	CC(C)C[C@H](NC(=O)OCCC12C[C@H]3C[C@H](C[C@H](C3)C1)C2)C(=O)N[C@@H](C[C@@H]1CCNC1=O)C=O	34213885	0.27	6.56864
PTOBNGNAWDQBAE-QQSQGYMKSA-M	C749	PTOBNGNAWDQBAE-QQSQGYMKSA-M	CC(C)C[C@H](NC(=O)OCCC12C[C@H]3C[C@H](C[C@H](C3)C1)C2)C(=O)N[C@@H](C[C@@H]1CCNC1=O)C(O)S(=O)(=O)O[Na]	34213885	0.25	6.60206
HCMUAXJAEVVGND-ITLNLTKASA-N	C750	HCMUAXJAEVVGND-ITLNLTKASA-N	CC(C)C[C@H](NC(=O)OC[C@]12C[C@H]3C[C@H](C[C@](O)(C3)C1)C2)C(=O)N[C@@H](C[C@@H]1CCNC1=O)C=O	34213885	0.82	6.08619
OXFCTAAAUSBQAO-FKLBIKJRSA-M	C751	OXFCTAAAUSBQAO-FKLBIKJRSA-M	CC(C)C[C@H](NC(=O)OC[C@]12C[C@H]3C[C@H](C[C@](O)(C3)C1)C2)C(=O)N[C@@H](C[C@@H]1CCNC1=O)C(O)S(=O)(=O)O[Na]	34213885	1.03	5.98716
HCMUAXJAEVVGND-WKZSNBNESA-N	C752	HCMUAXJAEVVGND-WKZSNBNESA-N	[2H]C([2H])(OC(=O)N[C@@H](CC(C)C)C(=O)N[C@@H](C[C@@H]1CCNC1=O)C=O)[C@]12C[C@H]3C[C@H](C[C@](O)(C3)C1)C2	34213885	0.74	6.13077
OXFCTAAAUSBQAO-AGLQCOFBSA-M	C753	OXFCTAAAUSBQAO-AGLQCOFBSA-M	[2H]C([2H])(OC(=O)N[C@@H](CC(C)C)C(=O)N[C@@H](C[C@@H]1CCNC1=O)C(O)S(=O)(=O)O[Na])[C@]12C[C@H]3C[C@H](C[C@](O)(C3)C1)C2	34213885	0.78	6.10791
Blonanserin	C754	XVGOZDAJGBALKS-UHFFFAOYSA-N	CCN1CCN(CC1)C1=NC2=C(CCCCCC2)C(=C1)C1=CC=C(F)C=C1	34234012	24.79	4.60572	11.97
Emodin	C755	RHMXXJGYXNZAPX-UHFFFAOYSA-N	CC1=CC2=C(C(O)=C1)C(=O)C1=C(C=C(O)C=C1O)C2=O	34234012	51.23	4.29048	31.45
Ugonin J	C756	VCPZVNMTXCALPA-INIZCTEOSA-N	CC1(C)CCCC(=C)[C@@H]1CC1=C(O)C=C2OC(=CC(=O)C2=C1O)C1=CC(O)=C(O)C=C1	34512347	0.94	6.02687	2.38±0.9
Kaempferol	C757	IYRMWMYZSQPJKC-UHFFFAOYSA-N	OC1=CC=C(C=C1)C1=C(O)C(=O)C2=C(O)C=C(O)C=C2O1	34512347	21.7	4.66354
Isokaempferide	C758	VJJZJBUCDWKPLC-UHFFFAOYSA-N	COC1=C(OC2=CC(O)=CC(O)=C2C1=O)C1=CC=C(O)C=C1	34512347	40.23	4.39545
