# Supplementary material for: Mpropred: A machine learning (ML) driven Web-App for bioactivity prediction of SARS-CoV-2 main protease (Mpro) antagonists
Source: PLoS One. 2023 Jun 23;18(6):e0287179. doi: 10.1371/journal.pone.0287179 (PMC10289339; doi:10.1371/journal.pone.0287179)
Supplement: S4 File — (CSV) [file pone.0287179.s004.csv]

Compounds	FP1	FP2	FP3	FP4	FP5	FP6	FP7	FP8	FP9	FP10	FP11	FP12	FP13	FP14	FP15	FP16	FP17	FP18	FP19	FP20	FP21	FP22	FP23	FP24	FP25	FP26	FP27	FP28	FP29	FP30	FP31	FP32	FP33	FP34	FP35	FP36	FP37	FP38	FP39	FP40	FP41	FP42	FP43	FP44	FP45	FP46	FP47	FP48	FP49
C1	0	0	0	0	0	0	0	0	0	0	0	1	1	0	1	0	1	1	0	0	0	0	0	0	1	0	0	0	0	1	0	0	0	1	1	1	0	0	0	0	1	0	1	1	0	0	0	1	0
C2	0	0	0	0	1	1	0	0	0	0	0	1	1	0	0	0	1	1	1	0	1	0	1	0	0	0	1	0	1	0	1	0	0	1	0	1	1	1	1	0	0	0	0	1	0	0	1	1	1
C3	0	0	1	0	0	0	0	0	0	0	0	1	1	0	1	1	1	1	1	0	1	0	0	0	1	1	0	0	0	1	1	0	0	1	1	1	0	0	0	1	1	0	1	1	0	0	0	1	0
C4	0	0	0	0	0	0	0	0	0	0	0	1	1	1	0	0	1	1	0	0	0	0	0	0	0	1	1	0	0	0	0	1	0	1	0	0	0	1	0	0	0	0	1	1	0	1	0	1	0
C5	0	0	0	0	0	0	1	0	0	1	1	1	0	1	0	0	1	1	1	0	0	0	0	0	0	1	1	1	0	0	0	1	0	1	0	0	0	1	0	0	0	0	1	0	0	1	0	1	0
C6	0	0	0	0	0	0	1	1	1	1	1	1	0	1	1	0	1	1	0	0	0	0	0	1	0	1	1	1	0	1	0	1	1	1	0	0	1	1	0	0	0	0	1	0	0	1	0	1	0
C7	0	0	0	0	0	0	0	0	0	0	0	1	1	1	0	0	1	1	0	0	0	0	0	1	1	1	1	0	0	0	0	1	0	1	1	0	0	1	0	0	1	0	1	1	0	1	0	1	0
C8	0	0	0	0	0	0	1	1	1	1	1	1	0	1	1	0	1	1	0	0	0	0	0	1	0	1	1	1	0	1	0	1	1	1	0	0	1	1	0	0	0	0	1	0	0	1	0	1	0
C9	0	0	0	0	0	0	0	0	0	0	0	1	1	0	0	0	1	1	0	1	0	0	0	0	0	1	1	0	0	0	1	1	0	1	0	0	1	1	0	0	0	0	0	0	0	1	0	1	0
C10	0	0	0	0	0	0	0	0	0	0	0	1	1	0	0	0	1	1	0	1	0	0	0	0	0	1	1	0	0	0	1	1	0	1	0	0	1	1	0	0	0	0	0	0	0	1	0	1	0
C11	0	0	0	0	0	0	0	0	0	0	0	1	1	0	0	0	1	1	0	1	0	0	0	0	0	1	1	0	0	0	1	1	0	1	0	0	1	1	0	0	0	0	0	0	0	1	0	1	0
C12	1	0	0	0	1	0	0	0	0	0	0	1	1	0	0	0	1	1	0	1	0	0	0	0	0	1	0	1	1	0	1	1	0	1	0	0	1	1	0	0	0	0	0	0	0	1	1	1	0
C13	1	0	0	0	1	0	0	0	0	0	0	1	1	0	0	0	1	1	0	1	0	0	0	0	0	1	0	1	1	0	1	1	0	1	0	0	1	1	0	0	0	0	0	0	0	1	1	1	0
C14	1	0	0	0	1	0	0	0	0	0	0	1	1	0	0	0	1	1	0	1	0	0	0	0	0	1	0	1	1	0	1	1	0	1	0	0	1	1	0	0	0	0	0	0	0	1	1	1	0
C15	0	0	0	0	0	0	0	0	0	0	0	1	1	0	0	0	1	1	0	1	0	0	0	0	0	1	1	0	0	0	1	1	0	1	0	0	1	1	0	0	0	0	0	0	0	1	0	1	0
C16	0	0	0	0	0	0	0	0	0	0	0	1	1	0	0	0	1	1	0	1	0	0	0	0	0	1	1	0	0	0	1	1	0	1	0	0	1	1	0	0	0	0	0	0	0	1	0	1	0
C17	1	0	0	0	1	0	0	0	0	0	0	1	1	0	0	0	1	1	0	1	0	0	0	0	0	1	0	1	1	0	1	1	0	1	0	0	1	1	0	0	0	0	0	0	0	1	1	1	0
C18	0	0	0	0	0	0	0	0	0	0	0	1	1	0	1	0	1	1	0	0	0	0	0	0	1	0	0	0	0	1	0	0	0	1	1	1	0	0	0	0	1	0	1	1	0	0	0	1	0
C19	1	0	0	0	1	0	0	0	0	0	0	1	1	0	0	0	1	1	0	1	0	0	0	0	0	1	0	1	1	0	1	1	0	1	0	0	1	1	0	0	0	0	0	0	0	1	1	1	0
C20	0	0	0	0	1	0	0	0	0	0	0	1	1	0	1	0	1	1	0	0	0	0	0	0	1	0	1	0	0	1	0	0	0	1	1	1	0	0	0	0	1	0	1	1	0	0	0	1	0
C21	0	0	0	1	0	0	0	0	0	0	0	0	0	0	0	0	0	0	0	0	0	1	0	0	0	1	0	0	0	0	0	0	0	0	1	0	0	0	0	0	0	0	0	0	0	0	0	1	0
C22	0	0	1	0	0	1	0	0	0	0	0	1	1	0	1	0	1	1	0	0	0	0	0	1	0	0	0	0	0	1	0	1	0	1	1	1	0	0	0	0	0	0	1	1	0	0	0	1	0
C23	0	0	0	1	0	0	0	0	0	0	0	0	0	0	0	0	0	0	0	0	0	1	0	0	0	0	0	1	0	0	0	0	0	0	1	0	0	0	0	0	0	0	0	0	0	0	0	1	0
C24	0	0	0	0	1	0	0	0	0	0	0	1	1	0	1	0	0	1	1	0	0	0	0	0	0	0	1	0	0	1	0	0	0	1	1	0	0	0	0	0	0	0	1	1	0	0	0	1	0
C25	0	0	0	0	1	0	0	0	0	0	0	1	1	0	1	0	1	1	1	0	0	0	0	0	1	0	0	0	0	1	0	0	0	1	1	1	0	0	0	0	1	0	1	1	0	0	0	1	0
C26	0	0	0	0	1	0	0	0	0	0	0	1	1	0	1	0	1	1	1	0	0	0	0	0	1	0	0	0	0	1	0	0	0	1	1	1	0	0	0	0	1	0	1	1	0	0	0	1	0
C27	0	0	0	1	0	1	1	0	1	1	0	1	1	1	0	0	1	1	0	1	0	0	0	0	0	1	0	1	1	1	0	1	0	1	1	0	1	1	1	0	1	1	0	0	1	1	1	1	1
C28	0	1	0	0	0	0	0	0	0	0	0	1	1	1	1	0	0	1	0	0	0	0	0	0	0	1	0	0	0	1	0	0	0	1	1	1	0	0	0	0	1	0	1	1	0	0	0	1	1
C29	0	0	0	0	0	0	0	0	0	0	0	0	0	0	0	0	0	0	0	0	0	0	0	0	0	1	1	0	0	0	0	0	0	0	1	0	0	0	0	0	0	0	0	0	0	0	0	0	0
C30	0	0	0	1	0	1	1	0	0	0	0	0	0	0	0	0	0	0	0	0	0	0	0	0	0	0	0	0	1	0	0	1	0	1	1	0	1	0	1	0	0	1	0	0	0	0	0	0	0
C31	0	0	0	1	0	1	1	1	0	0	1	0	1	0	1	1	1	1	0	0	0	0	0	0	0	0	0	0	1	0	0	1	0	1	1	1	1	0	1	0	1	1	0	0	0	0	1	0	0
C32	1	0	0	0	1	0	0	0	0	0	0	0	0	0	0	0	0	1	1	0	0	1	1	0	0	0	0	0	0	1	0	0	0	0	0	0	0	1	0	0	0	0	0	1	0	1	1	1	1
C33	0	0	0	0	1	0	0	0	0	0	1	1	1	0	0	0	1	1	1	1	0	1	0	1	0	1	1	1	0	1	0	1	0	1	1	0	1	0	0	0	1	0	1	1	1	0	0	1	0
C34	0	0	1	1	1	1	1	0	0	0	0	1	1	0	0	1	1	0	1	1	0	1	1	0	0	1	1	0	0	0	0	1	1	1	1	1	0	1	1	0	0	0	0	1	0	1	1	1	1
C35	0	1	0	0	0	0	1	0	0	0	0	0	1	0	1	1	0	1	0	0	0	0	0	0	0	0	0	0	0	0	0	0	0	0	0	0	0	0	0	0	1	1	1	0	0	0	0	0	0
C36	0	0	0	1	0	1	1	0	0	0	0	0	0	1	1	1	1	1	0	1	0	1	0	0	0	0	0	1	0	1	0	0	0	1	1	0	0	1	0	0	0	0	1	1	0	0	0	1	1
C37	0	0	0	0	0	0	0	0	1	0	0	1	1	0	1	0	0	1	0	1	0	0	0	0	0	1	0	0	0	0	0	0	0	1	0	0	0	0	0	0	1	0	1	1	0	1	0	0	0
C38	0	0	1	0	0	1	0	1	0	0	0	0	0	0	0	0	0	0	1	1	0	1	1	0	0	1	1	0	0	1	0	0	0	0	1	0	1	1	1	0	0	1	0	0	0	1	0	1	1
C39	0	0	0	0	0	0	0	0	0	0	0	0	0	0	0	0	0	1	0	0	0	0	0	0	0	0	0	0	0	0	0	0	0	0	0	0	0	0	0	0	0	0	0	0	0	0	0	0	0
C40	0	0	0	0	0	0	0	0	0	0	0	1	0	0	0	0	1	1	0	0	0	0	0	0	0	1	1	0	0	0	0	1	0	1	0	0	0	0	0	0	0	0	0	0	0	1	0	0	0
C41	0	0	0	0	0	0	0	0	0	1	1	1	0	0	0	0	1	1	0	0	0	0	0	0	0	1	1	1	0	0	0	1	0	1	0	0	0	0	0	0	0	0	0	0	0	1	0	0	0
C42	0	0	0	0	1	0	1	0	0	0	0	1	0	0	0	0	1	1	1	0	0	0	1	0	0	1	0	0	0	0	0	1	0	1	1	0	0	0	0	0	1	0	1	0	0	1	0	0	0
C43	0	0	0	0	0	0	0	0	0	1	1	1	1	1	0	0	1	1	0	1	0	0	0	0	0	1	1	1	0	1	0	1	0	1	0	0	1	0	0	0	1	0	0	0	0	1	0	1	1
C44	0	0	0	0	0	0	0	0	0	0	0	1	0	1	0	0	1	1	0	1	0	0	0	0	0	1	1	1	0	1	0	1	0	1	0	0	1	0	0	0	1	0	0	0	0	1	0	0	1
C45	0	0	0	0	0	0	0	0	0	0	0	1	0	1	0	0	1	1	0	1	0	0	0	0	0	0	0	1	0	0	0	1	0	1	0	1	1	0	0	0	0	0	0	0	0	0	0	0	1
C46	0	0	0	0	0	1	0	1	1	0	0	0	0	1	1	0	1	1	1	0	0	1	1	0	0	1	1	0	1	1	1	1	0	1	1	0	0	0	1	0	0	0	1	1	1	1	1	1	0
C47	0	0	0	0	0	0	0	0	0	0	0	0	0	0	0	0	0	0	0	0	0	1	0	0	0	0	0	0	0	0	0	0	0	0	0	0	0	0	0	0	0	0	0	0	0	0	0	0	0
C48	0	0	0	0	0	0	0	0	0	0	0	1	1	0	1	0	1	1	0	0	0	0	0	0	1	0	0	0	0	0	0	1	0	1	0	0	1	1	0	0	0	0	1	1	0	0	0	0	0
C49	1	1	0	0	1	0	1	0	0	0	0	1	1	1	0	0	1	1	0	1	0	0	0	0	0	0	1	1	1	1	0	1	0	1	0	1	0	1	0	0	0	0	0	1	0	0	0	1	1
C50	0	0	0	0	1	0	0	0	0	0	0	0	1	0	0	0	1	1	1	0	0	0	0	0	0	1	0	0	0	0	0	0	0	1	0	0	0	0	0	0	1	0	1	0	1	0	0	0	0
C51	0	0	0	1	0	0	0	0	1	0	0	0	0	0	0	0	0	1	0	0	0	1	0	0	0	0	0	0	0	0	0	0	0	0	1	0	0	1	0	0	0	0	0	0	0	0	1	1	1
C52	1	0	0	0	0	0	0	0	1	0	0	1	1	1	0	1	1	1	1	0	0	0	1	1	1	0	0	0	0	1	0	1	0	1	0	0	0	1	0	0	0	0	1	0	0	0	0	1	0
C53	1	0	0	0	1	1	0	1	0	0	1	1	0	0	1	0	1	0	0	0	1	1	0	0	0	0	1	0	0	0	1	0	1	1	1	0	0	0	1	0	0	0	0	1	0	0	1	0	1
C54	0	0	0	0	0	0	0	0	0	1	0	0	1	0	0	0	1	1	1	0	1	1	0	1	0	0	0	1	0	0	1	1	0	1	1	0	0	0	1	0	1	1	1	0	1	0	0	1	0
C55	0	0	0	0	0	0	0	0	0	0	0	0	0	0	0	0	0	1	0	0	0	0	0	0	0	0	0	1	0	0	0	0	0	0	0	0	0	0	0	1	1	0	0	0	0	0	0	0	0
C56	0	1	0	0	0	0	0	0	1	0	0	1	1	0	0	0	1	1	0	0	0	1	0	0	0	1	0	0	0	0	1	1	0	1	0	0	0	0	0	1	1	0	1	1	0	0	0	0	0
C57	0	1	1	0	0	0	1	1	0	1	0	1	0	0	1	1	1	1	0	0	0	0	1	1	1	0	0	0	0	1	1	0	0	0	0	0	0	0	0	0	0	0	0	0	0	0	0	0	0
C58	0	0	0	1	0	0	0	0	1	0	0	1	0	0	0	0	0	1	0	0	0	1	0	0	0	0	0	0	0	0	0	0	0	1	1	0	0	1	0	0	0	0	0	0	0	0	0	1	1
C59	0	0	0	0	0	0	0	0	0	1	0	0	1	0	0	0	0	1	0	0	0	0	0	0	0	0	0	0	0	0	0	0	0	1	0	0	0	0	0	0	0	0	0	1	0	0	0	0	0
C60	0	1	0	1	1	0	1	0	0	0	0	0	1	1	1	0	0	1	0	0	0	0	1	0	0	0	0	1	0	1	0	0	0	1	0	0	0	0	0	0	0	0	0	0	0	0	0	1	0
C61	0	0	0	0	0	0	0	0	0	1	0	0	0	0	1	0	0	1	0	0	1	1	0	1	0	0	0	0	0	0	0	1	0	1	1	0	0	1	1	0	0	1	0	1	1	0	0	1	1
C62	1	1	0	1	0	1	1	0	1	0	0	0	1	0	1	1	1	1	1	0	0	1	1	0	0	0	1	1	1	1	0	0	0	1	1	0	1	0	1	1	0	0	1	0	1	0	1	1	0
C63	0	0	1	1	0	0	0	0	0	1	0	0	1	1	1	0	1	1	0	0	0	0	0	1	0	1	0	0	0	0	1	1	0	0	1	0	1	0	0	0	0	0	0	1	0	0	0	1	0
C64	0	0	0	0	0	0	0	0	0	0	0	1	0	1	0	0	1	1	0	1	0	0	0	0	0	1	1	1	0	1	0	1	0	1	0	0	1	1	0	0	1	0	0	0	0	1	0	1	1
C65	1	0	0	0	1	0	0	0	0	0	0	1	0	1	0	0	1	1	0	1	0	0	0	0	0	1	0	1	1	1	0	1	0	1	0	0	1	1	0	0	1	0	0	0	0	1	1	1	1
C66	0	1	0	0	0	0	0	0	0	0	1	0	1	1	0	0	0	0	0	0	1	1	1	0	0	1	0	1	1	0	0	0	1	1	1	0	0	1	0	1	1	0	0	1	1	0	0	0	0
C67	0	0	0	0	1	0	0	0	0	1	0	0	1	0	0	1	1	1	1	0	0	0	0	1	0	1	1	1	0	0	0	0	0	1	1	1	0	1	1	0	1	1	1	1	1	0	1	1	0
C68	0	0	1	0	0	0	1	0	0	0	1	0	0	1	1	1	1	0	0	0	0	1	0	1	0	0	0	0	0	0	0	0	0	0	1	1	0	1	0	0	0	0	1	1	0	0	0	0	1
C69	0	0	0	0	0	0	0	0	0	0	0	1	1	0	1	0	1	1	0	0	0	0	0	0	1	0	0	0	0	0	0	1	0	1	0	0	1	1	0	0	0	0	1	1	0	0	0	0	0
C70	0	1	1	1	1	1	1	0	1	1	0	1	1	1	0	1	1	1	0	0	0	0	1	0	0	1	1	0	1	0	0	0	1	0	1	1	1	0	1	1	0	1	1	0	0	1	0	0	0
C71	0	0	0	0	0	1	1	0	0	1	0	1	1	1	1	1	1	1	0	0	0	1	1	0	1	1	0	1	0	0	0	1	0	1	1	0	1	0	0	0	1	0	1	0	0	1	0	1	0
C72	0	0	0	0	0	0	0	0	0	0	0	0	0	0	0	0	0	0	0	0	0	0	0	0	0	0	0	0	0	0	0	0	0	1	1	0	0	0	0	0	0	0	0	1	0	0	0	1	0
C73	0	1	1	0	1	0	0	0	0	0	1	1	1	1	0	0	1	1	0	1	0	0	0	1	0	1	1	0	0	0	1	0	0	1	1	0	0	0	0	0	0	1	0	1	1	0	0	1	1
C74	0	0	0	1	0	1	1	0	1	0	0	0	1	0	0	0	1	1	0	0	0	1	1	0	1	1	0	0	0	1	0	0	0	1	1	0	0	0	1	1	0	0	1	1	0	0	0	1	0
C75	0	0	1	0	0	0	0	0	0	0	0	1	0	0	0	0	1	1	0	0	0	0	0	0	0	1	0	0	0	0	0	1	0	1	0	0	0	1	0	0	0	0	0	0	0	1	0	1	0
C76	0	0	0	0	1	0	0	1	0	0	1	1	1	1	1	0	1	1	0	0	0	1	0	0	0	0	0	1	0	1	1	0	0	1	1	0	1	1	0	0	0	0	1	0	1	0	1	1	1
C77	0	0	0	1	0	0	1	0	1	0	0	0	0	1	0	0	1	0	0	0	0	0	0	1	0	0	0	0	0	0	0	0	0	0	1	0	0	0	0	0	1	0	1	0	0	0	0	1	0
C78	0	1	1	0	0	0	0	0	0	0	1	1	0	0	0	0	0	1	0	0	0	0	0	0	0	1	0	0	0	0	1	1	0	0	0	0	0	0	0	1	0	0	1	0	0	0	0	0	0
C79	0	0	0	0	1	0	0	0	0	1	0	1	1	0	0	0	1	1	1	0	0	1	1	1	0	1	0	1	0	0	0	1	0	1	1	0	1	1	0	0	1	0	0	1	0	1	0	1	0
C80	0	0	0	1	0	1	1	0	1	0	0	0	1	0	0	0	1	1	0	0	0	1	1	0	0	1	0	0	0	1	0	0	0	1	1	0	0	0	1	1	0	0	1	0	0	0	0	1	0
C81	0	0	0	1	0	0	0	0	0	0	0	0	0	1	0	0	1	1	0	0	0	1	1	0	0	0	0	0	0	0	0	0	1	1	1	0	0	0	0	0	0	0	1	0	0	0	0	1	0
C82	0	1	0	0	1	0	1	1	0	0	0	1	1	1	0	1	1	1	0	0	0	0	0	0	0	1	1	0	0	0	0	0	1	1	0	1	1	0	1	0	0	0	1	1	0	1	0	0	0
C83	0	0	0	0	0	0	0	0	0	0	0	1	0	1	0	0	1	1	0	1	0	0	0	0	0	1	0	1	0	1	0	1	0	1	0	0	1	0	0	0	1	0	0	0	0	1	0	0	1
C84	0	0	0	0	0	0	0	0	0	0	0	1	0	1	0	0	1	1	0	1	0	0	0	0	0	1	0	1	0	1	0	1	0	1	0	0	1	0	0	0	1	0	0	0	0	1	0	0	1
C85	0	0	0	1	1	1	0	0	0	0	1	0	1	1	0	0	1	1	0	0	0	1	0	0	0	0	1	0	1	0	0	1	0	1	1	1	0	1	0	1	0	1	0	1	1	0	0	1	1
C86	0	0	0	0	0	0	1	0	0	0	0	1	0	0	0	0	1	1	1	0	0	0	0	1	1	1	1	0	0	0	0	1	0	1	1	0	0	1	0	0	1	0	0	0	0	1	0	1	0
C87	0	0	1	0	1	0	0	0	0	1	0	0	1	0	0	0	0	1	1	0	0	1	0	0	0	1	0	0	1	0	0	1	0	1	1	0	0	0	0	0	1	0	1	1	0	0	0	1	1
C88	0	0	0	0	0	0	0	0	0	0	0	1	0	1	0	0	1	1	0	1	0	0	0	0	0	1	1	1	0	1	0	1	0	1	0	0	1	1	0	0	1	0	0	0	0	1	0	1	1
C89	0	0	0	0	1	0	0	0	0	0	0	1	0	1	0	0	1	1	1	1	0	0	0	1	1	1	1	1	0	1	0	1	0	1	1	0	1	1	0	0	1	0	0	0	0	1	0	1	1
C90	0	0	0	0	0	0	0	0	0	0	0	1	0	1	0	0	1	1	0	1	0	0	0	0	0	1	1	1	0	1	0	1	0	1	0	0	1	1	0	0	1	0	1	0	0	1	0	1	1
C91	0	0	0	0	0	0	0	0	1	0	0	1	0	1	0	0	1	1	0	1	0	0	0	0	0	1	1	1	0	1	0	1	0	1	1	0	1	1	0	0	1	0	0	0	0	1	0	1	1
C92	0	0	0	0	1	0	0	0	1	0	0	1	0	1	0	0	1	1	1	1	0	0	0	1	1	1	1	1	0	1	0	1	0	1	1	0	1	1	0	0	1	0	0	0	0	1	0	1	1
C93	0	0	0	0	0	0	0	0	1	0	0	1	0	1	0	0	1	1	0	1	0	0	0	0	0	1	1	1	0	1	0	1	0	1	1	0	1	1	0	0	1	0	1	0	0	1	0	1	1
C94	0	0	0	0	0	0	1	0	0	0	0	1	0	0	0	0	1	1	1	0	0	0	0	0	0	1	1	0	0	0	0	1	0	1	0	0	0	1	0	0	0	0	0	0	0	1	0	1	0
C95	0	0	0	1	0	1	1	0	0	1	0	1	1	1	0	0	1	1	0	0	0	0	1	1	0	1	0	0	1	0	0	1	0	1	0	1	1	1	1	0	1	1	1	0	1	1	1	1	1
C96	1	0	0	0	1	0	0	0	0	1	1	1	0	0	0	0	1	1	0	1	0	0	0	0	0	1	1	1	1	0	0	1	0	1	0	1	0	0	0	0	0	1	1	0	0	1	0	0	0
C97	1	0	0	1	1	0	0	0	1	0	0	0	0	1	0	0	1	0	0	0	0	0	0	0	0	1	0	0	1	1	0	0	0	0	1	1	0	0	0	0	0	0	0	0	0	0	1	1	1
C98	0	1	1	0	0	0	1	0	0	0	0	0	1	1	0	1	1	1	0	0	0	1	1	1	0	1	0	0	0	1	0	0	0	0	0	1	0	0	0	0	0	0	0	1	1	0	0	0	1
C99	1	0	0	0	1	0	0	0	0	1	1	1	0	1	0	0	1	1	0	0	0	1	0	0	1	1	1	1	0	0	0	1	0	1	0	0	0	0	0	0	0	0	1	0	0	1	0	0	0
C100	0	1	0	0	0	0	0	0	0	1	0	1	1	1	0	0	0	1	0	0	0	0	0	0	0	0	0	0	0	0	0	0	0	1	1	0	0	0	0	0	0	0	1	0	1	0	0	1	1
C101	0	1	0	1	0	1	1	0	0	1	0	0	1	0	0	0	1	1	1	1	0	1	1	1	0	1	1	0	1	1	1	1	0	1	1	1	1	0	1	0	1	1	1	0	0	0	1	1	1
C102	0	0	0	0	0	0	0	0	0	0	0	0	0	0	0	0	1	0	0	0	0	1	0	0	0	0	0	0	0	0	1	1	0	1	0	0	0	1	0	0	0	0	0	0	0	0	0	0	1
C103	0	0	0	0	0	0	0	0	0	0	0	1	1	1	0	0	1	1	0	0	0	1	1	0	0	1	1	0	0	1	0	1	0	1	0	0	0	1	0	0	0	0	1	0	0	1	0	1	0
C104	0	0	1	0	0	0	0	0	0	0	1	0	0	0	0	0	0	0	0	0	1	0	0	0	0	0	0	0	0	1	0	0	0	0	0	0	0	0	0	1	0	0	0	0	0	0	0	0	0
C105	0	0	0	1	0	0	0	0	0	1	1	1	1	0	1	0	1	1	0	0	0	1	0	0	0	0	0	1	0	0	0	0	0	1	1	0	1	1	0	0	0	0	1	1	0	0	0	1	1
C106	0	0	0	0	0	0	1	0	0	0	1	0	0	1	0	1	1	0	0	0	0	1	0	1	0	0	0	0	0	1	0	0	1	0	1	0	0	0	1	0	0	0	1	1	0	0	0	0	1
C107	1	0	0	0	0	0	0	0	0	0	0	1	0	1	0	0	1	1	0	1	0	0	0	0	0	1	0	1	0	1	0	1	0	1	0	0	1	0	0	0	1	0	0	0	0	1	0	0	1
C108	0	1	0	0	1	0	0	0	0	0	0	0	0	0	0	0	1	0	0	0	0	0	0	0	0	0	0	1	0	0	0	0	0	1	0	0	0	0	1	0	0	0	0	0	0	0	0	1	0
C109	0	0	0	0	1	1	0	0	0	0	0	0	1	1	1	0	1	1	1	0	1	0	0	0	0	0	1	0	0	1	1	0	0	1	0	1	1	0	0	0	1	0	1	1	0	1	1	0	0
C110	0	1	0	0	1	0	0	0	1	0	1	1	1	1	1	0	1	1	1	0	1	1	1	1	0	1	1	1	1	0	1	1	0	1	1	0	0	1	0	0	1	0	0	1	0	1	1	1	0
C111	0	0	0	0	0	0	0	0	0	0	0	0	0	0	0	0	1	1	0	0	0	1	1	0	1	0	0	0	0	0	1	1	0	1	0	0	0	0	0	0	0	0	0	1	0	0	0	0	0
C112	0	0	0	1	0	1	1	0	0	1	0	1	1	0	0	0	1	1	0	0	0	0	1	1	1	1	1	0	1	0	0	1	0	1	1	1	1	1	1	0	1	1	1	0	1	1	1	1	0
C113	0	0	0	0	1	0	0	0	0	1	1	1	1	0	0	0	1	1	1	0	0	1	0	1	0	1	1	1	0	0	0	1	0	1	1	0	0	0	0	0	1	0	1	1	0	1	0	1	0
C114	0	1	1	1	1	0	0	0	0	0	1	0	1	1	0	0	0	1	0	1	0	0	1	0	1	1	0	0	0	1	1	1	1	1	1	1	0	1	0	0	0	1	0	0	0	1	0	1	0
C115	0	1	1	1	1	0	0	0	0	1	0	1	1	1	0	1	0	1	0	0	0	0	1	0	0	0	0	0	0	1	1	0	0	1	1	0	0	1	0	0	0	0	1	1	1	0	1	1	1
C116	0	0	0	1	0	1	1	0	1	0	0	0	1	0	0	1	0	0	1	1	0	0	1	0	0	1	1	0	1	1	0	1	0	1	1	0	0	0	1	0	0	1	0	1	0	1	0	1	0
C117	1	1	0	0	1	0	0	0	1	1	1	1	0	1	1	1	1	1	1	0	0	1	1	1	1	1	1	1	1	1	1	1	1	1	1	0	0	1	0	1	1	1	1	1	1	1	1	1	1
C118	1	1	0	0	0	0	0	0	0	0	0	0	1	0	0	0	1	1	0	1	0	0	0	0	0	0	0	0	0	0	0	0	0	1	1	0	0	0	0	0	0	0	0	0	0	0	0	0	0
C119	1	1	0	0	1	1	0	1	1	0	0	1	1	0	0	1	1	1	0	0	1	1	1	0	0	1	1	1	0	1	0	1	1	1	0	0	0	1	1	1	1	1	1	1	0	1	1	1	1
C120	1	1	0	0	1	0	1	0	1	0	1	1	1	1	1	1	1	1	0	0	1	0	0	1	0	1	1	0	1	0	0	0	1	1	1	1	1	0	1	0	0	1	0	1	1	0	0	0	0
C121	1	0	0	0	1	0	0	0	0	0	0	1	1	1	1	0	1	1	1	0	1	1	0	1	0	0	1	0	0	1	0	1	0	1	1	0	0	1	0	0	0	1	1	1	1	0	0	1	0
C122	0	0	0	0	0	0	0	0	0	0	0	0	1	1	0	0	1	1	0	1	0	0	0	1	0	0	0	1	0	0	0	0	0	1	1	0	1	0	0	0	0	0	1	1	0	0	0	0	1
C123	0	0	0	0	0	0	0	0	0	0	0	0	1	0	0	0	1	0	0	0	0	0	0	0	0	0	0	1	0	0	0	0	0	0	0	0	0	0	0	0	0	0	0	0	0	0	0	0	0
C124	0	0	0	0	0	0	0	0	0	0	0	0	0	1	0	0	1	1	0	0	0	1	0	0	0	0	0	0	0	0	1	1	0	1	0	0	0	1	0	0	0	0	0	0	0	0	0	0	1
C125	0	0	0	0	0	1	0	0	0	1	1	1	0	0	1	0	1	1	0	0	0	0	1	1	0	1	1	1	0	0	0	1	0	1	0	0	0	0	0	0	0	0	1	0	0	1	0	0	0
C126	1	0	0	0	1	0	0	0	1	0	1	1	0	1	1	1	1	1	1	0	0	1	1	1	1	1	1	1	1	1	1	1	1	1	1	0	1	1	1	1	1	1	1	1	1	1	1	1	1
C127	0	0	0	0	1	1	1	1	0	0	0	0	0	0	0	0	0	0	0	0	1	0	0	0	0	0	0	0	0	0	0	0	0	0	0	0	0	0	0	0	0	0	0	0	1	0	0	0	1
C128	0	0	0	0	0	0	0	0	0	0	1	0	1	0	0	0	0	1	0	0	0	0	1	1	0	0	0	0	0	0	0	0	0	1	1	0	1	0	0	1	0	1	1	1	0	0	0	1	0
C129	0	0	0	1	1	1	1	0	0	0	1	0	0	0	1	1	0	0	1	0	0	1	0	1	0	0	0	0	1	0	1	0	0	1	1	1	0	0	1	0	1	1	1	1	1	1	1	1	1
C130	0	0	0	0	0	0	0	0	0	0	0	1	0	0	0	0	0	1	0	0	0	1	1	0	1	0	0	0	0	0	0	0	0	0	1	0	0	0	0	0	0	0	1	0	0	0	0	1	1
C131	0	0	0	0	0	0	0	0	0	1	1	1	0	1	0	0	1	1	0	1	0	0	0	0	0	1	1	1	0	1	0	1	0	1	0	0	1	1	0	0	1	0	1	0	0	1	0	1	1
C132	0	0	0	0	0	0	1	0	1	0	1	0	1	1	0	1	1	1	0	0	0	1	1	1	0	1	1	1	0	0	0	0	0	1	1	0	0	0	1	0	1	0	0	1	0	0	0	1	0
C133	0	0	0	0	0	0	0	0	0	0	0	1	0	1	0	0	1	1	0	1	0	0	0	1	1	1	1	1	0	1	0	1	0	1	1	0	1	1	0	0	1	0	0	0	0	1	0	1	1
C134	0	0	0	0	0	0	0	0	1	1	1	1	0	0	0	0	1	1	0	0	0	1	0	0	0	1	1	1	0	0	1	1	0	1	0	0	1	1	0	1	0	0	1	0	0	1	0	1	0
C135	0	0	0	0	0	0	1	0	0	0	0	0	0	0	0	0	0	1	0	0	0	1	1	0	1	0	1	0	0	0	0	0	0	0	0	0	0	0	1	0	1	0	0	0	0	0	0	0	0
C136	0	1	0	0	0	0	1	0	1	0	0	1	1	0	0	0	1	1	0	1	0	1	0	0	1	1	0	0	1	1	1	1	1	1	0	0	0	0	0	1	0	1	1	0	1	0	0	0	0
C137	1	0	0	1	0	0	0	0	0	1	0	0	0	0	0	0	1	1	0	0	1	0	0	1	1	1	0	0	1	1	0	0	0	0	1	0	0	1	0	0	0	1	0	1	0	0	0	0	0
C138	1	1	0	0	0	0	0	0	0	0	0	1	0	1	0	0	1	1	0	1	0	0	0	0	0	1	1	1	0	1	0	1	0	1	0	0	1	0	0	0	1	0	0	0	0	1	0	0	1
C139	0	1	1	1	1	1	1	0	1	1	0	1	1	1	0	1	1	1	0	0	0	0	1	0	0	1	1	0	1	0	0	0	1	0	1	1	1	0	1	1	0	1	1	0	0	1	0	0	0
C140	0	0	0	0	0	0	0	0	0	0	0	0	0	1	0	0	1	1	0	1	0	0	0	1	1	0	0	1	0	1	0	1	0	1	1	0	1	0	0	0	1	0	0	0	0	0	0	1	1
C141	1	0	0	1	0	1	1	0	0	1	1	0	1	1	1	1	0	1	0	1	1	0	1	1	0	0	0	1	0	1	0	1	0	1	1	1	1	0	0	0	1	0	1	0	0	0	0	1	1
C142	1	1	0	1	1	1	1	1	1	0	0	1	1	1	1	1	1	1	0	0	0	0	1	1	1	1	0	0	1	1	1	0	1	1	0	1	1	1	0	1	0	0	1	1	1	0	0	0	0
C143	0	1	0	1	1	0	0	0	1	0	1	1	1	1	1	0	1	1	1	0	1	1	1	1	0	1	1	1	1	0	1	1	0	1	1	0	0	1	0	0	1	0	0	1	0	1	1	1	0
C144	0	0	0	0	0	0	1	1	0	1	0	1	1	1	0	1	1	1	0	1	0	0	1	0	0	0	0	1	0	1	0	0	1	1	1	1	1	1	1	0	0	0	1	1	0	1	0	0	0
C145	0	0	0	0	1	0	1	0	0	0	0	0	1	0	0	1	1	1	1	0	0	0	0	1	0	0	0	0	0	1	1	1	0	0	1	0	0	0	1	0	1	0	1	1	0	0	0	1	0
C146	0	0	0	0	0	0	0	0	0	0	0	0	1	1	1	0	1	1	0	0	0	0	0	0	0	0	0	0	0	0	1	0	0	1	0	1	1	0	0	1	0	0	0	0	0	0	0	1	0
C147	0	0	0	0	1	1	0	0	0	0	0	0	1	1	1	0	1	1	0	0	0	1	1	0	1	0	0	0	0	0	1	0	0	1	0	1	1	0	0	1	0	0	0	0	0	0	0	1	0
C148	1	0	0	0	1	0	0	0	0	0	0	0	0	0	0	0	0	1	0	0	0	0	0	0	0	0	1	1	1	0	1	0	0	1	0	0	0	0	0	0	0	0	0	0	0	0	1	0	0
C149	0	0	0	0	0	0	0	0	1	0	0	0	0	0	0	0	1	1	0	0	0	1	0	1	0	0	0	0	0	0	0	1	0	1	1	0	0	0	0	0	1	0	0	0	1	0	0	1	0
C150	0	0	0	1	0	0	0	0	0	0	0	0	0	0	0	0	0	0	0	0	0	0	0	0	0	0	0	0	0	0	0	0	0	0	0	0	0	1	0	0	0	0	0	1	0	0	0	0	0
C151	0	1	0	0	0	0	0	0	0	1	0	0	1	0	1	0	1	1	0	0	0	0	0	0	0	0	0	0	0	0	0	0	0	0	0	0	0	0	1	0	1	0	0	0	1	0	0	0	0
C152	1	0	0	0	1	0	0	0	0	0	0	1	1	1	0	0	1	1	1	0	0	1	1	1	1	1	0	0	1	0	0	0	0	1	0	1	1	1	0	1	1	1	0	1	0	1	0	0	1
C153	1	0	0	0	1	0	0	0	0	1	0	1	1	1	0	0	1	1	1	0	0	0	1	1	1	1	0	0	1	1	0	1	0	1	1	1	0	1	0	1	1	1	0	1	0	0	1	1	1
C154	0	0	0	0	1	0	0	0	0	0	0	1	0	1	0	0	1	1	1	1	0	1	1	1	0	0	0	1	0	1	0	1	0	1	1	0	1	1	0	0	1	0	0	0	0	1	0	1	1
C155	0	0	0	0	0	0	0	0	0	0	0	0	0	0	0	0	0	1	0	0	0	0	0	0	0	0	0	0	0	0	0	0	0	1	1	0	0	0	0	0	0	0	0	0	0	0	0	1	0
C156	1	0	0	0	1	0	0	0	0	0	0	0	0	0	0	0	0	1	1	0	0	1	1	0	0	0	0	0	0	1	0	0	0	0	0	0	0	1	0	0	0	0	0	1	0	1	1	1	1
C157	0	0	0	0	0	0	0	0	0	1	0	0	0	0	1	0	0	1	0	0	1	1	0	1	0	0	0	0	0	0	0	1	0	1	1	0	0	0	0	0	0	1	0	1	0	0	0	1	1
C158	1	0	0	0	1	0	1	0	0	0	0	0	0	0	1	0	1	1	1	0	1	1	1	0	0	0	0	0	0	1	0	0	0	0	0	0	0	1	0	0	0	0	0	0	0	1	1	1	1
C159	1	0	0	0	1	0	1	0	0	0	0	0	0	0	1	0	1	1	0	0	1	1	1	0	0	0	0	0	0	1	0	0	0	0	0	0	0	1	0	0	0	0	0	0	0	0	1	1	1
C160	0	0	0	0	1	0	0	0	0	0	0	0	0	0	0	0	0	0	0	1	0	1	0	0	0	0	0	0	0	1	0	0	0	0	1	0	0	0	0	0	0	0	0	0	0	0	0	1	0
C161	0	0	0	1	0	1	1	0	0	0	1	1	0	0	0	1	1	0	1	0	0	0	0	1	0	1	1	0	1	0	0	0	1	1	1	0	1	0	1	1	0	1	0	1	0	0	1	1	1
C162	0	0	0	0	1	1	0	1	1	0	0	1	1	0	1	0	1	1	0	1	1	1	1	1	0	1	1	0	1	1	1	1	0	1	0	0	1	0	1	0	0	1	1	1	1	1	0	0	1
C163	0	0	0	0	1	0	0	0	0	0	0	1	0	1	1	0	1	1	0	0	0	1	0	0	1	1	1	1	0	0	0	1	0	1	1	1	1	1	1	0	0	0	1	1	0	1	0	1	1
C164	1	0	0	0	0	1	1	0	1	0	0	1	1	1	1	1	1	1	1	1	0	0	1	1	0	0	0	0	0	0	1	1	0	1	1	0	0	1	0	0	0	0	1	0	0	0	0	1	0
C165	0	0	1	1	0	0	0	0	0	0	1	1	1	0	1	0	1	1	0	0	0	0	0	0	1	0	0	0	0	0	0	1	0	1	0	0	0	0	0	0	0	0	1	1	0	1	0	1	1
C166	1	0	0	0	1	0	0	0	0	0	0	0	0	0	0	0	0	1	0	0	0	0	0	0	0	0	0	1	1	0	0	0	0	0	0	0	0	0	0	0	0	0	0	0	0	0	0	0	0
C167	0	0	1	0	1	0	1	0	0	0	0	1	1	0	0	0	1	1	1	0	0	1	0	0	0	0	0	0	0	0	1	1	0	1	0	1	0	1	0	0	1	0	1	1	0	0	0	0	1
C168	0	0	0	0	0	0	0	0	0	0	0	1	1	1	1	0	1	1	0	0	0	1	1	0	0	1	0	0	0	0	0	1	0	1	1	0	1	0	0	0	0	0	1	1	0	1	0	1	0
C169	0	0	0	1	0	0	0	0	0	0	0	0	1	1	0	0	1	1	0	0	0	0	0	0	0	0	0	0	0	0	0	0	0	1	1	0	0	0	0	0	0	0	0	0	0	0	0	1	0
C170	0	0	0	0	0	0	0	0	0	0	0	0	0	0	0	0	1	1	0	0	0	1	0	1	0	0	1	0	0	0	0	1	0	1	1	0	0	0	0	0	0	0	0	0	0	0	0	0	0
C171	1	0	1	0	0	0	0	0	0	0	1	0	1	1	0	1	1	1	0	0	0	0	0	1	1	0	0	0	1	0	0	0	0	0	0	1	0	0	0	0	0	0	0	1	0	0	0	0	1
C172	0	1	0	0	0	1	0	0	1	0	0	1	1	0	0	0	1	1	0	0	0	1	1	1	0	1	1	0	0	0	1	1	0	1	0	0	1	1	1	0	1	1	1	1	0	1	1	0	1
C173	1	0	0	0	1	0	1	0	0	0	0	0	0	0	1	0	1	1	1	0	1	1	1	0	0	0	0	0	0	1	0	0	0	0	0	0	0	1	0	0	0	0	0	0	0	0	1	1	1
C174	1	0	0	0	1	0	0	0	0	0	0	0	0	0	0	0	0	1	1	0	0	1	1	0	0	0	0	0	0	1	0	0	0	0	0	0	0	1	0	0	0	0	0	1	0	0	1	1	1
C175	0	0	0	0	0	0	0	0	0	0	0	1	0	0	0	0	1	1	0	0	0	0	0	0	0	1	1	0	0	0	0	1	0	1	0	0	0	1	0	0	0	0	1	1	0	1	0	1	0
C176	0	0	0	0	0	0	0	0	0	0	0	1	0	0	0	0	1	1	0	0	0	1	0	0	0	1	1	0	0	0	0	1	0	1	0	0	1	1	0	0	0	0	0	1	0	1	0	1	0
C177	0	0	0	0	1	1	0	1	1	0	1	1	1	1	0	0	1	1	0	1	1	1	1	0	0	1	0	0	1	1	1	1	0	1	0	0	1	0	0	0	0	1	0	1	1	1	0	0	1
C178	0	0	0	0	0	0	0	0	0	0	0	1	0	0	0	0	1	1	0	0	0	0	0	0	1	1	1	0	0	0	0	1	0	1	1	0	0	1	0	0	0	0	0	0	0	1	0	1	0
C179	0	0	0	0	0	0	0	0	0	0	0	1	0	0	0	0	1	1	0	0	0	1	0	0	0	1	1	0	0	0	0	1	0	1	0	0	1	1	0	0	0	0	0	1	0	1	0	1	0
C180	0	0	0	0	0	0	0	0	0	0	0	1	0	0	0	0	1	1	0	0	0	1	0	0	0	1	1	0	0	0	0	1	0	1	0	0	1	1	0	0	0	0	0	1	0	1	0	1	0
C181	0	0	0	0	0	0	0	0	0	0	0	1	0	0	0	0	1	1	0	0	0	1	0	0	0	1	1	0	0	0	0	1	0	1	0	0	1	1	0	0	0	0	0	1	0	1	0	1	0
C182	0	0	0	0	0	0	0	0	0	0	0	1	0	0	0	0	1	1	0	0	0	1	0	0	0	1	1	0	0	0	0	1	0	1	1	0	1	1	0	0	0	0	0	1	0	1	0	1	0
C183	0	0	0	0	0	0	0	0	0	0	0	1	0	0	0	0	1	1	0	0	0	1	0	0	0	1	1	0	0	0	0	1	0	1	0	0	1	1	0	0	0	0	0	1	0	1	0	1	0
C184	0	0	0	0	0	0	0	0	0	0	1	1	0	0	0	0	1	1	0	0	0	1	0	0	0	1	1	0	0	0	0	1	0	1	0	0	1	1	0	0	0	0	0	1	0	1	0	1	0
C185	0	0	0	0	0	0	0	0	0	0	0	1	0	0	0	0	1	1	0	0	0	1	0	0	0	1	1	0	0	0	0	1	0	1	0	1	1	1	0	0	0	0	0	1	0	1	0	1	0
C186	0	0	0	0	0	0	0	0	0	0	0	1	0	0	0	0	1	1	0	0	1	1	0	0	0	1	1	0	0	0	0	1	0	1	0	0	1	1	0	0	0	0	0	1	0	1	0	1	0
C187	0	0	0	0	0	0	0	0	0	0	1	1	0	0	0	0	1	1	0	0	0	1	0	0	0	1	1	0	0	0	0	1	0	1	0	0	1	1	0	0	0	0	0	1	0	1	0	1	0
C188	0	0	0	0	0	0	0	0	0	0	1	1	0	0	0	0	1	1	0	0	0	1	0	0	0	1	1	0	0	0	0	1	0	1	0	0	1	1	0	0	0	0	0	1	0	1	0	1	0
C189	0	0	0	0	0	0	0	0	0	0	1	1	0	0	0	0	1	1	0	0	1	1	0	0	0	1	1	0	0	0	0	1	0	1	0	0	1	1	0	0	0	0	0	1	0	1	0	1	0
C190	1	0	0	0	0	1	0	0	0	0	0	1	1	1	0	1	1	1	0	0	0	0	1	1	0	1	1	0	0	0	0	1	0	1	0	0	0	1	0	0	0	0	1	0	0	1	0	1	0
C191	0	0	0	0	0	0	0	0	0	0	0	1	1	1	0	0	1	1	0	0	0	0	0	0	0	1	1	0	0	0	0	1	0	1	0	0	0	1	0	0	0	0	1	1	0	1	0	1	0
C192	0	0	1	0	0	0	0	0	0	0	0	1	1	0	0	0	1	1	0	0	0	0	0	1	0	1	1	0	0	0	0	1	0	1	0	0	0	1	0	0	0	0	1	0	0	1	0	1	0
C193	0	0	0	0	0	0	1	0	0	0	0	1	0	0	0	0	1	1	1	0	0	0	0	0	0	1	1	0	0	0	0	1	0	1	0	0	0	1	0	0	0	0	1	0	0	1	0	1	0
C194	0	0	0	0	0	0	1	0	0	0	0	1	1	0	1	0	1	1	1	0	0	0	0	0	0	1	1	0	0	0	0	1	0	1	0	0	0	1	0	0	0	0	1	0	0	1	0	1	0
C195	0	0	0	0	0	0	1	0	0	0	0	1	0	0	0	0	1	1	1	0	0	1	0	0	0	1	1	0	0	0	0	1	0	1	0	0	0	1	0	0	0	0	1	0	0	1	0	1	0
C196	0	0	0	0	0	0	0	0	0	0	0	1	0	0	0	0	1	1	0	0	0	0	0	0	1	1	1	0	0	0	0	1	0	1	1	0	0	1	0	0	0	0	1	0	0	1	0	1	0
C197	0	0	0	0	0	0	0	0	0	0	0	1	0	0	0	0	1	1	0	0	0	0	0	0	1	1	1	0	0	0	0	1	0	1	1	0	0	1	0	0	0	0	1	0	0	1	0	1	0
C198	0	0	0	0	0	0	0	0	0	0	0	1	0	0	0	0	1	1	0	0	0	0	0	0	1	1	1	0	0	0	0	1	0	1	1	0	0	1	0	0	0	0	1	0	0	1	0	1	0
C199	0	0	0	0	0	0	0	0	0	0	0	1	0	0	0	0	1	1	0	0	0	1	0	0	0	1	1	0	0	0	0	1	0	1	0	0	1	1	0	0	0	0	1	1	0	1	0	1	0
C200	0	0	0	0	0	0	0	0	0	0	0	1	1	0	1	0	1	1	0	0	0	0	0	0	1	1	1	0	0	0	0	1	0	1	1	0	0	1	0	0	0	0	1	0	0	1	0	1	0
C201	0	0	0	0	0	0	0	0	0	0	0	1	0	0	0	0	1	1	0	0	0	1	0	0	0	1	1	0	0	0	0	1	0	1	0	0	1	1	0	0	0	0	1	1	0	1	0	1	0
C202	0	0	0	0	0	0	0	0	0	0	0	1	0	0	0	0	1	1	0	0	0	1	0	0	0	1	1	0	0	0	0	1	0	1	1	0	1	1	0	0	0	0	1	1	0	1	0	1	0
C203	0	0	0	0	0	0	0	0	0	0	1	1	0	0	0	0	1	1	0	0	0	1	0	0	0	1	1	0	0	0	0	1	0	1	0	0	1	1	0	0	0	0	1	1	0	1	0	1	0
C204	0	0	0	0	0	0	0	0	0	0	1	1	0	0	0	0	1	1	0	0	1	1	0	0	0	1	1	0	0	0	0	1	0	1	0	0	1	1	0	0	0	0	1	1	0	1	0	1	0
C205	0	0	0	0	0	0	0	0	0	0	1	1	0	0	0	0	1	1	0	0	0	1	0	0	0	1	1	0	0	0	0	1	0	1	0	0	1	1	0	0	0	0	1	1	0	1	0	1	0
C206	0	0	0	0	0	0	0	0	0	0	1	1	1	0	0	0	1	1	0	0	0	1	0	0	0	1	1	0	0	0	0	1	0	1	0	0	1	1	0	0	0	0	1	1	0	1	0	1	0
C207	0	0	1	0	0	0	0	0	0	0	0	1	1	0	1	1	0	1	1	1	0	0	1	0	1	1	0	0	0	1	1	0	0	0	1	0	1	1	0	0	0	0	1	1	0	0	1	1	0
C208	0	0	0	0	0	0	0	0	0	0	1	1	0	0	0	0	1	1	0	0	0	1	0	0	0	1	1	0	0	0	0	1	0	1	0	0	1	1	0	0	0	0	1	1	0	1	0	1	0
C209	0	0	1	0	0	1	0	0	1	1	0	1	1	1	1	1	1	1	1	1	0	1	1	0	1	1	1	1	0	1	1	1	0	0	1	0	1	1	1	0	0	0	1	1	0	0	1	1	0
C210	0	0	1	0	0	0	0	0	0	0	0	1	1	0	1	1	0	1	1	1	0	0	1	0	1	1	0	0	0	1	1	0	0	0	1	0	1	1	0	0	0	0	1	1	0	0	1	1	0
C211	0	0	1	0	0	0	0	0	0	0	0	1	1	0	1	1	0	1	1	1	0	1	1	0	1	1	0	0	0	1	1	0	0	0	1	0	1	1	0	0	0	0	1	1	0	0	1	1	0
C212	0	0	1	0	0	0	0	0	0	0	0	1	1	0	1	1	0	1	1	1	0	1	1	0	1	1	0	0	0	1	1	0	0	0	1	0	1	1	0	0	0	0	1	1	0	0	1	1	0
C213	0	0	1	0	0	0	0	0	0	0	0	1	1	0	1	1	0	1	1	1	0	1	1	0	1	1	0	0	0	1	1	0	0	1	1	0	1	1	0	0	0	0	1	1	0	0	1	1	1
C214	0	0	1	0	0	0	0	0	0	0	0	1	1	0	1	1	0	1	1	1	0	1	1	0	1	1	0	0	0	1	1	0	0	1	1	0	1	1	0	0	0	0	1	1	1	0	1	1	0
C215	0	0	1	0	0	1	0	0	1	1	0	1	1	1	1	1	1	1	0	1	0	1	1	0	1	1	1	1	0	1	1	1	0	0	1	0	1	1	1	0	0	0	1	1	0	0	1	1	0
C216	0	0	1	0	0	1	0	0	1	1	0	1	1	1	1	1	1	1	0	1	0	1	1	0	1	1	1	1	0	1	1	1	0	0	1	0	1	1	1	0	0	0	1	1	0	0	1	1	0
C217	0	0	1	0	0	1	0	0	1	1	0	1	1	1	1	1	1	1	0	1	0	1	1	0	1	1	1	1	0	1	1	1	0	0	1	0	1	1	1	0	0	0	1	1	0	0	1	1	1
C218	0	0	1	0	0	1	0	0	1	1	0	1	1	1	1	1	1	1	0	1	0	1	1	0	1	1	1	1	0	1	1	1	0	0	1	0	1	1	1	0	0	0	1	1	0	0	1	1	1
C219	0	0	1	0	0	1	0	0	1	1	0	1	1	1	1	1	1	1	0	1	0	1	1	0	1	1	1	1	0	1	1	1	0	1	1	0	1	1	1	0	0	0	1	1	0	0	1	1	1
C220	0	0	1	0	0	1	0	0	1	1	0	1	1	1	1	1	1	1	0	1	0	1	1	0	1	1	1	1	0	1	1	1	0	1	1	0	1	1	1	0	0	0	1	1	0	0	1	1	1
C221	0	0	1	0	0	1	0	0	1	1	0	1	1	1	1	1	1	1	0	1	0	1	1	0	1	1	1	1	0	1	1	1	0	1	1	0	1	1	1	0	0	0	1	1	1	0	1	1	0
C222	0	0	1	0	0	1	0	0	1	1	0	1	1	1	1	1	1	1	0	1	0	1	1	0	1	1	1	1	0	1	1	1	0	1	1	0	1	1	1	0	0	0	1	1	0	0	1	1	1
C223	0	0	1	0	0	1	0	0	1	1	0	1	1	1	1	1	1	1	0	1	0	1	1	0	1	1	1	1	0	1	1	1	0	1	1	0	1	1	1	0	0	0	1	1	0	0	1	1	1
C224	0	0	1	0	0	1	0	0	1	1	0	1	1	1	1	1	1	1	0	1	0	1	1	0	1	1	1	1	0	1	1	1	0	1	1	0	1	1	1	0	0	0	1	1	0	0	1	1	1
C225	0	0	1	0	0	1	0	0	1	1	0	1	1	1	1	1	1	1	0	1	0	1	1	0	1	1	1	1	1	1	1	1	0	1	1	0	1	1	1	0	0	0	1	1	0	0	1	1	1
C226	0	0	1	0	0	1	0	0	1	1	0	1	1	1	1	1	1	1	0	1	0	1	1	0	1	1	1	1	0	1	1	1	0	0	1	0	1	1	1	0	0	0	1	1	0	0	1	1	1
C227	0	0	1	0	0	1	0	0	1	1	0	1	1	1	1	1	1	1	0	1	0	1	1	0	1	1	1	1	1	1	1	1	0	1	1	0	1	1	1	0	0	0	1	1	0	0	1	1	1
C228	0	0	1	0	0	1	0	0	1	1	0	1	1	1	1	1	1	1	0	1	0	1	1	0	1	1	1	1	0	1	1	1	0	0	1	0	1	1	1	0	0	0	1	1	0	0	1	1	1
C229	0	0	1	0	0	1	0	0	1	1	0	1	1	1	1	1	1	1	0	1	0	1	1	0	1	1	1	1	1	1	1	1	0	1	1	0	1	1	1	0	0	0	1	1	0	0	1	1	1
C230	0	0	1	0	0	0	0	0	0	0	0	1	1	0	1	1	0	1	1	1	0	1	1	0	1	1	0	0	0	1	1	0	0	0	1	0	1	1	0	0	0	0	1	1	0	0	1	1	1
C231	0	0	1	0	0	1	0	0	1	1	0	1	1	1	1	1	1	1	0	1	0	1	1	0	1	1	1	1	0	1	1	1	0	0	1	0	1	1	1	0	0	0	1	1	0	0	1	1	0
C232	0	1	0	0	1	0	0	0	0	1	1	0	0	1	1	0	1	1	1	1	0	0	0	1	0	1	1	1	0	1	0	1	0	1	1	0	1	0	0	0	1	1	1	0	0	1	0	1	1
C233	0	0	1	0	0	0	0	0	0	0	0	1	1	0	1	1	0	1	1	1	0	1	1	0	1	1	0	0	0	1	1	0	0	0	1	0	1	1	0	0	0	0	1	1	0	0	1	1	0
C234	0	0	0	0	0	0	0	0	0	0	0	0	0	0	0	0	1	1	0	1	0	0	0	0	0	1	1	0	0	0	0	1	0	1	0	0	1	0	0	0	0	0	0	0	0	0	0	0	0
C235	0	1	0	0	0	0	0	0	0	1	0	1	1	0	0	0	1	1	1	0	0	1	0	1	0	1	1	0	0	0	1	1	0	1	1	0	0	0	1	1	0	0	1	0	1	0	0	1	0
C236	0	0	0	1	0	0	0	0	0	0	0	0	0	0	0	0	0	1	0	0	0	0	0	0	0	1	1	0	0	0	0	0	0	0	1	0	0	1	0	0	0	0	0	0	0	0	0	1	1
C237	0	0	0	0	0	0	0	0	0	0	0	0	0	0	0	0	0	1	0	0	0	0	0	1	0	0	0	0	0	1	0	0	0	0	0	1	1	0	0	0	0	0	1	0	0	0	0	0	0
C238	0	0	0	0	0	0	1	0	0	0	0	0	0	1	0	0	1	1	0	1	0	0	0	0	0	0	0	1	0	1	0	1	0	1	1	0	1	0	0	0	1	0	1	1	0	0	0	1	1
C239	0	0	0	0	0	0	0	0	0	0	0	0	0	0	0	0	1	1	0	1	0	1	0	0	0	1	1	0	0	0	0	1	0	1	0	0	1	1	0	0	0	0	0	0	0	0	0	0	1
C240	0	0	0	0	0	0	0	0	0	0	0	0	0	0	0	0	0	0	0	0	0	1	1	0	0	0	1	0	0	0	0	0	0	1	1	0	0	0	0	0	0	0	0	0	0	0	0	1	1
C241	0	0	0	0	0	1	0	0	0	0	0	0	0	0	0	0	0	0	0	0	0	1	1	0	0	0	1	0	0	0	0	0	0	1	1	0	1	0	1	0	0	0	0	0	0	0	0	1	1
C242	0	1	1	0	0	0	0	0	1	0	0	0	0	0	0	0	0	1	0	0	0	1	0	0	0	0	0	0	0	0	0	0	0	0	0	1	0	0	0	0	0	0	1	0	0	0	0	0	0
C243	0	1	0	0	0	0	0	0	0	0	0	0	0	0	0	0	0	1	0	0	0	0	0	0	0	0	0	0	0	1	0	0	0	0	0	0	1	0	0	0	0	1	1	0	0	0	0	1	0
C244	0	1	0	0	0	1	0	0	1	0	0	0	1	0	1	0	0	1	1	0	1	0	1	0	0	1	0	0	0	0	1	0	1	0	1	1	0	0	0	1	1	0	1	0	1	0	0	1	0
C245	0	1	0	1	0	0	0	0	1	0	0	0	1	0	0	0	0	1	1	0	0	0	1	0	0	1	0	0	0	0	0	0	0	1	1	1	0	0	0	1	1	0	1	0	1	0	0	1	0
C246	0	1	0	0	0	0	0	0	0	1	0	1	1	0	0	0	1	1	1	0	0	0	0	1	0	1	1	0	0	0	1	1	0	0	1	0	1	0	1	1	0	0	1	0	1	0	0	1	0
C247	0	1	0	1	1	0	1	0	0	1	0	1	0	1	0	0	1	1	1	0	0	1	0	1	0	1	1	0	0	1	1	1	0	1	1	0	0	1	1	1	0	0	1	1	0	0	0	1	0
C248	0	0	0	1	1	0	0	0	0	0	1	1	1	0	0	0	1	1	0	0	0	0	1	0	0	0	1	0	1	0	1	1	0	1	1	1	0	0	0	0	0	1	1	1	1	0	1	0	0
C249	0	0	0	0	0	0	0	0	0	0	0	0	0	0	0	0	0	1	1	1	0	0	0	0	0	0	0	0	0	0	0	0	0	1	0	0	0	0	0	0	0	0	0	0	0	0	0	0	0
C250	0	0	0	0	0	0	0	0	0	0	0	0	1	0	0	0	1	1	1	0	0	1	1	1	0	0	0	0	0	1	0	1	0	1	1	0	1	1	0	0	0	1	1	0	0	0	0	1	0
C251	0	0	0	0	0	0	0	0	0	0	0	0	0	0	0	0	0	1	1	0	0	1	0	0	0	0	0	0	0	0	0	0	0	1	0	0	0	0	0	0	0	0	0	0	0	0	0	0	0
C252	0	0	0	0	0	0	0	0	0	0	0	0	0	0	0	0	0	1	1	0	0	0	0	0	0	0	0	0	0	0	0	0	0	1	0	0	0	0	0	0	0	0	0	0	0	0	0	0	0
C253	0	0	0	0	0	0	0	0	0	0	0	0	1	0	0	0	0	1	0	0	0	1	0	0	0	0	0	0	0	0	0	0	0	1	0	0	0	0	0	0	0	0	0	0	0	0	0	0	0
C254	0	0	0	0	0	0	1	0	0	0	0	0	1	1	0	1	0	0	1	0	1	0	0	1	0	0	0	0	0	0	0	0	0	1	0	0	0	0	0	1	1	0	0	0	0	0	0	0	0
C255	0	0	0	0	0	0	0	0	0	0	0	0	0	1	0	0	1	1	1	0	0	0	0	0	0	1	0	1	0	1	0	1	0	1	0	0	1	0	1	0	1	0	0	0	0	0	0	0	1
C256	0	0	0	0	0	0	0	0	0	0	0	0	0	1	0	0	1	1	0	0	0	0	0	1	0	0	1	1	0	1	0	1	0	1	1	0	1	0	1	0	1	0	0	0	0	0	0	1	1
C257	0	0	0	0	0	0	0	0	1	0	0	0	0	1	0	0	1	1	0	0	0	0	0	1	0	1	1	1	0	1	0	1	0	1	1	0	1	0	1	0	1	0	0	0	0	0	0	1	1
C258	0	0	0	0	0	0	0	0	0	0	0	0	0	1	0	0	1	1	1	0	0	0	0	1	0	0	1	1	0	1	0	1	0	1	1	0	1	0	1	0	1	0	0	0	0	0	0	1	1
C259	0	0	0	0	0	0	0	0	0	0	0	1	0	1	0	0	1	1	0	0	0	0	0	1	0	0	1	1	0	1	0	1	0	1	1	0	1	0	1	0	1	0	0	0	0	0	0	1	1
C260	0	0	0	0	0	0	0	0	1	0	0	0	1	1	0	0	1	1	1	1	0	0	0	1	0	1	0	1	0	1	0	1	0	1	0	0	0	0	0	0	1	0	0	1	0	0	1	1	0
C261	0	1	0	0	0	0	0	0	1	0	0	0	1	0	0	0	1	1	1	1	1	1	0	1	0	1	0	1	0	1	0	1	0	1	0	1	1	0	0	1	1	1	1	0	0	0	1	0	1
C262	0	0	0	0	0	0	0	0	1	0	0	0	1	1	0	0	1	1	1	0	0	0	0	1	0	1	0	1	0	1	0	1	0	1	0	0	0	0	0	0	1	0	0	1	0	0	0	1	0
C263	0	1	0	0	0	0	0	0	1	0	0	0	1	1	0	0	1	1	1	1	1	1	0	1	0	1	0	1	0	1	0	1	0	1	0	0	0	0	0	1	1	1	1	1	0	0	1	1	1
C264	0	1	0	0	0	0	0	0	0	0	0	0	1	1	0	0	1	1	1	1	1	1	0	0	0	1	0	0	0	1	0	1	0	1	0	0	0	0	0	1	1	1	1	0	0	0	1	0	1
C265	0	1	0	0	0	0	0	0	0	0	0	0	1	0	0	0	1	1	1	1	1	1	0	0	0	1	0	0	0	1	0	0	0	0	0	0	0	0	0	1	1	1	1	0	0	0	1	0	1
C266	0	0	0	0	0	0	0	0	0	0	0	0	0	1	0	0	1	1	0	0	0	0	0	0	0	0	1	1	0	1	0	1	0	1	0	0	1	0	1	0	1	0	0	0	0	0	0	0	1
C267	0	0	0	0	0	0	0	0	0	0	0	0	0	0	0	0	1	1	0	0	1	0	0	0	0	0	0	0	0	1	0	0	0	1	0	0	0	0	0	0	0	0	1	1	0	0	0	1	0
C268	0	0	0	0	0	0	0	0	0	0	0	0	0	0	0	0	1	1	0	0	1	0	0	0	0	0	0	0	0	1	0	0	0	1	0	0	0	0	0	0	0	0	1	1	0	0	0	1	0
C269	0	0	0	0	0	1	1	0	1	1	0	0	1	0	0	1	0	1	0	1	0	1	0	0	0	1	0	0	0	0	1	0	0	0	1	0	0	0	1	1	0	1	0	0	0	1	0	0	0
C270	0	0	0	0	0	0	0	0	0	0	0	0	0	1	0	0	1	1	1	0	0	0	0	0	0	1	0	1	0	1	0	1	0	1	0	0	1	0	1	0	1	0	0	0	0	0	0	0	1
C271	0	0	0	0	0	0	0	0	0	0	0	1	0	1	1	0	1	1	1	1	0	0	0	0	0	1	1	1	0	1	0	1	0	1	0	0	1	0	0	0	1	0	0	0	0	1	0	0	1
C272	0	0	0	0	0	0	0	0	0	0	0	0	0	1	1	0	1	1	0	0	0	0	0	1	0	0	1	1	0	1	0	1	0	1	1	0	1	0	1	0	1	0	0	0	0	0	0	1	1
C273	0	0	0	0	0	0	0	0	0	0	0	1	0	1	1	0	1	1	1	1	0	0	0	0	0	1	1	1	0	1	0	1	0	1	0	0	1	0	0	0	1	0	0	0	0	1	0	0	1
C274	0	0	0	0	1	0	0	0	0	0	0	0	0	1	1	0	1	1	1	1	0	0	0	1	0	0	1	1	0	1	0	1	0	1	1	0	1	0	0	0	1	0	0	0	0	1	0	1	1
C275	0	0	0	0	1	1	0	0	0	0	0	1	1	0	0	0	1	1	0	0	1	0	0	0	0	0	1	0	1	0	1	1	0	0	0	1	0	1	0	0	0	0	0	1	0	0	1	0	1
C276	0	0	0	0	1	0	0	0	0	0	0	0	0	1	1	0	1	1	1	1	0	0	0	1	0	0	1	1	0	1	0	1	0	1	1	0	1	0	0	0	1	0	0	0	0	1	0	1	1
C277	0	1	0	0	0	0	0	1	0	1	1	1	1	1	1	0	1	1	0	1	1	0	0	1	1	0	0	1	1	1	1	1	0	0	1	0	1	0	0	1	1	1	1	1	0	1	1	1	0
C278	0	0	1	0	0	0	0	0	0	0	1	0	1	1	0	0	1	1	0	0	0	1	0	0	0	0	0	0	0	0	0	1	0	0	0	1	0	0	0	0	0	0	0	1	0	0	0	0	1
C279	1	0	1	0	0	0	0	0	0	0	1	0	1	1	0	1	1	1	0	0	0	0	0	0	0	0	0	0	0	0	0	0	0	0	0	1	0	0	0	0	0	0	0	1	0	0	0	0	1
C280	0	0	1	0	0	0	0	0	0	0	1	0	1	0	0	1	1	1	0	0	0	0	0	1	1	0	0	0	1	0	0	0	0	0	0	0	0	0	0	0	0	0	1	1	0	0	0	0	1
C281	0	0	1	0	0	0	0	0	0	0	1	0	1	0	0	1	1	1	0	0	0	0	0	1	0	0	0	0	0	0	0	0	0	0	0	0	0	0	0	0	0	0	1	1	0	0	0	0	1
C282	0	0	1	0	0	0	0	0	0	0	1	0	1	0	0	0	1	1	0	0	0	0	0	1	1	0	0	0	1	0	0	0	0	0	0	0	0	0	0	0	0	0	0	1	0	0	0	0	1
C283	1	0	0	0	0	0	0	0	0	0	1	0	1	1	0	1	1	1	0	0	0	0	0	1	1	0	0	0	1	0	1	0	0	0	0	1	0	0	0	0	0	0	0	1	0	0	1	0	1
C284	0	0	1	0	0	0	0	0	0	0	1	0	1	1	0	0	1	1	0	0	0	1	0	0	0	0	0	0	0	0	0	1	0	0	0	1	0	0	0	0	0	0	0	1	0	0	0	0	1
C285	1	0	1	0	1	0	0	0	0	0	1	0	1	1	0	1	1	1	0	0	0	0	0	0	0	0	1	0	0	0	0	0	0	1	1	1	0	0	0	0	0	0	0	1	0	0	0	1	1
C286	1	0	1	0	0	0	0	0	0	0	1	1	0	0	0	0	0	1	1	0	0	0	0	0	0	1	0	0	0	0	1	1	0	0	0	0	0	0	0	0	0	0	0	1	0	0	0	0	1
C287	0	0	1	0	0	0	0	0	0	0	1	0	1	1	0	0	1	1	0	0	0	1	0	0	0	0	0	0	0	0	0	1	0	0	0	1	0	0	0	0	0	0	0	0	0	0	1	0	1
C288	0	0	1	0	0	0	0	0	0	0	1	0	0	0	0	1	0	1	0	0	0	0	0	0	0	1	0	0	0	0	1	1	0	0	0	0	0	0	0	1	0	0	1	1	0	0	0	0	1
C289	0	0	0	0	0	0	0	1	0	0	0	1	1	1	0	0	1	1	0	0	0	0	0	1	0	1	0	1	0	0	0	1	0	1	1	0	0	0	1	0	0	0	0	0	0	1	0	1	0
C290	1	0	1	1	1	0	0	1	0	0	0	1	1	1	0	1	1	1	0	0	0	0	0	0	0	0	0	0	1	0	1	1	0	1	0	0	1	0	0	0	1	0	1	1	0	0	1	0	0
C291	0	0	0	1	0	0	0	0	0	0	0	0	0	0	0	0	0	0	0	0	0	0	0	0	0	0	0	0	0	0	0	0	0	0	1	0	0	0	0	0	0	0	0	0	0	0	0	1	0
C292	0	0	0	0	1	0	0	0	0	0	0	1	0	0	0	0	0	1	1	0	0	0	0	0	1	1	1	0	0	0	0	0	0	0	0	0	0	1	0	0	1	0	1	0	0	1	0	1	0
C293	0	0	0	0	0	0	0	0	0	1	0	0	0	0	0	0	0	1	0	0	1	1	0	1	0	0	0	0	0	0	0	1	0	1	1	0	0	0	0	0	0	1	0	1	0	0	0	1	1
C294	1	0	0	0	1	0	0	0	0	0	0	0	0	0	0	0	0	1	1	0	0	1	1	0	0	0	0	1	0	1	0	0	1	0	1	0	0	1	0	0	0	0	0	1	0	1	1	1	1
C295	0	0	0	0	0	1	0	0	0	0	0	0	0	0	1	1	1	0	1	0	0	0	0	0	0	0	0	0	1	0	0	0	1	1	1	0	0	0	0	0	0	0	1	0	1	0	0	1	0
C296	1	0	0	1	1	1	0	0	0	0	0	0	0	0	1	0	1	1	1	0	0	1	0	0	0	0	0	0	0	1	0	1	0	0	1	0	0	1	0	0	0	1	1	1	0	0	1	1	1
C297	0	0	0	0	1	0	0	0	0	0	0	0	0	0	0	0	0	0	0	0	0	1	0	0	0	0	0	1	0	0	0	0	1	0	1	0	0	0	0	0	0	0	0	1	0	0	1	0	1
C298	1	0	0	0	1	1	0	0	0	0	0	0	0	0	1	0	1	1	1	0	0	1	0	0	0	0	0	0	0	1	0	1	0	0	1	0	0	0	0	0	0	0	1	0	0	0	1	1	0
C299	1	0	0	0	1	1	0	0	1	0	0	0	0	0	1	0	1	1	1	1	0	1	1	0	0	0	0	0	0	1	0	1	0	0	0	0	0	1	0	0	0	0	0	0	1	1	1	1	1
C300	0	0	0	0	0	0	0	0	0	0	0	0	0	0	0	0	0	0	1	0	0	0	0	0	0	0	0	0	0	0	0	0	0	1	0	0	0	0	0	0	0	0	1	0	0	0	0	0	0
C301	0	0	0	0	0	0	0	0	0	0	0	0	0	0	0	0	0	0	1	0	0	0	0	0	0	0	0	0	0	0	0	0	0	1	0	0	0	0	0	0	0	0	0	0	0	0	0	0	0
C302	1	0	0	1	1	0	0	0	0	0	0	0	0	0	1	0	0	1	1	0	0	1	1	0	0	0	0	0	0	1	0	0	0	1	1	0	0	1	0	0	0	1	0	1	0	0	1	1	1
C303	1	0	0	0	1	1	0	0	1	0	0	0	0	0	1	1	1	1	1	1	0	1	1	0	0	0	0	0	0	1	0	1	0	0	0	0	0	1	0	0	0	0	0	0	1	1	1	1	1
C304	1	0	0	0	1	0	0	0	0	0	0	0	0	0	0	0	0	1	1	0	0	1	1	0	0	0	0	0	0	1	0	0	0	0	0	0	0	1	0	0	0	0	0	1	0	0	1	1	1
C305	1	0	0	0	1	0	1	0	0	0	0	0	1	1	1	0	1	1	1	0	1	1	1	0	0	0	0	0	0	1	0	0	0	0	0	0	0	1	0	0	0	0	0	0	0	0	1	1	1
C306	1	0	0	0	1	0	0	0	0	0	0	0	0	0	0	0	0	1	1	0	0	1	1	0	0	0	0	0	0	1	0	0	0	0	0	0	0	1	0	0	0	0	0	1	0	0	1	1	1
C307	1	0	0	0	1	0	0	0	0	1	0	0	0	0	0	0	0	1	1	0	0	1	1	1	0	1	1	0	0	1	1	0	0	1	1	0	0	1	0	0	1	0	0	1	0	0	1	1	1
C308	1	0	0	0	1	0	0	0	0	1	0	0	0	0	0	0	0	1	1	0	0	1	1	1	0	1	1	0	0	1	1	0	0	1	1	0	0	1	0	0	1	0	0	1	0	0	1	1	1
C309	1	0	0	0	1	0	0	0	0	1	0	0	0	0	0	0	0	1	1	0	0	1	1	1	0	1	1	0	0	1	1	0	0	1	1	0	0	1	0	0	1	0	0	1	0	0	1	1	1
C310	1	0	0	0	1	0	0	0	0	1	0	0	0	0	0	0	0	1	1	0	0	1	1	1	0	1	1	0	0	1	1	0	0	1	1	0	0	1	0	0	1	0	0	1	0	0	1	1	1
C311	1	0	0	0	1	0	0	0	0	1	0	0	0	0	0	0	0	1	1	0	0	1	1	1	0	1	1	0	0	1	1	0	0	1	1	0	0	1	0	0	1	0	0	1	0	0	1	1	1
C312	0	0	0	0	0	1	0	0	0	0	0	0	0	0	0	0	0	0	0	0	0	1	1	0	0	0	1	0	0	0	0	0	0	1	1	0	1	0	1	0	0	0	0	0	0	0	0	1	1
C313	0	0	0	0	0	0	0	0	0	0	0	0	0	0	0	0	0	0	0	0	0	1	1	0	0	0	1	0	0	0	0	0	0	1	1	0	0	0	0	0	0	0	0	0	0	0	0	1	1
C314	0	0	0	1	0	1	1	0	0	1	0	1	1	1	0	0	1	1	0	1	0	0	0	0	0	1	0	1	1	1	0	1	0	1	0	0	1	1	1	0	1	1	0	0	1	1	1	1	1
C315	0	1	1	0	1	0	1	1	0	0	0	1	1	1	0	0	1	1	0	1	0	0	0	1	1	1	1	1	0	1	0	1	1	1	0	0	1	1	0	0	1	1	1	0	0	1	0	1	1
C316	0	0	0	0	0	0	0	0	0	0	0	0	0	0	0	0	0	1	0	0	0	0	0	0	1	0	0	0	0	0	0	1	0	0	0	0	0	0	0	0	0	0	0	0	0	0	0	0	0
C317	0	0	0	0	0	0	0	0	0	0	0	0	0	0	0	0	0	1	0	0	0	0	0	0	1	0	0	0	0	0	0	1	1	0	0	0	0	0	0	0	0	0	0	0	0	0	0	0	0
C318	0	0	0	0	0	0	0	0	0	0	0	0	0	0	0	0	0	1	0	0	1	0	1	0	0	0	0	0	0	0	0	0	0	0	0	0	0	0	0	0	0	0	0	0	0	0	0	0	0
C319	0	0	0	0	0	0	0	0	0	1	1	1	0	1	0	0	1	1	0	1	0	0	0	0	0	1	1	1	0	1	0	1	0	1	0	0	1	1	0	0	1	0	1	0	0	1	0	1	1
C320	0	0	0	0	0	0	0	0	0	1	0	0	1	0	0	0	0	1	0	0	0	0	0	0	0	0	0	0	0	0	0	0	0	1	0	0	0	0	0	0	0	0	0	1	0	1	0	0	1
C321	0	0	0	0	0	0	0	0	0	1	0	0	1	0	0	0	1	1	0	0	0	0	0	0	0	0	0	0	0	0	0	0	0	1	0	1	0	0	0	0	0	0	0	1	0	0	0	0	0
C322	0	0	0	0	0	0	0	1	0	1	0	0	1	0	0	0	1	1	0	0	0	0	0	0	0	0	0	0	0	0	0	0	0	1	0	0	0	0	0	0	0	0	0	1	0	0	0	0	0
C323	0	0	0	0	0	0	0	0	0	0	0	0	0	0	0	0	0	1	0	0	0	0	0	0	0	0	0	1	0	0	0	0	0	0	0	0	0	0	0	0	0	0	1	0	0	0	0	0	0
C324	0	0	0	0	0	0	0	0	0	0	0	0	0	0	0	0	1	1	0	0	0	0	0	0	0	0	0	0	0	0	0	0	0	0	0	0	0	0	0	0	0	0	0	0	0	0	0	0	0
C325	1	0	0	0	0	0	0	0	1	0	0	0	0	1	0	0	1	1	0	0	0	0	0	0	0	1	0	0	0	0	0	0	0	0	0	0	0	0	0	0	0	0	0	0	0	0	0	0	0
C326	0	1	0	0	0	1	0	0	1	0	0	1	0	0	0	1	0	1	0	0	0	0	0	0	0	0	0	0	0	0	1	0	0	0	0	0	0	1	0	1	0	0	0	0	0	0	0	1	0
C327	1	0	1	0	0	0	0	0	0	0	0	0	0	0	0	0	0	1	0	0	0	0	0	0	0	1	0	0	0	0	0	0	0	0	0	0	0	0	0	0	0	0	0	0	0	0	0	0	0
C328	1	0	1	1	0	0	0	0	0	0	0	0	0	0	0	0	0	1	0	0	0	0	0	0	0	1	0	0	0	0	0	0	0	0	0	0	0	0	0	0	0	0	0	0	1	0	0	0	0
C329	1	0	1	1	0	0	0	0	0	0	0	0	0	0	0	0	0	1	0	0	0	0	0	0	0	1	0	0	0	0	0	1	0	0	0	0	0	0	0	0	0	0	0	0	0	0	0	0	0
C330	1	0	1	1	0	0	0	0	0	0	0	0	0	0	0	0	0	1	0	0	0	0	0	0	0	1	0	0	0	0	0	0	0	0	0	0	0	0	0	0	0	0	0	0	0	0	0	0	0
C331	1	0	1	1	0	0	0	0	0	0	0	0	0	0	0	0	0	1	0	0	0	0	0	0	0	1	0	0	0	0	0	0	0	0	0	0	0	0	0	0	0	0	0	0	1	0	0	0	0
C332	1	0	1	1	0	0	0	1	0	0	0	0	0	0	0	0	0	1	0	0	0	0	0	0	0	1	0	0	0	0	0	0	0	1	0	0	0	0	0	0	0	0	0	0	0	0	0	1	0
C333	1	0	0	1	0	0	1	0	0	0	1	0	1	0	0	0	1	1	0	0	0	0	1	0	0	1	0	0	0	0	0	0	0	1	0	0	0	0	0	0	0	0	0	0	0	0	0	0	0
C334	1	0	0	0	0	0	1	0	0	0	1	0	1	0	0	0	0	1	0	0	0	0	1	0	0	1	0	0	0	0	0	0	0	1	0	0	0	0	0	0	0	0	0	0	0	0	0	0	0
C335	1	0	0	0	0	0	1	0	0	0	1	0	1	0	0	0	0	1	0	0	0	0	1	0	0	1	0	0	0	0	0	0	0	1	0	0	0	0	0	0	0	0	0	0	0	0	0	0	0
C336	1	0	1	1	0	0	0	1	1	0	0	1	0	0	0	1	0	1	0	0	0	0	0	0	0	1	0	0	0	0	1	0	0	0	0	0	0	1	0	0	0	0	0	0	0	0	0	1	0
C337	1	0	1	1	0	0	0	0	0	0	0	0	0	0	0	0	0	1	1	0	0	0	0	0	0	1	0	0	1	0	0	0	0	1	1	0	0	0	0	0	0	0	0	0	1	0	0	1	0
C338	1	0	0	0	0	0	1	0	0	0	1	0	1	0	0	0	0	1	0	0	0	0	1	0	0	1	0	0	0	0	0	0	0	1	0	0	0	0	0	0	0	0	0	0	0	0	0	0	0
C339	1	0	0	0	0	1	0	0	0	1	1	0	0	0	1	0	1	1	0	0	0	0	0	0	0	1	0	1	0	0	0	1	0	1	0	0	0	0	0	0	0	0	0	1	0	0	0	1	0
C340	1	0	0	0	0	0	1	0	0	0	1	0	1	0	0	0	1	1	0	0	0	0	1	0	0	1	0	0	0	0	0	0	0	1	0	0	0	0	0	0	0	0	0	0	0	0	0	0	1
C341	1	0	0	0	0	1	0	0	0	1	1	0	0	0	1	0	1	1	0	0	0	0	0	0	0	1	0	1	0	0	0	1	0	1	0	0	0	0	0	0	0	0	0	1	0	0	0	1	0
C342	1	0	0	0	0	1	0	0	1	1	1	1	0	1	1	1	1	1	0	0	0	0	0	0	0	1	0	0	0	0	1	0	0	0	0	0	0	1	0	0	0	0	0	1	0	0	0	1	1
C343	0	0	0	0	0	0	0	0	0	0	0	0	0	0	0	0	1	1	0	1	0	0	0	0	0	0	0	1	0	0	0	1	0	1	0	0	0	0	0	0	0	0	0	0	1	0	0	0	0
C344	0	0	0	1	0	0	0	0	0	0	0	0	1	1	0	0	1	1	0	0	0	0	0	0	0	0	1	0	0	0	0	0	0	1	1	0	0	0	1	0	0	0	0	0	0	0	0	1	0
C345	1	0	0	0	0	0	0	0	0	0	0	0	0	0	0	0	1	1	0	0	1	0	0	0	0	0	0	0	0	0	0	1	0	1	0	0	0	0	1	0	0	0	0	1	0	1	0	0	0
C346	0	0	0	0	0	0	0	0	1	0	0	0	0	0	0	0	0	0	0	0	0	0	0	0	0	0	0	0	0	1	0	0	0	0	1	0	0	0	0	0	0	0	0	0	0	0	0	1	0
C347	1	1	0	1	0	0	1	0	1	0	0	0	1	1	0	1	1	1	0	0	0	1	1	1	1	1	0	0	0	0	1	1	0	1	1	0	1	0	1	1	1	1	1	1	0	0	0	1	0
C348	0	0	0	0	0	0	0	0	1	0	0	0	0	0	0	0	0	0	0	0	0	0	0	0	0	0	0	0	0	1	0	0	0	0	1	0	0	0	0	0	0	0	0	0	0	0	0	1	0
C349	0	0	0	0	0	0	0	0	1	0	0	0	0	0	0	0	0	0	0	0	0	0	0	0	0	0	0	0	0	1	0	0	0	0	1	0	0	1	0	0	0	0	0	0	0	0	0	1	0
C350	0	0	0	0	0	0	0	0	1	0	0	0	0	0	0	0	0	0	0	0	0	0	0	0	0	0	0	0	0	1	0	1	0	0	0	0	0	0	0	0	0	1	0	1	0	1	0	1	0
C351	0	0	0	0	0	0	0	0	1	0	0	0	0	0	0	0	0	0	0	0	0	0	0	0	0	0	0	0	0	1	0	1	0	0	1	0	0	0	0	0	0	1	0	1	0	1	0	1	0
C352	0	0	0	0	0	0	0	0	1	0	0	0	0	0	0	0	0	0	0	0	0	0	0	0	0	0	0	0	0	1	0	1	0	0	1	0	0	0	0	0	0	1	0	1	0	1	0	1	0
C353	0	0	0	0	0	0	0	0	1	0	0	0	0	0	0	0	0	0	0	0	0	0	0	0	0	0	0	0	0	1	0	1	0	0	0	0	0	0	0	0	0	1	0	1	0	1	0	0	0
C354	0	0	0	0	1	0	0	0	0	1	0	0	0	1	0	0	0	1	1	0	0	1	0	0	0	0	0	0	0	0	0	0	0	1	1	0	0	1	0	0	1	0	0	1	0	0	1	1	1
C355	0	0	0	0	0	0	0	0	0	0	0	0	0	0	0	0	0	1	0	0	0	1	1	0	1	0	0	0	0	0	0	0	0	1	0	0	0	0	0	0	0	0	0	0	0	0	0	1	0
C356	0	0	0	0	1	0	0	0	0	1	0	0	0	1	1	1	1	0	0	1	0	1	0	0	0	1	1	0	0	0	1	1	1	1	1	0	0	1	0	0	0	0	0	1	1	1	1	1	1
C357	0	0	0	0	0	0	0	0	0	1	0	0	1	0	0	0	0	1	0	0	0	0	0	0	0	1	0	0	1	0	0	0	0	1	1	0	0	0	0	0	0	0	0	1	0	0	0	0	0
C358	0	0	0	0	0	0	0	0	0	0	0	0	0	0	0	0	0	1	0	0	0	0	0	0	0	1	0	0	0	0	0	0	0	1	1	0	0	0	0	0	0	0	0	0	0	0	0	1	0
C359	0	0	0	0	0	1	1	0	0	0	0	0	1	1	0	1	0	1	0	0	0	0	0	0	0	0	0	0	0	0	0	0	0	1	0	0	0	0	0	0	0	0	0	0	0	0	0	1	0
C360	0	0	0	0	0	0	0	0	0	0	0	0	0	0	0	0	0	1	0	0	0	0	0	0	0	0	0	0	0	0	0	0	0	1	0	0	0	0	0	0	0	0	0	0	0	0	0	1	0
C361	0	0	0	1	0	0	0	0	1	0	0	1	1	0	1	0	0	1	0	1	0	1	0	1	0	0	0	1	1	1	0	0	1	1	1	0	1	0	1	0	0	0	1	1	1	1	0	1	0
C362	0	0	0	0	0	0	0	0	0	0	0	0	0	1	0	0	1	1	0	1	0	0	0	0	0	1	1	1	0	1	0	1	0	1	0	0	1	0	0	0	1	0	0	0	0	1	0	0	1
C363	1	0	0	0	0	0	0	0	0	0	0	1	0	1	0	0	1	1	0	1	0	0	0	0	0	1	1	1	0	1	0	1	0	1	1	0	1	0	0	0	1	0	0	0	0	1	0	0	1
C364	1	0	0	0	1	0	1	0	0	0	0	0	1	1	0	1	1	1	0	0	0	1	0	0	0	0	1	0	0	1	1	1	0	0	0	0	0	0	0	0	0	0	0	1	0	0	0	0	1
C365	0	0	0	1	0	1	0	1	1	0	0	0	1	0	1	0	1	1	0	1	0	0	1	1	1	0	0	1	0	1	0	1	0	1	0	0	0	0	1	0	0	0	1	0	1	0	0	0	0
C366	0	0	0	0	0	0	0	0	0	0	0	1	0	1	0	0	1	1	0	1	0	0	0	0	0	1	1	1	0	1	0	1	0	1	0	0	1	1	0	0	1	0	0	0	0	1	0	1	1
C367	0	0	0	0	0	0	0	0	0	0	0	1	0	1	0	0	1	1	0	1	0	0	0	0	0	1	1	1	0	1	0	1	0	1	0	0	1	1	0	0	1	0	1	0	0	1	0	1	1
C368	0	0	0	0	0	0	0	0	0	0	0	1	0	1	0	0	1	1	0	1	0	0	0	1	1	1	1	1	0	1	0	1	0	1	1	0	1	1	0	0	1	0	0	0	0	1	0	1	1
C369	0	0	0	0	0	0	0	0	0	0	0	1	0	1	0	1	1	1	0	1	0	0	0	0	0	1	1	1	0	1	0	1	0	1	0	0	1	1	0	0	1	0	0	0	0	1	0	1	1
C370	0	0	0	0	0	0	0	0	0	0	0	1	1	0	1	0	1	1	0	1	1	0	0	0	0	1	1	0	0	0	0	1	0	1	1	0	1	1	0	0	0	0	0	0	1	1	0	1	0
C371	0	0	0	0	0	0	0	0	0	0	0	1	1	1	0	0	1	1	0	0	0	1	1	0	0	1	1	0	0	1	0	1	0	1	0	0	0	1	0	0	0	0	1	0	0	1	0	1	0
C372	0	0	0	0	0	0	0	0	0	0	0	1	0	1	0	0	1	1	0	1	0	0	0	0	0	1	1	1	0	1	0	1	0	1	1	0	1	1	0	0	1	0	0	0	0	1	0	1	1
C373	0	0	0	0	0	0	0	0	0	0	0	1	0	1	0	0	1	1	0	1	0	0	0	0	0	1	1	1	0	1	0	1	0	1	1	0	1	1	0	0	1	0	0	0	0	1	0	1	1
C374	0	0	0	0	0	0	0	0	0	0	0	1	0	1	0	1	1	1	0	1	0	0	0	0	0	1	1	1	0	1	0	1	0	1	0	0	1	1	0	0	1	0	0	0	0	1	0	1	1
C375	0	0	0	0	0	0	0	0	0	0	0	1	1	1	0	0	1	1	0	0	0	1	1	0	0	1	1	0	0	1	0	1	0	1	0	0	0	1	0	0	0	0	1	0	0	1	0	1	0
C376	0	0	0	0	0	0	0	0	0	0	0	1	1	0	1	0	1	1	0	1	1	0	0	0	0	1	1	0	0	0	0	1	0	1	1	0	1	1	0	0	0	0	0	0	1	1	0	1	0
C377	0	0	0	0	0	0	0	0	0	0	0	1	0	1	0	0	1	1	0	1	0	0	0	0	0	1	1	1	0	1	0	1	0	1	1	0	1	1	0	0	1	0	0	0	0	1	0	1	1
C378	1	0	0	0	1	0	0	0	0	0	0	1	0	1	0	0	1	1	0	1	0	0	0	0	0	1	1	1	1	1	0	1	0	1	0	0	1	1	0	0	1	0	0	0	0	1	1	1	1
C379	1	0	0	0	1	0	0	0	0	0	0	1	1	1	0	0	1	1	0	0	0	1	1	0	0	1	0	1	1	1	0	1	0	1	0	0	0	1	0	0	0	0	1	0	0	1	1	1	0
C380	1	0	0	0	1	0	0	0	0	0	0	1	0	1	0	1	1	1	0	1	0	0	0	0	0	1	1	1	1	1	0	1	0	1	0	0	1	1	0	0	1	0	0	0	0	1	1	1	1
C381	1	0	0	0	1	0	0	0	0	0	0	1	1	0	1	0	1	1	0	1	1	0	0	0	0	1	1	1	1	0	0	1	0	1	1	0	1	1	0	0	0	0	0	0	1	1	1	1	0
C382	1	0	0	0	1	0	0	0	0	0	0	1	0	1	0	0	1	1	0	1	0	0	0	0	0	1	1	1	1	1	0	1	0	1	1	0	1	1	0	0	1	0	0	0	0	1	1	1	1
C383	1	0	0	0	1	0	0	0	0	0	0	1	1	1	0	0	1	1	0	0	0	1	1	0	0	1	1	1	1	1	0	1	0	1	0	0	0	1	0	0	0	0	1	0	0	1	1	1	0
C384	1	0	0	0	1	0	1	0	1	0	0	1	0	1	1	0	1	1	1	0	1	1	1	0	0	0	0	0	1	1	0	0	0	0	0	0	0	1	0	0	0	0	0	0	0	0	1	1	1
C385	1	0	0	0	1	1	1	0	1	0	1	1	0	0	1	0	1	1	1	0	1	1	1	0	0	0	0	0	0	1	0	0	0	0	0	0	0	1	0	0	0	0	0	0	0	0	1	1	1
C386	1	0	0	0	1	0	1	0	1	0	0	1	0	1	1	0	1	1	1	0	1	1	1	0	0	0	0	0	1	1	0	0	0	1	0	0	0	1	0	0	0	0	0	0	0	0	1	1	1
C387	1	0	0	0	1	0	1	0	1	0	0	1	0	1	1	0	1	1	1	0	1	1	1	0	0	0	0	0	1	1	0	0	0	0	0	0	0	1	0	0	0	0	0	0	0	0	1	1	1
C388	1	0	0	0	1	0	1	0	1	0	0	1	0	1	1	0	1	1	1	0	1	1	1	0	0	0	0	0	1	1	0	0	0	0	0	0	0	1	0	0	0	0	0	1	0	0	1	0	1
C389	1	0	0	0	1	0	0	1	1	0	0	1	0	0	0	0	0	1	1	0	0	1	1	1	0	0	0	1	0	1	1	0	1	0	0	0	0	1	1	0	0	0	0	1	0	0	1	1	1
C390	1	0	0	0	1	0	0	1	1	0	0	0	0	0	0	0	0	1	1	0	0	1	1	0	0	0	0	1	0	1	1	0	1	0	0	0	0	1	1	0	0	0	0	1	0	0	1	1	1
C391	0	1	0	0	1	0	0	0	0	0	0	1	1	0	0	0	1	1	0	0	0	0	0	0	0	1	1	0	0	0	0	1	0	1	0	0	0	0	0	0	0	0	1	1	1	0	0	0	0
C392	0	1	1	0	1	0	1	0	1	0	0	0	1	0	1	0	0	1	0	0	0	1	0	0	0	0	1	0	0	0	0	0	0	1	0	0	0	0	0	0	0	0	1	1	0	1	0	1	0
C393	0	1	1	0	1	0	1	1	1	0	0	1	1	0	1	0	1	1	0	0	0	1	0	0	0	0	0	1	0	0	0	1	0	1	0	0	0	0	0	0	0	0	1	1	0	1	0	1	0
C394	0	1	1	0	1	0	1	0	1	0	0	0	1	0	1	0	0	1	0	0	0	1	0	0	0	0	0	0	0	0	0	0	0	1	0	0	0	0	0	0	0	0	1	0	0	1	0	1	0
C395	0	1	1	0	1	0	1	0	1	0	0	0	1	0	1	0	1	1	0	0	0	1	0	0	1	0	0	0	0	0	0	0	0	1	0	0	0	0	0	0	0	0	1	0	0	1	0	1	0
C396	0	1	1	0	1	0	1	1	1	0	0	0	1	1	1	1	0	1	0	0	0	1	0	0	0	0	1	0	0	0	0	0	0	1	0	0	0	0	1	0	0	0	1	1	0	1	0	1	0
C397	0	1	1	0	1	0	1	0	1	0	0	0	1	0	1	0	1	1	0	0	0	1	1	0	1	0	0	0	0	0	0	1	0	1	0	0	0	0	0	0	0	0	1	0	0	1	0	1	0
C398	0	1	1	0	1	0	1	1	1	0	1	0	1	0	1	0	1	1	0	0	0	1	1	0	0	0	0	1	0	0	0	0	0	1	0	0	0	0	0	0	0	0	1	0	0	1	0	1	0
C399	0	1	1	0	1	0	1	1	1	0	1	0	1	0	1	0	1	1	0	1	1	1	1	0	0	0	0	1	0	0	0	0	0	1	0	0	0	0	0	0	0	0	1	0	0	1	0	1	0
C400	0	1	1	0	1	0	1	0	1	0	0	0	1	0	1	0	0	1	0	0	0	1	0	1	0	0	1	0	0	0	0	0	0	1	0	0	0	0	0	0	0	0	1	1	0	1	0	1	0
C401	0	1	1	0	1	0	1	1	1	0	0	0	1	1	1	1	0	1	0	0	0	1	0	0	0	0	1	0	0	0	0	0	0	1	0	0	0	0	1	0	0	0	1	1	0	1	0	1	0
C402	0	1	1	0	1	0	1	0	1	0	0	0	1	0	1	0	0	1	0	0	0	1	0	0	0	1	1	0	0	0	0	0	0	1	0	1	0	0	0	0	0	0	1	1	1	1	0	1	0
C403	0	1	1	0	1	0	1	0	1	0	0	0	1	0	1	0	1	1	1	0	0	1	0	1	0	0	0	0	0	1	0	1	0	1	1	0	0	1	0	0	0	0	1	0	0	1	0	1	0
C404	0	1	1	0	1	0	1	0	1	0	0	0	1	0	1	0	0	1	0	0	0	1	0	1	0	0	1	0	0	0	0	0	0	1	0	0	0	0	1	0	0	0	1	1	0	1	0	1	0
C405	0	1	1	0	1	0	1	0	1	0	0	0	1	0	1	0	1	1	0	0	0	1	0	1	0	0	1	0	0	0	0	0	0	1	0	0	0	0	1	0	0	0	1	1	0	1	0	1	0
C406	0	1	1	0	1	0	1	0	1	0	0	0	1	0	1	0	0	1	0	0	0	1	0	0	0	1	1	0	0	0	0	0	0	1	0	1	0	0	1	0	0	0	1	1	1	1	0	1	0
C407	0	1	1	0	1	0	1	0	1	0	0	0	1	0	1	0	1	1	0	0	0	1	1	0	0	1	1	0	0	0	0	0	0	1	0	1	0	0	1	0	0	0	1	1	1	1	0	1	0
C408	0	0	0	0	1	0	1	1	0	0	0	1	1	1	1	1	0	1	0	0	0	0	0	0	0	0	1	0	0	0	0	0	0	1	0	0	0	0	1	0	0	0	1	1	0	1	0	0	0
C409	0	0	0	0	1	0	1	1	0	0	0	1	1	1	1	1	0	1	0	0	0	0	0	0	0	0	1	0	0	0	0	0	0	1	0	0	0	0	1	0	0	0	1	1	0	1	0	0	0
C410	0	0	0	0	1	0	1	1	0	0	0	1	1	1	1	1	0	1	0	0	0	0	0	0	0	0	1	0	0	0	0	0	0	1	0	0	0	0	1	0	0	0	1	1	0	1	0	0	0
C411	0	0	0	0	1	0	1	1	0	0	0	1	1	1	1	1	0	1	0	1	0	0	0	0	0	0	1	0	0	0	0	0	0	1	0	0	0	0	1	0	1	0	1	1	0	1	0	0	0
C412	0	0	0	0	1	0	1	1	0	0	0	1	1	1	1	1	0	1	0	0	0	0	0	0	0	0	1	0	0	0	0	0	0	1	0	0	0	0	1	0	0	0	1	1	0	1	0	0	0
C413	0	1	0	0	1	0	1	1	1	0	0	0	1	1	1	1	0	1	0	0	0	0	1	1	0	0	1	0	0	0	0	0	0	1	0	0	0	0	1	0	0	0	1	1	0	1	1	0	0
C414	0	0	0	0	1	0	1	1	0	0	0	0	1	1	1	1	0	1	0	0	0	0	0	0	0	0	1	0	0	0	0	0	0	1	0	0	0	0	1	0	0	0	1	1	0	1	0	1	0
C415	0	0	0	0	1	0	1	1	0	0	0	0	1	1	1	1	0	1	0	0	0	0	0	0	0	0	1	0	0	0	0	0	0	1	0	0	0	0	1	0	0	0	1	1	0	1	0	1	0
C416	0	0	0	0	1	0	1	1	0	0	0	0	1	1	1	1	0	1	0	0	0	0	0	0	0	0	1	0	0	0	0	0	0	1	0	0	0	0	1	0	0	0	1	1	0	1	0	1	0
C417	0	0	0	0	1	0	1	1	0	0	0	0	1	1	1	1	0	1	0	0	0	0	0	0	0	0	1	0	0	0	0	0	0	1	1	0	0	0	1	0	0	0	1	1	0	1	0	1	0
C418	0	0	0	0	1	0	1	1	0	0	0	0	1	1	1	1	0	1	0	0	0	0	0	0	0	0	1	0	0	0	0	0	0	1	0	0	0	0	1	0	0	0	1	1	0	1	0	1	0
C419	1	0	0	1	1	1	1	1	0	0	0	0	1	1	1	1	0	1	0	0	0	0	1	0	0	0	1	0	0	0	0	0	0	1	1	0	0	0	1	0	0	0	1	1	0	1	0	1	0
C420	0	0	0	0	1	0	1	0	1	0	0	0	1	0	1	0	1	1	1	0	0	0	0	1	0	0	0	0	0	1	0	1	0	1	1	0	0	1	0	0	0	0	1	0	0	1	0	1	0
C421	0	0	0	0	1	1	1	0	0	0	0	0	1	0	1	1	1	1	0	0	0	1	0	1	0	0	1	0	0	0	0	0	0	1	0	0	1	0	1	0	0	0	1	1	0	1	0	1	0
C422	0	0	0	0	1	0	1	0	0	0	0	0	1	0	1	0	1	1	0	0	0	0	0	1	0	0	1	0	0	0	0	0	0	1	0	0	0	0	1	0	0	0	1	1	0	1	0	1	0
C423	0	0	0	0	1	0	1	0	0	0	0	0	1	0	1	0	1	1	0	0	0	1	0	1	0	0	1	0	0	1	0	0	0	1	0	0	0	0	1	0	0	0	1	1	0	1	1	1	0
C424	0	0	0	0	1	0	1	0	0	1	0	0	1	0	1	1	1	1	0	0	0	0	0	1	1	0	1	0	0	0	0	0	0	1	0	0	0	0	0	1	0	0	1	1	0	1	0	1	1
C425	0	1	0	0	1	0	1	0	0	0	0	0	1	0	1	0	1	1	0	0	0	0	1	0	0	1	1	0	0	0	0	0	0	1	0	1	0	0	1	0	0	0	1	1	1	1	0	1	0
C426	0	0	0	0	1	1	1	1	0	0	0	0	1	1	1	1	1	1	0	0	0	0	0	1	0	0	1	0	0	1	0	0	0	1	0	0	1	0	1	0	1	0	1	1	0	1	0	1	0
C427	0	0	0	0	1	0	1	0	0	0	0	1	1	1	1	1	1	1	0	0	0	0	0	1	0	0	1	0	0	0	1	0	0	1	0	0	0	0	1	0	0	0	1	1	0	0	0	1	0
C428	0	1	0	0	1	0	1	0	0	0	0	1	1	0	1	0	1	1	0	0	0	0	0	1	0	0	1	0	0	0	0	0	0	1	0	0	0	0	1	0	0	0	1	1	0	0	0	1	0
C429	0	0	0	0	1	0	0	0	0	0	0	0	0	0	0	0	0	0	1	0	0	1	1	0	0	0	0	1	0	1	0	0	0	1	1	0	0	1	1	0	0	0	0	1	0	0	0	0	0
C430	1	0	0	1	1	0	0	0	0	0	0	0	1	0	0	0	0	1	1	0	0	0	0	0	0	1	0	0	1	1	0	0	0	1	1	0	0	1	0	1	1	0	1	0	0	1	0	0	1
C431	0	0	0	0	0	0	0	0	1	0	1	1	1	0	1	0	1	1	0	0	0	1	0	0	0	0	0	0	0	0	0	0	0	1	1	0	1	0	0	0	0	0	1	0	1	1	1	1	0
C432	1	0	0	0	1	0	0	0	0	0	0	0	0	0	0	1	1	1	1	0	0	1	1	0	0	0	0	1	0	1	0	0	1	0	1	0	0	1	0	0	0	0	0	1	0	1	1	1	1
C433	0	0	0	0	1	0	0	0	0	0	0	1	1	0	1	0	1	1	1	1	0	0	0	0	1	0	0	1	0	0	0	0	0	1	1	0	0	1	0	0	0	0	1	1	0	0	0	1	0
C434	0	1	0	1	0	1	0	0	0	0	0	0	1	1	1	0	1	1	1	0	0	0	0	1	0	1	0	1	0	0	1	1	1	1	1	0	0	0	0	1	0	0	1	0	0	0	1	1	0
C435	0	0	0	0	0	0	0	0	0	0	0	1	1	1	0	0	1	1	0	0	0	1	1	0	0	1	0	0	0	1	0	1	0	1	1	0	0	0	0	0	0	0	0	0	1	0	0	0	1
C436	0	0	0	0	0	0	0	0	0	1	0	0	1	0	0	0	1	1	1	0	1	1	0	0	0	0	1	0	0	0	1	1	0	1	1	1	1	0	1	0	0	0	0	0	0	1	0	1	0
C437	0	0	0	1	1	0	0	0	0	0	0	0	0	0	1	1	1	1	1	0	0	0	1	0	1	1	1	1	1	0	1	1	0	1	1	0	0	1	0	1	0	1	0	1	1	0	0	0	0
C438	1	0	0	0	0	1	1	0	1	0	0	1	1	1	1	1	1	1	1	1	0	0	1	1	0	0	0	0	0	0	1	1	0	1	1	0	0	1	0	0	0	0	1	0	0	0	0	1	0
C439	1	0	0	0	0	1	1	0	1	0	0	1	1	1	1	1	1	1	1	1	0	0	1	1	0	0	0	0	0	0	1	1	0	1	1	0	0	1	0	0	0	0	1	0	0	0	0	1	0
C440	1	0	0	0	1	1	1	0	1	0	0	1	1	1	1	1	1	1	1	1	0	0	1	1	0	0	0	0	0	0	1	1	0	1	1	0	0	1	0	0	0	0	1	0	0	0	0	1	0
C441	1	0	0	0	1	1	1	0	1	0	0	1	1	1	1	1	1	1	1	1	0	0	1	1	0	0	0	0	0	0	1	1	0	1	1	0	0	1	0	0	0	0	1	0	0	1	0	1	0
C442	1	0	0	0	0	1	1	0	1	0	0	1	1	1	1	1	1	1	0	1	0	0	1	1	0	0	0	0	0	0	1	1	0	1	1	0	0	1	0	0	0	0	1	1	0	0	0	1	0
C443	1	0	0	0	1	1	1	0	1	0	0	1	1	1	1	1	1	1	1	1	0	0	1	1	0	0	0	0	0	0	1	1	0	1	1	0	0	1	0	0	0	0	1	0	0	1	0	1	0
C444	1	0	0	0	0	1	1	0	1	0	0	1	1	1	1	1	1	1	0	1	0	1	1	1	0	0	0	0	0	0	1	1	0	1	1	0	0	1	0	0	0	0	1	1	1	0	0	1	0
C445	1	0	0	0	1	1	1	1	1	0	0	1	1	1	1	1	1	1	0	1	0	0	1	1	0	0	0	0	1	1	1	1	0	1	1	1	0	1	0	0	0	0	1	0	0	0	0	1	0
C446	1	0	0	0	0	1	1	0	1	0	0	1	1	1	1	1	1	1	0	1	0	0	1	1	0	0	0	0	0	0	1	1	0	1	1	0	0	1	0	0	0	0	1	0	0	0	0	1	0
C447	1	0	0	0	0	1	1	0	1	0	0	1	1	1	1	1	1	1	1	1	0	0	1	1	0	0	0	0	0	0	1	1	0	1	1	0	0	1	0	0	0	0	1	0	0	0	0	1	0
C448	1	0	0	0	0	1	1	0	1	0	0	1	1	1	1	1	1	1	1	1	0	0	1	1	0	0	0	0	0	0	1	1	0	1	1	0	0	1	0	0	0	0	1	0	0	0	0	1	0
C449	1	0	0	0	0	1	1	1	1	0	0	1	1	1	1	1	1	1	1	1	0	0	1	1	0	0	0	0	0	0	1	1	0	1	1	0	0	1	0	0	0	0	1	1	0	0	0	1	0
C450	1	0	0	0	0	1	1	0	1	0	0	1	1	1	1	1	1	1	1	1	0	1	1	1	0	0	0	0	0	0	1	1	0	1	1	0	0	1	0	0	0	0	1	0	1	0	0	1	0
C451	1	0	0	0	0	1	1	0	1	0	0	1	1	1	1	1	1	1	1	1	0	1	1	1	0	0	0	0	0	0	1	1	0	1	1	0	0	1	0	0	0	0	1	0	0	0	0	1	0
C452	1	0	1	0	1	1	1	0	1	0	0	1	1	1	1	1	1	1	1	1	1	0	1	1	0	0	1	0	0	0	1	1	0	1	1	1	0	1	0	0	0	0	1	1	0	0	1	1	0
C453	1	1	0	0	1	1	1	0	1	0	0	1	1	1	1	1	1	1	1	1	0	0	1	1	0	1	1	0	0	0	1	1	1	1	1	0	0	1	0	1	0	0	1	1	0	0	0	1	0
C454	1	0	0	0	0	1	1	1	1	0	0	1	1	1	1	1	1	1	1	1	0	0	1	1	0	0	0	0	0	0	1	1	0	1	1	0	0	1	0	0	0	0	1	0	0	0	0	1	0
C455	1	0	0	0	1	1	1	0	1	0	0	1	1	1	1	1	1	1	1	1	0	0	1	1	0	1	1	0	0	0	1	1	0	1	1	1	0	1	0	0	0	0	1	1	1	0	0	1	0
C456	1	0	0	0	1	1	1	0	1	0	0	1	1	1	1	1	1	1	1	1	0	0	1	1	0	0	1	0	0	0	1	1	0	1	1	0	0	1	0	0	0	0	1	1	0	0	0	1	0
C457	1	0	0	1	0	1	1	0	1	0	0	1	1	1	1	1	1	1	1	1	0	0	1	1	0	0	0	0	0	0	1	1	0	1	1	0	0	1	1	0	0	0	1	0	0	0	0	1	0
C458	1	0	0	0	1	1	1	0	0	0	0	1	1	1	1	1	1	1	1	0	0	0	1	1	0	0	1	0	1	0	1	1	0	1	1	1	0	1	0	0	0	0	1	1	0	0	0	1	0
C459	1	1	0	0	1	1	1	0	0	0	0	1	1	1	1	1	1	1	1	1	0	0	1	1	0	0	1	0	0	0	1	1	0	1	1	0	0	0	0	0	0	0	1	1	0	0	0	1	0
C460	1	0	0	0	1	1	1	0	0	0	0	0	1	1	1	1	1	1	1	1	0	0	1	1	0	0	1	0	1	0	1	1	1	1	1	0	0	1	0	0	0	0	1	1	0	0	1	1	0
C461	1	0	0	0	0	1	0	0	1	0	0	1	1	0	1	1	1	1	0	1	0	0	1	1	0	0	1	0	0	0	0	1	0	1	1	0	0	1	0	0	0	0	1	0	0	0	1	1	0
C462	1	0	0	0	1	1	1	0	1	0	0	1	1	1	1	1	1	1	1	1	0	0	1	1	0	0	1	0	0	0	1	1	0	1	1	0	0	1	0	0	0	0	1	1	0	0	0	1	0
C463	1	0	0	0	1	1	1	0	1	0	0	1	1	1	1	1	1	1	1	1	0	0	1	1	0	0	1	0	0	0	1	1	0	1	1	0	0	1	0	0	0	0	1	1	0	1	0	1	0
C464	1	0	0	0	1	1	1	0	1	0	0	1	1	1	1	1	1	1	1	1	0	0	1	1	0	0	1	0	0	0	1	1	0	1	1	0	0	1	0	0	0	0	1	1	0	1	0	1	0
C465	1	1	0	0	1	1	1	0	0	0	0	1	1	1	1	1	1	1	1	1	0	0	1	1	0	0	1	0	0	0	1	1	0	1	1	0	0	0	0	0	0	0	1	1	0	1	0	1	0
C466	1	1	0	0	1	1	1	0	0	0	0	1	1	1	1	1	1	1	1	1	0	0	1	1	0	0	1	0	0	0	1	1	0	1	1	0	0	0	0	0	0	0	1	1	0	1	0	1	0
C467	1	0	0	0	1	1	1	0	1	0	0	1	1	1	1	1	1	1	1	1	0	0	1	1	0	0	1	0	0	0	1	1	0	1	1	0	0	1	0	0	0	0	1	1	0	1	0	1	0
C468	1	0	0	0	0	1	1	0	0	0	0	1	1	1	1	1	1	1	1	0	0	1	1	1	0	0	0	0	1	0	1	1	0	1	1	1	0	1	0	0	0	0	1	0	0	0	0	1	0
C469	1	1	0	0	1	1	0	0	0	0	1	1	1	1	1	0	1	1	0	1	0	0	1	1	0	0	1	0	0	0	1	1	0	1	1	0	0	0	0	0	0	0	1	1	0	0	1	1	0
C470	1	0	0	0	1	1	0	0	1	0	0	1	1	1	1	1	1	1	0	1	0	0	1	1	0	0	1	0	0	0	0	1	0	1	1	0	0	1	0	0	0	0	1	1	0	0	1	1	0
C471	1	0	0	0	1	1	1	0	1	0	0	1	1	1	1	1	1	1	1	1	0	0	1	1	1	0	1	0	0	0	1	1	0	1	1	0	0	1	0	0	0	0	1	1	0	0	0	1	0
C472	0	0	0	0	0	0	0	0	0	0	0	1	1	0	1	0	1	1	0	0	0	1	0	0	1	0	0	0	0	0	0	1	0	1	0	0	1	1	0	0	0	0	0	1	1	0	0	1	0
C473	1	0	0	1	1	1	1	0	1	0	0	1	1	1	1	1	1	1	1	1	0	0	1	1	0	0	1	0	0	0	1	1	0	1	1	0	0	1	0	0	1	0	1	1	0	0	0	1	0
C474	0	0	0	0	0	0	0	0	0	0	0	0	1	0	0	0	1	0	0	0	0	0	0	0	0	0	0	0	0	0	0	1	0	0	0	0	0	0	0	0	0	0	0	1	0	0	0	0	0
C475	0	0	0	0	0	0	0	0	0	0	0	0	0	1	0	0	1	1	0	1	0	0	0	1	1	1	1	1	0	1	0	1	0	1	1	0	1	0	0	0	1	0	0	0	0	1	0	1	1
C476	1	1	0	0	1	0	1	0	0	0	0	1	1	1	0	0	1	1	0	1	0	0	0	1	1	1	1	1	0	1	0	1	1	1	1	0	1	0	0	0	1	0	1	1	0	1	0	1	1
C477	0	0	0	0	0	0	0	0	0	0	0	1	0	1	0	0	1	1	0	1	0	0	0	0	0	1	1	1	0	1	0	1	0	1	0	0	1	0	0	0	1	0	0	0	0	1	0	0	1
C478	0	0	0	0	0	0	0	0	0	0	0	1	0	1	0	0	1	1	0	1	0	0	0	0	0	1	1	1	0	1	0	1	0	1	1	0	1	0	0	0	1	0	0	0	0	1	0	0	1
C479	0	0	0	0	0	0	0	0	0	0	0	1	0	1	0	0	1	1	0	1	0	0	0	0	0	1	1	1	0	1	0	1	0	1	1	0	1	0	0	0	1	0	0	0	0	1	0	0	1
C480	0	0	1	1	0	0	0	0	0	0	0	0	1	0	0	0	1	1	0	0	0	0	0	0	0	1	0	0	0	0	1	0	0	1	1	1	1	1	1	1	0	0	0	0	0	0	0	1	1
C481	0	0	0	0	0	0	0	0	0	0	0	1	0	0	0	0	1	1	0	0	0	0	0	0	0	0	0	0	0	0	0	0	0	1	0	0	1	0	1	0	0	0	0	0	0	0	0	0	0
C482	0	0	0	0	1	0	0	0	0	0	0	1	1	0	1	0	1	1	1	0	0	1	0	0	0	0	0	0	0	1	0	0	0	1	1	0	0	1	0	0	1	1	1	1	0	0	0	1	0
C483	1	0	1	1	0	0	0	0	0	1	0	1	1	0	0	1	1	1	1	0	0	0	0	1	1	0	0	0	0	1	1	1	0	1	1	0	0	1	1	0	0	1	1	1	0	0	0	1	0
C484	1	0	0	0	0	1	1	0	0	0	0	1	1	1	1	1	1	1	1	0	0	0	1	0	1	0	0	0	0	1	0	0	0	1	1	0	0	1	0	0	1	1	1	1	1	0	0	1	0
C485	0	0	0	0	0	0	0	0	0	0	0	1	1	0	1	0	1	1	1	0	0	0	1	0	0	0	0	0	0	1	0	0	0	1	1	0	0	1	1	0	0	0	1	1	1	0	1	1	0
C486	1	1	0	0	1	1	1	1	0	1	1	1	0	1	0	0	1	1	1	0	0	0	0	1	1	1	1	0	1	0	0	1	1	1	1	0	1	0	1	0	1	1	1	1	0	1	0	1	1
C487	0	0	0	0	0	0	0	0	0	0	0	1	1	0	1	0	1	1	0	0	0	0	1	0	0	0	0	0	0	1	0	0	0	1	1	0	0	0	1	0	0	0	1	1	1	0	1	1	0
C488	0	1	1	0	0	1	1	1	1	0	1	1	1	1	0	0	1	1	0	0	1	1	1	1	0	1	0	0	0	0	0	1	1	1	0	1	0	1	1	1	1	1	0	1	0	0	1	1	0
C489	0	0	1	0	0	1	1	0	0	1	0	1	1	1	1	1	1	1	0	0	0	1	1	0	0	0	1	0	1	1	1	1	1	1	0	1	0	1	1	1	0	1	1	1	1	0	1	1	0
C490	0	1	0	1	0	1	1	0	0	1	0	0	1	1	1	0	1	1	0	0	0	0	0	1	1	1	1	0	1	1	1	1	0	1	1	1	1	0	1	0	1	1	1	0	0	1	1	1	0
C491	0	1	0	1	0	1	1	0	0	1	0	0	0	0	0	0	1	1	1	0	0	1	1	1	0	1	1	0	1	1	1	1	0	1	1	1	1	0	1	0	1	1	1	0	0	0	1	1	1
C492	0	0	0	0	0	0	0	0	0	0	0	1	0	1	0	0	1	1	0	1	0	0	0	0	0	1	1	1	0	1	0	1	0	1	0	0	1	1	0	0	1	0	0	0	0	1	0	1	1
C493	1	0	0	0	1	0	0	0	0	0	0	1	0	1	0	0	1	1	0	1	0	0	0	0	0	1	0	1	1	1	0	1	0	1	0	0	1	1	0	0	1	0	0	0	0	1	1	1	1
C494	1	1	0	1	1	0	1	0	1	1	1	1	1	1	1	1	1	1	0	0	1	0	1	1	0	0	1	1	1	1	0	1	0	1	1	1	1	1	0	1	0	0	1	1	1	0	0	0	0
C495	1	0	0	0	1	0	0	0	0	0	0	1	0	1	0	0	1	1	0	1	0	0	0	0	0	1	0	1	1	1	0	1	0	1	0	0	1	1	0	0	1	0	0	1	0	1	1	1	1
C496	0	0	0	0	0	0	0	0	0	1	1	1	0	1	0	0	1	1	0	1	0	0	0	0	0	1	1	1	0	1	0	1	0	1	0	0	1	1	0	0	1	0	1	0	0	1	0	1	1
C497	1	0	0	0	1	0	0	0	0	0	0	1	0	1	0	0	1	1	0	1	0	0	0	0	0	1	1	1	1	1	0	1	0	1	0	0	1	1	0	0	1	0	0	1	0	1	1	1	1
C498	1	0	0	0	1	0	0	0	0	0	0	1	0	1	0	0	1	1	0	1	0	0	0	0	0	1	0	1	1	1	0	1	0	1	0	0	1	1	0	0	1	0	0	0	0	1	1	1	1
C499	0	0	0	0	0	0	0	0	0	0	0	1	0	1	0	0	1	1	0	1	0	0	0	0	0	1	1	1	0	1	0	1	0	1	0	0	1	1	0	0	1	0	0	0	0	1	0	1	1
C500	0	0	0	0	0	0	0	0	0	0	0	1	0	1	0	0	1	1	0	1	0	0	0	0	0	1	1	1	0	1	0	1	0	1	0	0	1	1	0	0	1	0	0	0	0	1	0	1	1
C501	1	0	0	0	1	0	0	0	0	0	0	1	0	1	0	0	1	1	0	1	0	0	0	0	0	1	0	1	1	1	0	1	0	1	0	0	1	1	0	0	1	0	0	0	0	1	1	1	1
C502	1	0	0	0	1	0	0	0	0	0	0	1	0	1	0	0	1	1	0	1	0	0	0	0	0	1	1	1	1	1	0	1	0	1	0	0	1	1	0	0	1	0	0	1	0	1	1	1	1
C503	1	0	0	0	1	0	0	0	0	0	0	0	0	0	0	1	0	0	0	0	0	1	0	0	1	0	0	0	0	0	0	0	0	0	0	0	0	0	0	0	0	0	0	0	0	0	1	0	1
C504	0	0	0	0	0	0	0	0	0	0	1	0	1	0	0	0	0	1	0	0	0	0	1	1	0	0	0	0	0	0	0	0	0	1	1	0	1	0	0	1	0	1	1	0	0	0	0	1	0
C505	0	0	0	0	0	0	0	0	0	0	0	0	1	0	0	0	1	1	0	0	0	0	0	0	0	0	0	0	1	0	0	0	0	0	0	0	0	0	0	1	0	0	0	1	0	0	0	0	0
C506	1	0	0	0	1	0	0	0	0	0	0	1	0	1	0	0	1	1	0	1	0	0	0	0	0	1	1	1	1	1	0	1	0	1	0	0	1	1	0	0	1	0	0	1	0	1	1	1	1
C507	0	1	0	0	1	0	1	0	1	0	0	1	1	1	0	0	1	1	0	0	0	1	1	1	1	1	1	0	1	1	0	0	1	0	1	0	0	0	1	1	1	0	1	0	0	0	0	0	0
C508	1	0	0	0	0	0	1	0	0	0	1	1	1	0	0	0	1	1	0	0	0	0	1	0	0	1	0	0	0	0	0	0	0	1	1	0	0	0	0	0	0	0	0	0	0	0	0	0	0
C509	1	0	0	0	0	0	0	0	0	0	0	0	1	0	0	0	1	1	0	0	0	0	0	0	1	0	0	0	0	1	0	1	0	0	0	1	0	0	0	0	1	0	0	1	1	0	1	0	0
C510	0	0	0	0	0	0	0	0	0	0	0	0	1	0	0	0	1	1	0	0	0	0	0	0	0	0	0	0	0	0	0	0	0	0	0	1	0	0	0	0	1	0	0	0	0	0	0	0	1
C511	1	0	0	0	0	0	1	0	0	0	1	0	1	0	0	0	0	1	0	1	0	0	1	1	0	1	0	0	0	0	0	0	0	1	0	0	0	0	0	0	0	0	1	0	0	0	0	0	0
C512	0	0	0	0	1	1	0	0	0	0	0	0	1	0	0	0	1	1	0	0	0	0	0	0	0	0	0	0	0	0	0	1	0	0	0	0	1	0	0	1	1	0	1	0	0	0	0	0	0
C513	0	0	0	0	0	0	0	0	0	0	0	0	0	0	0	0	0	0	0	0	0	0	0	0	0	0	0	0	0	0	0	0	0	0	1	0	0	0	0	0	0	0	0	0	0	0	0	1	0
C514	0	0	0	1	0	0	0	0	0	0	1	0	1	0	0	0	0	1	0	0	0	0	0	1	0	0	0	0	1	0	0	0	0	1	1	0	0	0	0	0	0	0	1	1	0	0	0	1	0
C515	0	0	0	0	0	0	0	0	0	0	0	0	1	0	0	0	0	1	0	0	0	0	0	0	0	0	0	0	0	1	0	0	0	1	0	0	0	0	0	0	0	0	0	0	0	0	0	0	0
C516	0	0	0	0	0	0	0	0	0	0	0	0	0	0	0	0	0	1	0	0	0	0	0	0	0	0	0	0	0	0	0	0	0	1	1	0	0	0	0	1	0	1	1	1	0	0	0	1	0
C517	0	0	0	1	0	0	0	0	0	0	0	0	0	0	0	0	0	1	0	0	0	1	1	0	1	1	0	0	0	0	0	0	1	1	1	0	0	0	0	0	0	0	0	0	1	1	0	1	0
C518	0	0	0	1	1	0	0	0	0	0	0	0	0	0	0	0	1	1	1	0	0	0	0	1	1	0	0	0	0	0	0	1	0	1	1	0	0	0	0	0	0	0	0	0	0	0	0	1	0
C519	0	0	1	0	1	0	0	0	0	0	0	0	1	0	0	0	0	0	0	0	0	0	0	0	1	1	0	0	0	0	0	0	1	0	0	0	0	0	0	0	0	0	1	1	0	0	0	1	0
C520	1	0	0	0	1	0	0	1	0	0	0	1	1	1	0	1	1	1	0	0	1	0	0	0	1	0	0	0	0	0	1	1	0	1	0	0	0	1	0	0	1	1	1	1	1	0	0	0	0
C521	0	1	0	0	0	0	0	0	0	0	0	0	0	1	0	0	0	1	0	0	0	0	0	0	1	1	0	0	0	0	0	0	1	0	1	0	0	0	0	1	0	0	1	0	0	0	0	1	0
C522	0	0	0	0	0	0	0	0	0	0	0	1	0	0	0	0	1	1	0	0	0	1	0	0	1	0	0	0	0	1	0	1	0	1	1	0	0	0	0	0	0	0	1	0	0	0	0	0	0
C523	0	0	0	1	1	1	0	0	0	0	1	1	1	0	1	1	1	1	0	0	0	1	1	1	1	1	0	0	1	1	0	0	0	1	1	0	1	0	1	1	1	0	0	1	0	0	0	1	0
C524	0	0	0	0	0	0	0	0	0	0	0	0	1	0	1	0	1	1	0	0	0	1	1	0	1	0	0	0	0	0	0	0	0	1	1	0	0	0	0	0	0	0	0	0	0	0	0	1	0
C525	0	0	0	0	0	0	0	0	0	0	0	0	0	0	0	0	0	1	0	0	0	0	0	0	0	0	0	1	0	0	0	0	0	0	0	0	0	0	0	1	1	0	0	0	0	0	0	0	0
C526	0	0	0	0	0	0	0	0	0	1	1	0	0	0	0	1	1	1	0	0	0	0	0	0	0	0	0	0	0	0	1	1	0	1	0	1	1	0	0	1	1	1	0	0	0	0	1	0	0
C527	0	0	0	0	1	0	0	0	0	0	0	0	1	0	0	0	1	1	1	0	0	1	0	0	0	0	0	0	0	1	0	0	0	1	1	1	1	0	1	0	0	1	1	0	1	0	1	1	1
C528	0	1	1	0	0	0	1	0	0	0	0	0	1	1	0	1	1	1	0	0	0	0	1	1	0	1	0	0	0	0	0	0	0	0	0	1	0	0	0	0	1	0	0	1	1	0	0	0	1
C529	1	0	0	1	0	0	0	0	0	0	0	1	1	0	1	0	1	1	0	0	0	1	0	1	1	0	0	0	0	1	1	0	0	1	1	0	0	0	0	0	0	0	1	1	0	0	0	1	1
C530	0	0	0	1	0	1	0	0	1	0	0	0	0	0	0	0	0	0	0	0	0	1	0	0	0	0	1	0	1	1	0	0	0	1	1	0	0	0	1	0	0	0	0	1	0	0	0	1	0
C531	0	1	0	0	1	0	0	0	0	0	1	0	0	0	0	0	1	1	1	0	0	0	0	1	0	1	1	1	1	1	1	1	1	0	0	0	0	0	0	1	0	1	0	1	0	0	0	0	0
C532	0	0	0	0	0	0	0	0	0	0	0	0	0	1	0	0	1	1	1	0	0	0	1	0	0	0	0	0	0	1	0	0	0	0	0	1	0	0	0	0	0	0	0	0	0	0	1	0	0
C533	1	0	1	1	0	0	0	0	0	0	1	0	1	0	0	0	0	1	0	1	1	0	1	0	0	0	1	0	0	0	0	0	0	1	0	0	0	0	0	0	0	0	0	0	0	1	0	0	1
C534	0	0	0	0	0	0	0	0	0	0	0	0	0	0	0	0	0	1	0	0	0	0	0	0	0	0	0	0	0	1	0	0	0	0	0	0	0	0	0	1	1	0	0	0	0	0	0	0	0
C535	0	0	0	0	0	0	0	0	0	0	0	0	1	0	0	1	0	1	1	0	0	0	0	0	0	0	0	0	0	0	0	0	0	0	0	0	0	0	1	0	1	0	0	0	0	0	0	1	0
C536	0	0	0	0	0	0	0	0	0	0	0	1	1	0	1	0	0	1	1	0	0	0	0	1	1	0	0	1	0	0	0	0	0	0	1	0	1	0	0	1	0	0	1	1	1	0	1	1	0
C537	0	0	0	0	0	1	0	0	0	0	0	0	0	0	0	0	0	0	1	0	0	0	0	0	0	0	0	0	1	0	0	0	0	1	0	0	0	0	0	0	0	0	0	0	0	0	0	0	0
C538	0	0	0	0	0	0	0	0	0	0	0	0	1	0	0	0	1	1	0	0	0	0	0	0	0	0	0	0	0	0	0	0	0	0	0	0	0	0	0	1	0	0	0	1	0	0	0	0	0
C539	0	0	0	1	0	1	0	0	0	0	1	1	1	1	1	1	1	1	0	0	0	0	1	0	1	0	0	0	0	1	0	1	0	1	0	0	0	0	0	1	1	0	1	1	0	0	0	1	0
C540	0	0	0	0	0	0	0	0	0	0	0	0	1	0	0	0	0	1	0	0	0	0	0	0	0	0	0	0	0	0	0	0	0	0	0	0	0	0	0	0	0	0	0	0	0	0	0	0	0
C541	0	0	0	0	0	0	0	0	0	0	0	0	0	0	0	0	1	1	0	0	0	0	0	0	0	0	0	0	0	0	0	1	0	1	0	0	0	0	0	0	0	0	1	0	0	0	0	0	0
C542	0	0	0	0	0	0	0	0	0	0	0	0	0	0	0	0	0	0	0	0	0	0	0	0	0	0	0	0	0	1	0	0	0	0	1	0	0	0	0	0	0	0	0	1	0	0	0	1	0
C543	0	1	0	0	0	0	0	0	1	0	0	0	1	0	1	0	1	1	0	0	0	0	0	1	0	0	0	0	0	0	0	0	0	0	0	0	0	0	0	0	0	0	1	0	1	0	0	0	0
C544	0	0	0	0	0	0	0	0	0	0	0	0	0	0	0	0	0	1	0	0	0	0	0	0	0	0	0	0	0	0	0	0	0	0	0	0	0	0	0	1	1	0	0	0	0	0	0	0	0
C545	0	0	1	0	1	0	0	0	0	0	0	0	1	0	0	0	1	1	0	0	0	0	0	0	1	1	0	0	0	0	0	0	1	0	0	0	0	0	0	0	0	0	1	1	0	0	0	1	0
C546	0	0	0	0	0	0	0	0	0	0	0	0	0	0	0	0	1	1	0	0	0	1	0	0	1	0	0	1	0	0	0	0	0	1	0	0	0	0	1	0	1	0	0	0	0	0	0	0	0
C547	0	0	0	0	0	0	0	0	0	1	0	0	0	0	1	0	0	1	0	0	1	1	0	1	0	0	0	0	0	0	0	1	0	1	1	0	0	0	0	0	0	1	0	1	1	0	0	1	1
C548	0	0	0	1	0	0	0	0	0	0	0	0	0	1	0	0	1	1	1	0	0	1	1	1	1	0	1	0	0	0	0	1	0	1	1	0	0	0	0	0	1	0	0	0	0	0	0	1	0
C549	0	1	0	0	0	0	1	0	0	0	0	0	1	1	0	1	1	0	0	0	0	0	0	0	0	0	0	1	0	0	0	0	0	0	0	1	0	0	0	0	0	0	1	0	1	0	0	0	0
C550	0	0	0	0	1	0	0	0	0	0	0	0	0	0	0	0	0	0	0	0	0	1	0	0	0	0	0	1	0	0	0	0	1	0	1	0	0	0	0	0	0	0	0	1	0	0	1	0	1
C551	0	0	0	0	1	0	0	0	0	0	0	0	0	0	0	0	1	1	1	0	0	1	0	1	1	0	0	0	0	0	0	1	0	1	1	0	0	0	0	0	0	0	0	0	0	0	0	1	1
C552	0	0	0	0	1	0	0	0	0	0	0	0	0	0	1	0	0	0	0	0	0	0	0	0	0	0	1	0	0	1	0	0	0	1	1	0	0	0	0	0	0	0	0	1	1	0	0	1	0
C553	0	0	0	0	0	0	0	0	0	0	0	0	0	0	0	0	0	0	0	0	0	0	0	1	0	0	0	0	0	0	0	0	0	1	0	0	0	0	0	0	1	0	0	0	0	0	0	0	0
C554	0	0	0	0	1	1	1	0	0	0	0	0	0	0	1	1	1	1	0	1	0	1	0	0	0	1	0	0	0	0	0	0	1	1	1	0	0	0	1	1	0	0	0	0	1	1	0	1	0
C555	0	0	0	0	0	0	0	0	0	0	0	0	0	0	0	0	0	0	0	0	0	0	0	0	0	0	1	0	0	0	0	0	0	0	0	0	0	0	0	0	0	0	0	0	0	0	0	0	0
C556	0	0	0	0	0	0	0	0	0	0	0	0	0	0	0	0	0	0	0	0	0	0	0	1	0	0	0	0	0	0	0	0	0	1	1	0	0	0	0	0	1	0	0	0	0	0	0	1	0
C557	0	0	0	0	0	0	0	0	0	0	0	0	0	0	0	0	1	1	0	0	0	0	0	0	0	0	0	0	0	0	0	0	0	1	0	0	0	0	0	0	0	0	0	0	0	0	0	0	0
C558	0	0	0	0	0	0	0	0	0	0	0	0	0	0	0	0	1	1	0	0	0	0	0	0	0	0	0	0	0	0	0	0	0	0	0	0	0	1	0	1	0	0	0	0	0	0	0	0	0
C559	0	0	0	0	0	0	0	0	0	0	0	1	1	0	1	0	1	1	0	1	0	0	0	1	0	0	0	0	1	0	0	0	0	0	0	0	0	1	0	0	0	0	1	0	1	0	0	0	0
C560	0	0	0	0	0	0	0	0	0	0	0	0	0	0	0	0	0	0	0	0	0	1	1	0	0	1	1	0	0	0	0	0	0	1	1	0	0	0	0	0	0	0	0	0	0	0	0	1	0
C561	0	0	0	0	0	0	0	0	0	0	0	0	0	0	0	0	1	0	0	0	0	0	0	0	0	0	0	0	0	0	0	0	0	0	0	0	0	0	0	0	0	0	0	0	0	0	0	0	0
C562	0	0	1	0	0	0	0	0	0	0	0	0	0	0	0	0	1	0	1	0	0	0	0	0	0	0	1	0	0	1	0	0	0	1	1	0	0	1	1	0	0	1	0	0	0	1	0	1	0
C563	0	0	0	1	0	0	0	0	0	0	0	0	0	1	0	0	0	1	0	0	0	1	1	0	0	0	0	1	0	0	0	0	1	0	1	0	0	1	0	0	0	0	0	1	0	0	0	1	1
C564	0	0	0	0	0	0	0	0	0	0	0	0	1	0	0	0	0	1	1	0	0	1	0	0	0	0	0	0	0	0	0	0	1	1	0	0	0	0	0	0	0	0	0	0	0	1	0	1	0
C565	1	0	0	1	1	0	0	0	0	1	1	0	1	1	1	1	1	1	0	0	0	0	1	1	0	0	1	0	0	1	0	0	0	1	1	0	1	0	0	1	1	1	1	1	1	0	0	1	0
C566	0	0	0	0	0	0	0	0	0	0	0	0	0	0	0	0	1	1	0	0	0	0	0	0	0	0	0	0	0	0	0	1	0	1	0	0	0	0	0	0	0	0	0	0	0	0	0	0	0
C567	0	1	0	1	1	1	1	1	1	1	1	1	1	1	1	1	1	1	0	0	0	0	1	0	0	0	0	1	0	0	0	1	0	1	1	0	1	0	0	0	0	0	0	0	0	0	0	0	0
C568	0	0	0	0	0	0	0	0	0	0	0	0	1	1	0	0	0	0	1	0	0	0	1	1	0	0	0	0	0	1	0	0	0	1	0	0	0	1	0	0	0	0	0	1	0	0	0	0	0
C569	0	1	0	0	0	0	1	1	1	0	0	1	1	0	1	0	1	1	1	0	0	0	0	1	0	0	0	1	0	1	1	0	0	1	0	1	0	1	0	0	0	0	1	0	0	0	0	1	0
C570	0	0	0	0	0	1	0	0	0	0	0	0	0	0	0	0	0	0	0	0	0	0	0	0	0	1	1	0	0	0	0	0	0	0	1	0	0	0	0	1	1	0	0	0	0	0	0	0	0
C571	0	0	0	0	0	0	0	1	1	0	0	0	0	0	0	0	0	0	0	1	0	0	0	0	0	0	0	0	0	0	0	0	0	0	0	0	0	0	0	1	1	0	0	0	0	0	0	0	0
C572	1	0	0	1	0	0	0	0	0	0	0	0	1	1	0	1	0	0	0	0	0	0	0	1	0	1	0	0	1	0	0	0	0	0	1	0	0	1	0	0	0	0	0	1	0	1	0	1	0
C573	0	0	0	0	0	0	0	0	0	0	0	0	0	0	0	0	1	1	0	1	0	0	0	1	0	1	0	0	0	0	0	1	0	1	1	0	0	0	0	0	0	0	1	0	0	0	0	1	0
C574	0	1	0	1	0	0	0	0	0	0	0	0	0	0	0	0	1	1	0	0	0	0	0	0	0	0	0	0	0	0	0	0	0	0	0	0	0	0	0	0	0	0	1	0	0	0	0	0	0
C575	0	0	0	0	0	0	1	0	0	0	0	0	1	0	0	1	1	1	1	1	0	0	0	1	0	0	0	0	1	1	0	0	0	0	1	1	0	0	0	1	0	0	1	1	1	1	0	0	0
C576	0	0	0	0	1	0	0	1	0	0	0	0	1	0	1	0	1	1	0	0	0	0	0	0	0	0	0	0	0	0	1	1	0	0	0	0	0	0	0	0	1	0	0	0	1	0	0	0	0
C577	0	0	0	1	0	0	0	0	0	0	0	0	0	0	0	0	0	0	0	0	0	0	0	0	0	0	0	0	0	0	0	0	0	0	1	0	0	0	0	0	0	0	0	0	0	0	0	1	0
C578	0	1	0	1	0	0	0	0	0	0	0	0	1	0	1	0	1	1	1	0	0	0	0	1	1	0	0	0	0	1	0	0	0	1	1	1	0	0	1	0	1	0	0	1	1	0	0	1	0
C579	0	1	1	0	0	0	1	0	0	0	1	0	1	1	0	1	1	1	0	0	0	0	1	1	0	1	0	0	0	1	0	0	0	0	0	1	0	0	0	0	0	0	0	1	1	0	0	0	1
C580	0	0	0	0	0	0	0	0	0	0	0	0	0	0	0	0	0	1	0	0	0	0	0	0	0	0	0	0	0	0	0	0	0	0	0	0	0	0	0	1	1	0	0	0	0	0	0	0	0
C581	1	0	0	0	1	0	0	0	0	0	0	0	0	0	0	0	1	0	0	0	0	0	0	0	0	0	0	0	0	0	0	0	0	0	0	0	0	0	0	0	0	0	0	0	0	0	0	0	0
C582	0	0	0	0	0	1	0	0	0	0	0	1	1	0	1	0	1	1	1	1	0	1	0	0	0	0	0	0	1	1	0	0	0	1	1	0	0	0	0	0	1	1	1	0	1	1	0	1	1
C583	0	0	0	1	1	0	0	1	0	0	0	1	1	0	1	0	0	1	1	1	0	1	0	0	0	0	0	0	0	0	1	0	0	0	1	0	0	0	1	0	0	0	1	0	0	0	0	1	0
C584	0	0	0	0	0	0	0	0	0	0	0	0	0	0	0	0	1	1	0	0	0	0	0	0	0	0	0	0	0	0	0	0	0	1	0	0	0	0	0	0	0	0	0	0	0	0	0	0	0
C585	0	0	0	0	1	0	0	0	0	0	0	0	1	0	0	1	1	1	1	0	0	1	0	1	0	1	1	1	0	0	0	0	0	1	1	1	0	1	1	0	1	1	1	1	1	0	0	1	0
C586	0	0	0	0	0	0	0	0	0	0	0	0	0	0	1	0	0	0	0	1	0	0	0	0	0	0	0	0	0	0	0	0	0	1	1	0	0	0	0	0	0	0	0	0	0	0	0	1	0
C587	0	0	0	0	0	1	0	0	0	0	0	0	0	0	0	1	0	0	0	0	0	0	0	1	0	1	1	0	0	0	0	0	0	0	0	0	1	0	1	1	0	0	0	0	0	0	0	0	0
C588	0	0	0	1	0	0	1	0	0	0	0	1	1	1	1	1	1	1	0	0	0	0	0	0	0	1	0	0	0	0	0	1	0	1	0	1	1	1	0	0	0	1	0	0	0	1	1	0	1
C589	0	0	0	0	0	0	0	0	0	0	0	0	1	0	0	0	0	0	0	0	0	0	0	0	0	0	0	0	1	0	0	0	0	0	0	0	0	0	0	0	0	0	0	1	0	0	0	0	0
C590	1	0	0	1	1	1	1	0	1	1	1	1	1	0	1	0	0	1	1	1	0	1	1	0	1	1	1	1	0	0	0	0	0	1	1	0	1	1	1	1	1	1	1	1	1	1	0	1	0
C591	0	1	0	0	0	0	1	0	0	0	0	0	1	0	1	0	1	1	0	0	0	1	0	0	0	0	0	0	0	0	0	0	1	1	0	1	1	0	0	0	0	0	0	1	0	0	0	0	1
C592	0	1	0	0	1	0	1	0	1	0	0	1	1	1	0	0	1	1	0	0	0	1	1	1	1	1	1	0	1	1	0	0	1	0	1	0	0	0	1	1	1	0	1	0	0	0	0	0	0
C593	0	0	0	0	0	0	0	0	0	0	0	0	1	1	0	0	0	0	1	0	0	0	1	1	0	0	0	0	0	1	0	0	0	1	1	0	0	1	0	0	0	0	0	1	0	0	0	0	0
C594	0	0	0	0	0	0	0	0	0	0	0	0	0	0	0	0	0	1	0	0	0	0	0	0	0	0	0	0	0	0	0	0	0	1	1	0	0	0	0	0	0	0	0	1	0	0	0	1	0
C595	1	0	0	0	1	1	0	0	1	0	0	0	0	0	1	0	1	1	0	1	0	1	1	0	0	0	0	0	0	1	0	1	0	0	0	0	0	1	0	0	0	0	0	0	1	1	1	1	1
C596	0	0	0	0	1	0	0	0	0	0	0	0	1	0	0	0	1	1	1	0	0	0	0	0	0	1	1	0	0	0	0	0	0	1	1	0	0	0	0	0	0	1	1	1	0	0	0	1	1
C597	0	0	0	0	1	0	0	0	0	0	0	0	0	0	0	0	0	1	0	0	0	0	0	0	0	0	0	0	0	0	0	0	0	0	0	0	0	0	0	0	0	0	0	0	0	0	0	0	0
C598	0	0	0	1	0	0	0	0	0	1	0	0	0	0	1	0	0	1	0	1	1	1	0	0	0	0	1	0	0	0	0	1	0	1	1	0	0	0	0	0	0	0	0	0	1	1	0	1	1
C599	0	1	0	0	1	0	0	1	0	0	0	1	1	0	0	0	1	1	0	0	0	0	0	1	0	1	0	0	0	0	0	0	1	0	0	0	0	0	0	0	0	0	0	1	0	0	0	0	0
C600	0	0	0	0	0	1	0	1	0	0	0	1	0	0	0	0	0	1	0	0	0	0	0	0	0	1	0	0	0	0	0	0	0	0	0	0	0	0	1	0	0	0	0	0	0	0	1	0	0
C601	0	0	1	0	1	0	1	0	0	0	1	1	1	1	0	1	1	0	0	0	0	1	0	1	0	0	1	0	0	1	0	1	0	1	0	0	0	0	1	0	0	1	1	1	0	0	0	1	0
C602	1	1	0	0	1	0	1	0	0	1	0	0	0	1	1	0	1	1	1	1	1	1	0	1	0	1	0	0	1	1	0	1	0	1	1	0	0	0	1	0	1	1	0	1	0	0	1	1	0
C603	0	0	0	0	0	0	0	0	0	0	0	0	0	0	0	0	0	0	0	0	0	0	0	0	0	0	0	0	0	0	0	0	0	0	0	0	0	0	0	0	0	0	0	0	0	0	0	0	0
C604	1	0	0	0	0	1	0	0	0	0	0	0	0	0	1	0	0	1	0	0	0	0	0	1	0	0	1	0	1	1	0	1	0	0	0	0	1	0	0	1	0	0	0	0	0	1	0	0	0
C605	0	0	0	0	1	0	0	0	0	0	0	0	0	0	1	0	0	1	1	0	0	0	0	1	1	1	1	0	0	0	1	0	1	1	1	0	0	1	0	1	0	1	1	1	0	0	0	0	0
C606	0	1	0	0	0	0	0	0	0	0	0	1	1	1	1	0	1	1	1	0	0	0	0	1	0	1	0	1	0	0	1	1	0	1	1	1	1	1	0	1	0	0	1	0	0	0	0	0	0
C607	0	0	1	0	1	0	0	1	1	0	0	0	1	0	0	0	1	1	0	0	0	0	0	0	1	1	0	0	0	0	0	1	1	1	0	0	0	0	0	0	0	0	1	1	0	0	0	1	0
C608	0	1	0	1	1	0	1	0	0	0	0	1	1	0	1	0	1	1	0	0	0	0	0	0	0	0	0	0	0	0	0	0	0	0	0	0	0	0	1	0	0	1	0	0	0	0	0	0	0
C609	0	0	0	1	0	0	0	0	0	1	0	0	1	0	1	0	0	1	1	0	0	0	0	0	0	0	0	0	0	0	0	0	0	1	1	0	0	0	0	0	1	0	1	0	0	0	0	1	0
C610	0	0	0	0	1	0	0	0	0	0	0	1	1	0	1	0	1	1	1	0	0	0	0	0	1	1	0	1	0	0	1	1	0	1	1	0	0	1	0	0	0	0	1	1	0	0	0	1	0
C611	1	0	0	0	1	0	0	1	0	0	0	1	1	0	1	1	1	1	0	1	0	0	0	0	0	0	0	0	1	0	1	1	0	1	1	0	0	0	0	0	1	0	1	1	1	0	0	0	0
C612	0	0	0	1	0	0	0	0	0	0	0	1	1	0	0	0	1	1	1	0	0	0	0	0	0	0	0	0	0	0	1	0	0	1	1	0	0	0	0	0	0	0	1	0	0	1	0	1	1
C613	1	0	0	0	0	0	0	0	0	0	0	1	0	0	0	0	1	1	0	0	0	1	0	1	0	0	0	0	0	0	0	0	0	1	0	0	0	0	0	0	1	0	1	0	0	0	0	0	0
C614	0	0	0	1	0	0	0	0	0	0	0	1	1	1	0	0	1	1	0	0	0	1	1	0	0	1	0	0	0	0	0	1	0	1	0	1	0	0	0	0	0	1	0	0	0	0	1	0	0
C615	0	0	0	0	0	0	0	0	0	0	0	0	0	0	0	0	1	1	0	1	0	0	0	1	0	0	0	0	0	0	0	1	0	1	1	0	0	0	0	0	0	0	0	0	0	0	0	1	0
C616	0	0	1	0	1	0	0	0	0	0	0	0	1	0	0	0	1	1	1	0	0	1	0	0	0	0	0	0	0	0	0	0	0	1	0	0	1	1	1	0	0	0	0	0	0	0	0	0	0
C617	1	0	0	0	0	0	0	0	0	0	0	0	0	0	0	0	0	0	1	0	0	0	0	0	0	0	1	0	0	0	0	0	0	1	0	0	0	1	0	0	0	0	0	0	0	0	0	0	0
C618	0	0	0	0	0	1	1	0	1	0	0	0	1	0	0	0	1	1	0	0	0	1	1	0	0	1	0	0	0	1	0	0	0	1	1	0	0	0	1	1	0	0	1	0	1	0	1	1	0
C619	1	0	0	0	0	0	0	0	0	0	0	0	0	0	0	1	1	1	1	0	1	1	0	1	0	1	0	0	0	1	1	1	1	1	1	0	1	1	1	0	1	0	0	1	0	0	0	1	1
C620	0	1	0	1	0	0	0	0	0	1	0	0	0	0	1	1	1	1	1	1	1	1	1	0	0	1	1	0	1	0	1	1	1	1	1	0	0	1	1	0	0	1	1	1	0	0	0	1	1
C621	1	0	0	0	0	0	0	1	0	1	0	0	0	0	0	1	1	1	1	0	0	1	0	1	0	1	0	0	0	1	1	0	0	1	1	0	1	1	1	0	0	0	1	1	0	0	0	1	1
C622	0	1	0	1	1	1	1	1	1	1	0	1	1	1	0	0	1	1	0	0	0	0	1	1	1	1	1	1	1	0	1	0	1	1	1	1	1	1	1	1	1	1	0	1	0	1	0	1	0
C623	0	1	0	1	1	1	1	1	1	1	0	1	1	1	0	0	1	1	0	0	1	1	1	1	1	1	1	1	1	0	1	0	1	1	1	1	1	1	1	1	1	1	0	1	0	1	0	1	0
C624	0	1	0	1	1	1	1	0	1	1	0	1	1	1	0	0	1	1	0	0	0	1	1	0	1	1	1	1	1	1	0	0	1	1	0	1	1	1	1	1	0	1	1	1	1	1	0	1	1
C625	0	1	0	0	1	1	0	1	1	1	0	1	1	1	0	0	1	1	0	0	0	1	0	1	1	1	1	0	1	0	0	0	0	1	1	1	1	1	1	0	1	1	0	1	0	1	0	1	0
C626	0	1	0	1	1	1	1	0	1	1	0	1	1	1	0	0	1	1	0	0	1	1	1	0	1	1	1	1	1	1	1	0	1	1	0	1	1	1	1	1	0	1	1	1	1	1	0	1	1
C627	0	1	0	1	1	1	1	0	1	1	0	1	1	1	0	0	1	1	0	0	1	1	1	0	1	1	1	1	1	1	1	0	1	1	0	1	1	1	1	1	0	1	1	1	1	1	0	1	1
C628	0	0	1	0	0	0	0	0	0	0	0	1	1	0	1	1	0	1	1	1	0	1	1	0	1	1	0	0	0	1	1	0	0	0	1	0	1	1	0	0	0	0	1	1	0	0	1	1	1
C629	0	0	1	0	0	0	0	0	1	0	0	1	1	0	1	1	0	1	1	1	0	1	1	0	1	1	0	0	0	1	1	0	0	1	1	0	1	1	0	0	0	0	1	1	0	0	1	1	0
C630	0	0	1	0	0	1	0	0	1	1	0	1	1	1	1	1	1	1	0	1	0	1	1	0	1	1	1	1	0	1	1	1	0	1	1	0	1	1	1	0	0	0	1	1	0	0	1	1	0
C631	0	0	1	0	0	1	0	0	1	1	0	1	1	1	1	1	1	1	0	1	0	1	1	0	1	1	1	1	0	1	1	1	0	1	1	0	1	1	1	0	0	0	1	1	0	0	1	1	0
C632	0	1	1	0	0	1	0	0	1	1	0	1	1	1	1	1	1	1	0	1	0	1	1	0	1	1	1	1	1	1	1	1	0	0	1	0	1	1	1	0	0	0	1	1	0	0	1	1	0
C633	0	0	1	0	0	1	0	0	1	1	0	1	1	1	1	1	1	1	0	1	1	1	1	0	1	1	1	1	0	1	1	1	0	1	1	0	1	1	1	0	0	0	1	1	0	0	1	1	0
C634	0	1	1	0	0	1	0	0	1	1	0	1	1	1	1	1	1	1	0	1	0	1	1	0	1	1	1	1	0	1	1	1	0	0	1	0	1	1	1	0	0	0	1	1	0	0	1	1	0
C635	0	0	1	0	0	1	0	0	0	1	0	1	1	1	1	1	1	1	0	1	0	1	1	1	1	1	1	1	0	1	1	1	1	0	1	0	1	1	1	0	0	0	1	1	0	0	1	1	1
C636	0	0	1	0	0	1	0	0	0	1	0	1	1	1	1	1	1	1	0	1	0	1	1	1	1	1	1	1	0	1	1	1	1	0	1	0	1	1	1	0	0	0	1	1	0	0	1	1	0
C637	0	1	1	0	0	1	0	0	1	1	0	1	1	1	1	1	1	1	0	1	0	1	1	0	1	1	1	1	1	1	1	1	0	0	1	0	1	1	1	1	0	0	1	1	0	0	1	1	0
C638	0	0	1	0	0	1	0	0	0	1	0	1	1	1	1	1	1	1	0	1	0	1	1	1	1	1	1	1	1	1	1	1	1	1	1	0	1	1	1	0	0	0	1	1	0	0	1	1	1
C639	0	0	1	0	0	1	0	0	0	1	0	1	1	1	1	1	1	1	0	1	1	1	1	1	1	1	1	1	0	1	1	1	1	1	1	0	1	1	1	0	0	0	1	1	0	0	1	1	0
C640	0	1	1	0	0	1	0	0	0	1	0	1	1	1	1	1	1	1	0	1	0	1	1	1	1	1	1	1	1	1	1	1	1	0	1	0	1	1	1	1	0	0	1	1	0	0	1	1	0
C641	0	0	0	0	1	0	0	0	0	0	0	0	1	0	0	0	1	1	0	0	0	1	0	1	0	0	1	0	0	0	0	0	0	1	1	0	1	0	0	0	0	0	0	1	0	0	0	0	0
C642	0	0	0	0	1	0	0	0	1	0	0	0	1	0	0	0	1	1	0	0	0	1	1	1	1	1	1	0	0	0	1	0	0	1	1	0	1	1	0	0	0	0	0	1	0	0	0	0	0
C643	0	0	0	0	1	0	0	0	0	0	0	0	1	0	0	0	1	1	0	0	0	1	0	1	0	0	1	0	0	0	0	0	0	1	1	0	1	0	0	0	0	0	0	1	0	0	0	0	0
C644	0	0	0	0	1	0	0	0	0	0	0	0	1	1	0	0	1	1	0	0	0	1	1	0	1	0	1	0	0	0	0	0	0	1	1	0	1	0	0	0	0	0	0	1	0	1	0	0	0
C645	0	0	0	0	0	1	0	0	0	0	0	0	1	0	0	1	1	0	0	0	0	1	0	0	0	0	0	0	0	0	0	0	1	1	0	0	0	0	0	0	0	0	0	0	0	0	0	0	0
C646	0	0	0	0	0	0	0	0	0	0	0	1	0	1	0	0	1	1	0	1	0	0	0	0	0	1	1	1	0	1	0	1	0	1	0	0	1	1	0	0	1	0	1	0	0	1	0	1	1
C647	0	0	0	0	0	0	0	0	0	0	0	1	1	1	0	0	1	1	0	0	0	1	1	0	0	1	1	0	0	1	0	1	0	1	0	0	0	1	0	0	0	0	1	0	0	1	0	1	0
C648	0	0	0	0	0	0	0	0	0	0	0	1	1	1	0	0	1	1	0	0	0	1	1	0	0	1	1	0	0	1	0	1	0	1	0	0	0	1	0	0	0	0	1	0	0	1	0	1	0
C649	0	0	0	0	0	0	0	0	0	0	0	1	1	1	0	0	1	1	0	0	0	1	1	0	0	1	1	0	0	1	0	1	0	1	0	0	0	1	0	0	0	0	1	0	0	1	0	1	0
C650	0	0	0	0	0	1	0	0	0	0	0	0	1	0	0	1	1	0	1	0	0	1	0	0	0	0	0	0	1	0	0	0	1	1	0	0	0	0	0	0	0	0	0	0	0	0	0	0	0
C651	0	0	0	0	0	0	0	0	0	0	0	1	1	1	0	0	1	1	0	0	0	1	1	0	0	1	1	0	0	1	0	1	0	1	0	0	0	1	0	0	0	0	1	0	0	1	0	1	0
C652	0	0	0	0	0	0	0	0	0	0	0	1	1	1	0	0	1	1	0	0	0	1	1	0	0	1	1	0	0	1	0	1	0	1	0	0	0	1	0	0	0	0	1	0	0	1	0	1	0
C653	0	0	0	0	0	0	0	0	0	0	0	1	1	1	0	0	1	1	0	0	0	1	1	0	0	1	1	0	0	1	0	1	0	1	0	0	0	1	0	0	0	0	1	0	0	1	0	1	0
C654	0	0	0	0	0	0	0	0	0	0	0	1	1	1	0	0	1	1	0	0	0	1	1	0	0	1	1	0	0	1	0	1	0	1	0	0	0	1	0	0	0	0	1	0	0	1	0	1	1
C655	0	0	0	0	0	0	0	0	0	0	0	1	1	1	0	0	1	1	0	0	0	1	1	0	0	1	1	0	0	1	0	1	0	1	0	0	0	1	0	0	0	0	1	0	0	1	0	1	1
C656	0	0	0	0	0	0	0	0	0	0	0	1	1	1	0	0	1	1	0	0	0	1	1	0	0	1	1	0	0	1	0	1	0	1	0	0	0	1	0	0	0	1	1	0	1	1	0	1	0
C657	0	0	0	0	0	0	0	0	0	0	0	1	1	1	0	0	1	1	0	0	0	1	1	0	0	1	1	0	0	1	0	1	0	1	1	0	0	1	0	0	0	0	1	0	0	1	0	1	1
C658	1	0	0	0	0	0	0	0	0	0	0	1	1	1	0	1	1	1	0	0	0	1	1	1	0	1	1	0	0	1	0	1	0	1	0	0	0	1	0	0	0	0	1	0	0	1	0	1	1
C659	0	0	0	0	0	0	0	0	0	0	0	1	1	1	0	0	1	1	0	0	0	1	1	1	0	1	1	0	0	1	0	1	0	1	0	0	0	1	0	0	0	0	1	0	0	1	0	1	0
C660	1	1	0	0	0	0	0	0	0	0	0	1	1	1	0	1	1	1	0	0	0	1	1	1	0	1	1	0	0	1	0	1	0	1	1	0	0	1	0	0	0	0	1	0	0	1	0	1	1
C661	1	1	0	0	0	0	0	0	0	0	0	1	1	1	0	1	1	1	0	0	0	1	1	1	0	1	1	0	0	1	0	1	0	1	1	0	0	1	0	0	0	0	1	0	0	1	0	1	1
C662	0	1	0	0	0	0	0	0	0	0	0	1	1	1	0	0	1	1	0	1	0	1	1	0	0	1	1	0	0	1	0	1	0	1	0	0	0	1	0	0	0	0	1	0	0	1	0	1	1
C663	0	0	0	0	0	0	0	0	0	0	0	1	1	1	1	0	1	1	0	0	0	1	1	0	0	1	1	0	0	1	0	1	0	1	0	0	0	1	0	0	0	0	1	0	0	1	0	1	1
C664	1	1	0	0	0	0	0	0	0	0	0	1	1	1	0	1	1	1	0	0	0	1	1	1	0	1	1	0	0	1	0	1	0	1	1	0	0	1	0	0	0	0	1	0	0	1	0	1	1
C665	1	0	0	0	1	0	1	0	0	0	0	0	0	0	1	0	1	1	0	0	1	1	1	0	0	0	0	0	0	1	0	0	0	0	0	0	0	1	0	0	0	0	0	0	0	0	1	1	1
C666	0	0	0	0	0	0	0	0	0	0	0	0	0	1	0	0	1	1	0	1	0	1	0	0	0	1	0	1	0	1	0	1	0	1	0	0	1	1	0	0	1	0	0	0	0	1	0	0	1
C667	1	0	0	0	1	0	1	0	0	0	0	0	0	0	1	0	1	1	0	0	1	1	1	0	0	0	0	1	0	1	0	0	0	0	0	0	0	1	0	0	0	0	0	0	0	0	1	1	1
C668	1	0	0	0	1	0	1	0	0	0	0	0	0	0	1	0	1	1	0	0	1	1	1	0	0	0	0	1	0	1	0	0	0	0	0	0	0	1	0	0	0	0	0	0	0	0	1	1	1
C669	0	0	0	0	0	0	0	0	0	1	0	0	0	0	1	0	0	1	0	0	1	1	0	1	0	0	0	0	0	0	0	1	0	1	1	0	0	0	0	0	0	1	0	1	0	0	0	1	1
C670	1	0	0	0	1	0	1	0	0	0	0	0	0	0	1	0	1	1	0	0	1	1	1	0	0	0	0	1	0	1	0	0	0	0	0	0	0	1	0	0	0	0	0	0	0	0	1	1	1
C671	1	0	0	0	1	0	1	0	0	0	0	0	0	0	1	1	1	1	0	0	1	1	1	0	0	0	0	0	0	1	0	0	1	0	0	0	0	1	0	0	0	0	1	0	0	0	1	1	1
C672	0	0	0	0	0	0	0	0	0	1	0	0	0	0	1	1	1	1	0	0	1	1	0	1	0	0	0	0	0	0	0	1	1	1	1	0	0	0	0	1	0	1	1	1	0	0	0	1	1
C673	1	0	0	0	1	0	1	0	0	0	0	0	0	0	1	1	1	1	0	0	1	1	1	0	0	0	0	0	0	1	0	0	1	0	0	0	0	1	0	1	0	0	1	0	0	0	1	1	1
C674	0	0	0	0	0	0	0	0	0	0	0	1	0	1	0	0	1	1	0	1	0	0	0	0	0	1	1	1	0	1	0	1	0	1	0	0	1	1	0	0	1	0	0	0	0	1	0	1	1
C675	0	0	0	0	0	0	0	0	1	0	0	0	1	0	0	0	0	0	0	0	0	1	0	0	0	0	0	0	0	1	0	1	0	1	1	0	0	0	0	0	0	1	0	0	0	1	0	1	1
C676	0	0	0	0	0	0	0	0	1	0	0	0	0	0	0	0	0	1	0	0	0	1	0	0	0	0	0	0	0	1	0	1	0	1	1	0	0	0	0	0	0	1	0	0	0	1	0	1	1
C677	0	0	0	0	0	0	0	0	1	0	0	0	1	0	0	0	0	0	0	0	0	1	0	0	0	0	0	0	0	1	0	1	0	0	1	0	0	0	0	0	0	1	0	0	0	1	0	1	0
C678	0	0	0	0	0	0	0	0	0	0	0	1	0	1	0	0	1	1	0	1	0	0	0	0	0	1	1	1	0	1	0	1	0	1	0	0	1	1	0	0	1	0	1	0	0	1	0	1	1
C679	0	0	0	0	0	0	0	0	1	0	0	0	0	0	0	1	0	0	0	0	0	1	1	0	0	0	1	0	0	1	0	1	0	0	1	0	0	0	0	0	0	0	0	0	0	1	1	1	0
C680	0	0	0	0	0	0	0	0	1	0	0	0	1	0	1	0	1	1	0	0	0	0	0	0	0	1	0	0	0	1	1	0	1	1	0	0	1	1	0	0	0	0	0	0	0	0	0	0	0
C681	0	0	0	0	0	0	0	0	1	0	0	0	1	0	1	0	1	1	0	0	0	0	0	1	0	1	0	0	0	1	1	0	1	0	0	0	1	1	0	0	0	0	0	0	0	0	0	0	0
C682	0	0	0	0	0	1	1	0	0	0	0	0	0	0	0	0	0	0	0	0	0	0	0	0	0	0	0	0	0	0	0	0	0	1	0	0	1	0	1	0	0	0	0	0	0	1	0	0	0
C683	1	0	1	1	1	0	1	1	1	1	1	1	1	1	1	1	1	1	0	0	0	1	1	1	1	0	1	1	0	1	0	1	0	1	1	0	1	0	0	0	1	1	1	1	0	0	1	1	1
C684	1	0	0	0	0	0	0	0	0	0	0	1	0	1	0	0	1	1	1	0	0	0	0	1	1	1	1	0	0	0	1	1	0	1	1	0	0	1	0	0	1	0	1	1	0	1	0	1	0
C685	0	0	0	0	0	0	0	0	0	0	0	1	0	0	0	0	1	1	0	0	0	1	1	1	1	1	1	0	0	0	0	1	1	1	1	0	0	1	0	0	1	0	1	0	1	1	0	1	0
C686	0	0	0	0	0	0	0	0	0	0	0	1	0	1	0	0	1	1	0	0	0	1	1	1	1	1	1	0	0	0	0	1	0	1	1	0	0	1	0	0	1	0	1	0	0	1	0	1	0
C687	0	0	0	0	0	1	0	0	0	0	0	1	1	0	1	0	1	1	0	0	0	0	0	1	1	1	1	0	0	0	0	1	0	1	1	0	0	1	0	0	1	0	0	0	0	1	0	1	0
C688	1	0	0	0	0	0	0	0	1	0	0	1	0	1	0	1	1	1	1	1	0	0	0	1	1	1	1	0	0	0	1	1	0	1	1	1	0	1	0	0	1	0	1	1	0	1	0	1	0
C689	0	0	0	0	0	0	0	0	0	0	0	1	1	0	0	0	1	1	0	0	0	0	0	1	1	1	1	0	0	0	0	1	0	1	1	0	0	1	0	0	1	0	1	1	0	1	0	1	0
C690	0	0	0	0	0	0	0	0	1	0	0	1	1	0	0	0	1	1	0	0	0	0	0	1	1	1	1	0	0	0	0	1	0	1	1	0	0	1	0	0	1	0	1	1	0	1	0	1	0
C691	0	1	0	0	1	0	1	0	1	0	0	1	0	0	0	0	1	1	1	0	0	1	0	1	1	1	1	0	1	0	1	1	0	1	1	0	0	1	0	0	1	0	0	0	0	1	0	1	0
C692	0	0	0	0	0	0	0	0	0	0	0	1	1	1	0	0	1	1	0	0	0	0	0	1	1	1	1	0	0	0	0	1	0	1	1	0	0	1	0	0	1	0	1	1	0	1	0	1	0
C693	0	0	0	0	1	0	0	0	0	0	0	1	0	0	0	0	1	1	1	0	0	0	0	1	1	1	1	0	0	0	0	1	0	1	1	1	0	1	0	0	1	0	1	0	1	1	0	1	0
C694	0	0	0	0	1	0	0	0	0	0	0	1	1	1	0	0	1	1	1	0	0	0	0	1	1	1	1	0	0	0	0	1	0	1	1	0	0	1	0	0	1	0	1	1	0	1	0	1	0
C695	1	0	0	0	1	0	0	0	1	0	0	1	0	1	0	1	1	1	1	1	0	0	0	1	1	1	1	0	0	0	1	1	0	1	1	0	0	1	0	0	1	0	1	1	0	1	0	1	0
C696	1	0	0	0	1	1	1	0	0	0	0	0	1	1	1	1	1	1	1	0	0	0	1	1	0	0	0	0	0	0	1	1	0	1	1	0	0	0	0	0	1	0	1	0	0	0	0	1	0
C697	0	0	0	0	1	0	0	0	0	0	0	1	1	0	0	0	1	1	1	0	0	0	0	1	1	1	1	0	0	0	0	1	0	1	1	0	0	1	0	0	1	0	1	1	0	1	0	1	0
C698	1	0	0	0	0	1	1	0	0	0	0	1	1	1	1	1	1	1	0	1	0	1	1	1	0	0	0	0	0	0	1	1	0	1	1	0	0	0	0	0	1	0	1	1	1	0	1	1	0
C699	1	0	0	0	1	1	1	0	0	0	0	0	1	1	1	1	1	1	1	1	0	0	1	1	0	0	0	0	0	0	1	1	0	1	1	0	0	0	0	0	1	0	1	0	0	0	0	1	0
C700	1	0	0	0	1	1	1	0	0	0	0	0	1	1	1	1	1	1	1	1	0	0	1	1	0	0	0	0	0	0	1	1	0	1	1	0	0	0	0	0	1	0	1	0	0	0	0	1	0
C701	1	0	0	1	1	1	1	0	0	0	0	0	1	1	1	1	1	1	1	0	0	0	1	1	0	0	0	0	0	0	1	1	0	1	1	0	0	0	0	0	1	0	1	0	0	0	0	1	0
C702	1	0	0	0	1	1	1	0	0	0	0	0	1	1	1	1	1	1	1	0	0	0	1	1	0	0	0	0	0	0	1	1	0	1	1	0	0	0	0	0	1	0	1	0	0	0	0	1	0
C703	1	0	0	0	1	1	1	0	0	0	0	0	1	1	1	1	1	1	1	0	0	0	1	1	0	0	0	0	0	0	1	1	0	1	1	0	0	0	0	0	1	0	1	0	0	0	0	1	0
C704	1	0	0	0	1	1	1	0	0	1	0	0	1	1	1	1	1	1	1	0	0	0	1	1	0	0	0	0	1	0	1	1	0	1	1	0	0	0	0	0	1	0	1	1	0	0	0	1	0
C705	1	0	0	0	0	1	1	0	0	0	0	0	1	1	1	1	1	1	0	0	0	0	1	1	0	0	0	0	0	0	1	1	0	1	1	0	0	0	0	0	1	0	1	0	0	0	0	1	0
C706	1	0	0	1	1	1	1	0	0	0	0	0	1	1	1	1	1	1	1	0	0	0	1	1	0	0	0	0	0	0	1	1	0	1	1	0	0	0	0	0	1	0	1	0	0	0	0	1	0
C707	1	0	0	0	1	1	1	0	0	0	0	0	1	1	1	1	1	1	1	0	0	0	1	1	0	0	0	0	0	0	1	1	0	1	1	0	0	0	0	0	1	0	1	0	0	0	0	1	0
C708	1	0	0	0	1	1	1	0	0	0	0	0	1	1	1	1	1	1	1	0	0	0	1	1	0	0	0	0	0	0	1	1	0	1	1	0	0	0	0	0	1	0	1	0	0	0	0	1	0
C709	1	0	0	0	0	1	1	0	0	0	0	0	1	1	1	1	1	1	0	0	0	0	1	1	0	0	0	0	0	0	1	1	0	1	1	0	0	0	0	0	1	0	1	0	0	0	0	1	0
C710	1	0	0	0	0	1	1	0	0	0	0	0	1	1	1	1	1	1	0	0	0	0	1	1	0	0	0	0	0	0	1	1	0	1	1	0	0	0	0	0	1	0	1	0	0	0	0	1	0
C711	1	0	0	0	0	1	1	0	0	0	0	0	1	1	1	1	1	1	1	0	0	0	1	1	0	0	0	0	0	0	1	1	0	1	1	0	0	0	0	0	1	0	1	0	0	0	0	1	0
C712	1	0	0	0	1	1	1	0	0	0	0	1	1	1	1	1	1	1	0	0	0	1	1	1	0	0	0	0	0	0	1	1	1	1	1	0	1	0	0	0	1	0	1	1	1	0	0	1	0
C713	1	0	0	0	0	1	1	0	0	0	0	1	1	1	1	1	1	1	0	0	0	1	1	1	0	0	0	0	0	0	1	1	0	1	1	0	0	0	0	0	1	0	1	1	1	0	0	1	0
C714	1	0	0	0	0	1	1	0	0	0	0	0	1	1	1	1	1	1	1	0	0	0	1	1	0	0	0	0	0	0	1	1	0	1	1	0	0	0	0	0	1	0	1	0	0	0	0	1	0
C715	1	1	1	0	1	1	1	0	0	0	0	1	1	1	1	1	1	1	0	1	0	0	1	1	0	0	0	0	0	0	1	1	1	1	1	0	0	1	0	1	1	0	1	1	0	1	0	1	0
C716	1	0	0	0	0	1	1	0	0	0	0	0	1	1	1	1	1	1	0	0	0	0	1	1	0	0	0	0	0	0	1	1	0	1	1	0	0	0	0	0	1	0	1	0	0	0	0	1	0
C717	1	0	0	1	0	1	1	0	0	0	0	0	1	1	1	1	1	1	1	0	0	0	1	1	0	0	0	0	0	0	1	1	0	1	1	0	0	0	0	0	1	0	1	0	0	0	0	1	0
C718	1	0	0	0	0	1	1	0	0	0	0	1	1	1	1	1	1	1	0	0	0	0	1	1	0	0	0	0	0	0	1	1	0	1	1	0	0	0	0	0	1	0	1	1	0	0	0	1	1
C719	1	0	0	0	0	1	1	0	0	0	0	1	1	1	1	1	1	1	0	0	0	0	1	1	0	0	0	0	0	0	1	1	0	1	1	0	0	0	0	0	1	0	1	1	0	0	0	1	0
C720	1	0	0	0	1	1	1	0	0	0	0	0	1	1	1	1	1	1	1	0	0	0	1	1	0	1	0	0	0	0	1	1	0	1	1	0	0	0	0	0	1	0	1	0	0	1	0	1	0
C721	1	0	0	0	0	1	1	0	0	0	0	1	1	1	1	1	1	1	0	0	0	0	1	1	1	0	0	0	0	0	1	1	0	1	1	0	0	0	0	0	1	0	1	0	0	0	0	1	0
C722	0	1	0	1	0	1	0	0	0	0	1	1	0	1	0	0	1	0	0	1	1	1	0	0	1	1	1	0	1	0	1	1	0	1	1	1	0	1	0	1	1	1	1	1	0	0	0	1	1
C723	1	0	0	1	0	0	1	0	0	0	0	0	0	0	0	0	0	0	0	0	0	1	1	0	0	0	0	0	0	1	0	0	0	0	1	0	0	0	0	0	0	0	0	0	0	1	1	1	0
C724	0	0	0	0	0	0	0	0	0	0	0	1	1	0	0	0	1	1	0	1	0	0	0	0	0	1	1	0	0	0	1	1	0	1	0	0	1	1	0	0	0	0	0	0	0	1	0	1	0
C725	1	0	0	0	1	0	0	0	0	0	1	1	1	0	0	0	1	1	0	1	0	0	0	0	0	1	0	1	1	0	1	1	0	1	0	0	1	1	0	0	0	0	0	0	0	1	0	1	0
C726	0	0	0	0	0	0	0	0	0	0	0	1	1	0	0	0	1	1	0	1	0	0	0	0	0	1	1	0	0	0	1	1	0	1	0	0	1	1	0	0	0	0	0	0	0	1	0	1	0
C727	1	0	0	0	1	0	0	0	0	0	1	1	1	0	0	0	1	1	0	1	0	0	0	0	0	1	0	1	1	0	1	1	0	1	0	0	1	1	0	0	0	0	0	0	0	1	0	1	0
C728	0	0	0	0	0	1	0	0	0	0	0	1	1	0	0	0	1	1	0	1	0	0	0	1	0	1	1	0	0	0	1	1	0	1	0	0	1	1	1	0	0	0	0	0	0	1	0	1	0
C729	1	0	0	0	1	1	0	0	0	0	1	1	1	0	0	0	1	1	0	1	0	0	0	1	0	1	0	1	1	0	1	1	0	1	0	0	1	1	1	0	0	0	0	0	0	1	0	1	0
C730	1	0	0	0	1	1	0	0	0	0	1	1	1	0	0	0	1	1	0	1	0	0	0	1	0	1	0	1	1	0	1	1	0	1	0	0	1	1	1	0	0	0	0	0	0	1	0	1	0
C731	0	0	0	0	0	1	0	0	0	0	0	1	1	0	0	0	1	1	0	1	0	0	0	1	0	1	1	0	0	0	1	1	0	1	0	0	1	1	1	0	0	0	0	0	0	1	0	1	0
C732	0	0	0	0	0	1	0	0	0	0	0	1	1	0	0	0	1	1	0	1	0	0	0	1	0	1	1	0	0	0	1	1	0	1	0	0	1	1	1	0	0	0	0	0	0	1	0	1	0
C733	0	0	0	0	0	0	0	0	0	0	0	1	1	0	0	0	1	1	0	1	0	0	0	0	0	1	1	0	0	0	1	1	0	1	0	0	1	1	0	0	0	0	0	0	0	1	0	1	0
C734	1	0	0	0	1	1	0	0	0	0	0	1	1	0	0	0	1	1	0	1	0	0	0	1	0	1	0	1	1	0	1	1	0	1	0	0	1	1	1	0	0	0	0	0	0	1	1	1	0
C735	1	0	0	0	1	0	0	0	0	0	0	1	1	0	0	0	1	1	0	1	0	0	0	0	0	1	0	1	1	0	1	1	0	1	0	0	1	1	0	0	0	0	0	0	0	1	1	1	0
C736	1	0	0	0	1	0	0	0	1	0	1	1	1	0	0	0	1	1	0	1	0	0	0	0	0	1	0	1	1	0	1	1	0	1	0	0	1	1	0	0	0	0	1	0	0	1	0	1	0
C737	0	0	0	0	0	0	0	0	1	0	0	1	1	0	0	0	1	1	0	1	0	0	0	0	0	1	1	0	0	0	1	1	0	1	0	0	1	1	0	0	0	0	1	0	0	1	0	1	0
C738	0	0	0	0	0	0	0	0	1	0	0	1	1	1	0	0	1	1	0	1	0	0	0	0	0	1	1	1	0	1	1	1	0	1	0	0	1	1	0	0	1	0	1	0	0	1	0	1	1
C739	1	0	0	0	1	0	0	0	1	0	1	1	1	1	0	0	1	1	0	1	0	0	0	0	0	1	0	1	1	1	1	1	0	1	0	0	1	1	0	0	1	0	1	0	0	1	0	1	1
C740	0	0	0	0	0	0	0	0	0	0	0	1	1	0	0	0	1	1	0	1	0	0	0	0	0	1	1	0	0	0	1	1	0	1	0	0	1	1	0	0	0	0	0	0	0	1	0	1	0
C741	1	0	0	0	1	0	0	0	0	0	0	1	1	0	0	0	1	1	0	1	0	0	0	0	0	1	0	1	1	0	1	1	0	1	0	0	1	1	0	0	0	0	0	0	0	1	1	1	0
C742	0	0	0	0	0	0	0	0	0	0	0	1	1	0	0	0	1	1	0	1	0	0	0	0	0	1	1	0	0	0	1	1	0	1	0	0	1	1	0	0	0	0	0	0	0	1	0	1	0
C743	1	0	0	0	1	0	0	0	0	0	0	1	1	0	0	0	1	1	0	1	0	0	0	0	0	1	0	1	1	0	1	1	0	1	0	0	1	1	0	0	0	0	0	0	0	1	1	1	0
C744	0	0	0	0	0	0	0	0	0	0	0	1	1	0	0	0	1	1	0	1	0	0	0	0	0	1	1	0	0	0	1	1	0	1	0	0	1	1	0	0	0	0	0	0	0	1	0	1	0
C745	1	0	0	0	1	0	0	0	0	0	1	1	1	0	0	0	1	1	0	1	0	0	0	0	0	1	0	1	1	0	1	1	0	1	0	0	1	1	0	0	0	0	0	0	0	1	0	1	0
C746	1	0	0	0	1	0	0	0	0	0	1	1	1	0	0	0	1	1	0	1	0	0	0	0	0	1	0	1	1	0	1	1	0	1	0	0	1	1	0	0	0	0	0	0	0	1	0	1	0
C747	0	0	0	0	0	0	0	0	0	0	0	1	1	0	0	0	1	1	0	1	0	0	0	0	0	1	1	0	0	0	1	1	0	1	0	0	1	1	0	0	0	0	0	0	0	1	0	1	0
C748	0	0	0	0	0	0	0	0	0	0	0	1	1	0	0	0	1	1	0	1	0	0	0	0	0	1	1	0	0	0	0	1	0	1	0	0	1	1	0	0	0	0	0	0	0	1	0	1	0
C749	1	0	0	0	1	0	0	0	0	0	1	1	1	0	0	0	1	1	0	1	0	0	0	0	0	1	0	1	1	0	0	1	0	1	0	0	1	1	0	0	0	0	0	0	0	1	0	1	0
C750	0	0	0	0	0	0	0	0	0	0	0	1	1	0	0	0	1	1	0	1	0	0	0	0	0	1	1	0	0	0	1	1	0	1	0	0	1	1	0	0	0	0	0	0	0	1	0	1	0
C751	0	0	0	0	0	0	0	0	0	0	0	1	1	0	0	0	1	1	0	1	0	0	0	0	0	1	1	0	0	0	1	1	0	1	0	0	1	1	0	0	0	0	0	0	0	1	0	1	0
C752	1	0	0	0	1	0	0	0	0	0	1	1	1	0	0	0	1	1	0	1	0	0	0	0	0	1	0	1	1	0	1	1	0	1	0	0	1	1	0	0	0	0	0	0	0	1	0	1	0
C753	0	0	0	0	1	0	1	1	1	0	1	1	1	1	1	1	0	1	0	0	0	0	0	1	0	0	1	0	0	1	0	0	0	1	0	0	0	0	0	0	1	1	1	1	1	0	0	1	0
C754	1	0	0	0	1	0	0	0	0	0	1	1	1	0	0	0	1	1	0	1	0	0	0	0	0	1	0	1	1	0	1	1	0	1	0	0	1	1	0	0	0	0	0	0	0	1	0	1	0
C755	0	0	0	1	0	0	0	0	0	0	0	0	0	0	0	0	0	0	0	0	0	0	0	0	0	0	0	0	0	0	0	0	0	1	1	0	0	0	0	0	0	0	0	0	0	0	0	1	0
C756	1	0	0	0	1	0	1	0	0	0	0	0	0	0	1	0	1	1	1	0	1	1	1	0	0	0	0	0	0	1	0	0	0	0	0	0	0	1	0	0	0	0	0	0	0	0	1	1	1
C757	1	0	0	0	1	1	0	0	1	0	0	0	0	0	1	0	0	1	1	0	0	1	1	0	0	0	0	0	0	1	0	1	0	0	0	0	0	1	0	0	0	0	0	0	1	0	1	1	1
C758	1	0	0	0	1	1	0	0	0	0	0	0	0	0	1	0	1	1	1	0	0	1	1	0	0	0	0	0	0	1	0	0	0	0	1	0	0	1	0	0	0	1	0	1	0	0	1	1	1
[truncated: 976 more columns]
