# Supplementary material for: Mpropred: A machine learning (ML) driven Web-App for bioactivity prediction of SARS-CoV-2 main protease (Mpro) antagonists
Source: PLoS One. 2023 Jun 23;18(6):e0287179. doi: 10.1371/journal.pone.0287179 (PMC10289339; doi:10.1371/journal.pone.0287179)
Supplement: S5 File — (CSV) [file pone.0287179.s005.csv]

Compounds	ExtFP1	ExtFP2	ExtFP3	ExtFP4	ExtFP5	ExtFP6	ExtFP7	ExtFP8	ExtFP9	ExtFP10	ExtFP11	ExtFP12	ExtFP13	ExtFP14	ExtFP15	ExtFP16	ExtFP17	ExtFP18	ExtFP19	ExtFP20	ExtFP21	ExtFP22	ExtFP23	ExtFP24	ExtFP25	ExtFP26	ExtFP27	ExtFP28	ExtFP29	ExtFP30	ExtFP31	ExtFP32	ExtFP33	ExtFP34	ExtFP35	ExtFP36	ExtFP37	ExtFP38	ExtFP39	ExtFP40	ExtFP41	ExtFP42	ExtFP43	ExtFP44	ExtFP45	ExtFP46	ExtFP47	ExtFP48	ExtFP49
C1	1	0	0	1	0	1	0	0	0	0	1	1	1	0	1	0	0	0	0	0	0	1	1	0	0	1	0	0	0	0	1	0	0	0	0	0	0	0	0	0	0	1	0	1	1	0	0	0	0
C2	1	1	1	1	0	1	1	0	0	0	1	1	1	0	0	0	0	0	1	0	1	0	0	1	0	1	1	1	1	1	1	1	1	0	0	0	1	1	0	0	1	1	0	1	1	1	0	0	0
C3	1	0	0	1	0	1	0	1	0	0	1	1	1	0	1	0	1	0	0	0	0	1	1	1	0	1	0	0	1	0	0	0	0	0	0	0	0	0	0	0	1	1	0	1	1	0	0	0	0
C4	0	0	0	0	0	0	0	0	1	0	0	1	1	0	1	0	1	0	0	1	1	1	1	0	0	0	1	1	1	0	1	0	1	1	0	0	0	0	0	0	1	1	1	0	0	0	0	0	0
C5	0	0	0	0	0	1	0	0	1	1	0	1	0	1	1	1	0	0	0	0	1	0	1	0	0	0	1	1	0	0	1	0	1	0	1	0	0	0	1	0	1	1	0	1	1	0	0	0	0
C6	0	1	0	0	0	0	0	0	1	1	0	0	0	1	1	0	0	0	0	0	1	0	1	1	0	1	1	1	0	0	1	1	1	0	1	0	0	0	1	0	1	0	0	1	1	0	1	0	0
C7	0	1	0	0	0	0	0	0	1	0	0	1	1	0	1	0	1	0	0	1	1	1	1	0	0	0	1	1	1	0	1	0	1	1	0	0	0	0	0	0	1	1	1	0	1	0	0	0	0
C8	0	0	0	0	0	0	1	0	1	0	0	0	0	1	1	0	1	0	0	0	1	0	1	1	0	0	1	0	0	0	1	0	1	0	0	0	0	0	0	0	1	0	0	0	1	0	1	0	0
C9	0	0	0	0	0	0	1	0	1	0	0	0	1	1	1	0	1	0	0	0	1	0	1	1	0	0	1	0	0	0	1	0	1	0	0	0	0	0	0	0	1	0	0	0	1	0	0	0	0
C10	0	1	0	0	0	1	0	0	1	1	0	1	0	1	1	0	0	0	0	0	1	0	1	1	0	1	1	1	0	0	1	1	1	0	1	0	0	0	1	0	1	1	0	1	1	0	1	0	0
C11	0	0	0	0	0	0	1	0	1	0	0	0	1	1	1	0	1	0	0	0	1	0	1	1	0	0	1	0	0	0	1	0	1	0	0	0	0	0	0	0	1	0	0	0	1	0	1	0	0
C12	0	1	0	0	0	0	1	0	1	0	0	0	0	1	1	0	1	0	0	0	1	0	1	1	0	0	0	0	0	0	1	0	1	0	0	1	0	1	0	1	1	0	0	1	1	0	1	0	0
C13	0	1	0	0	0	0	1	0	1	0	0	0	1	1	1	0	1	0	0	0	1	0	1	1	0	0	0	0	0	0	1	0	1	0	0	1	0	1	0	1	1	0	0	1	1	0	0	0	0
C14	0	1	0	0	0	0	1	0	1	0	0	0	1	1	1	0	1	0	0	0	1	0	1	1	0	0	0	0	0	0	1	0	1	0	0	1	0	1	0	1	1	0	0	1	1	0	1	0	0
C15	0	0	0	0	0	0	1	0	1	0	0	0	0	1	1	0	1	0	0	0	1	0	1	1	0	0	1	0	0	0	1	0	1	0	0	0	0	0	0	0	1	0	0	0	1	0	1	0	0
C16	0	0	0	0	0	0	1	0	1	0	0	0	0	1	1	0	1	0	0	0	1	0	1	1	0	0	1	0	0	0	1	0	1	0	0	0	0	0	0	0	1	0	0	0	1	0	1	0	0
C17	0	1	0	0	0	0	1	0	1	0	0	0	0	1	1	0	1	0	0	0	1	0	1	1	0	0	0	0	0	0	1	0	1	0	0	1	0	1	0	1	1	0	0	1	1	0	1	0	0
C18	0	1	0	0	0	0	1	0	1	0	0	0	0	1	1	0	1	0	0	0	1	0	1	1	0	0	0	0	0	0	1	0	1	0	0	1	0	1	0	1	1	0	0	1	1	0	1	0	0
C19	1	0	0	1	0	1	0	0	0	0	1	1	1	0	1	0	0	0	0	0	0	1	1	0	0	1	0	0	0	0	1	0	0	0	0	0	0	0	0	0	0	1	0	1	1	1	0	0	0
C20	1	0	0	1	0	1	0	0	0	0	1	1	1	0	1	0	0	0	0	0	0	1	1	0	0	1	0	0	0	0	1	0	0	0	0	0	0	0	0	0	0	1	0	1	1	1	0	0	0
C21	0	0	0	1	0	0	0	0	0	0	0	1	1	0	0	0	0	0	0	0	0	0	0	0	0	0	1	0	1	0	0	1	1	0	0	0	0	0	0	0	0	1	0	0	0	1	0	0	0
C22	1	0	0	1	0	1	0	0	0	0	1	1	1	0	1	0	0	0	0	0	0	1	1	0	1	1	0	0	0	0	1	0	0	0	0	0	0	0	0	0	0	1	0	1	1	0	0	0	0
C23	0	0	0	1	0	0	0	0	1	0	0	1	1	0	0	0	0	0	0	0	0	0	0	0	0	0	1	0	1	0	0	0	0	0	0	0	0	0	0	0	0	1	0	0	0	0	0	0	0
C24	0	0	0	0	1	0	0	1	0	0	0	1	1	0	1	0	0	0	0	0	0	0	1	1	0	1	1	0	0	0	0	0	1	0	0	1	1	0	0	1	1	1	0	0	0	0	0	0	0
C25	1	0	0	0	0	0	0	0	0	0	1	1	1	0	1	0	0	0	0	0	0	0	1	0	0	1	1	0	0	0	0	0	1	0	0	0	0	0	0	0	1	1	0	1	0	0	0	0	0
C26	1	0	0	0	0	0	0	0	0	0	1	1	1	0	1	0	0	0	0	0	0	0	1	0	0	1	1	0	0	0	0	0	1	0	0	1	1	0	0	0	1	1	0	1	0	0	0	0	0
C27	1	0	0	1	0	1	0	0	0	0	1	1	1	0	1	0	0	0	0	0	0	0	1	0	0	1	0	0	0	0	1	0	1	0	0	0	1	0	0	0	1	1	0	1	1	0	1	1	0
C28	0	0	0	0	0	0	1	0	1	0	1	1	0	0	1	1	1	0	0	0	1	0	1	1	1	1	1	0	0	0	1	1	1	0	0	0	0	1	1	1	1	1	0	0	1	0	0	0	0
C29	0	0	0	0	0	0	0	0	0	0	0	0	0	0	1	0	0	0	0	0	0	0	0	0	0	0	0	0	0	0	0	0	0	0	0	0	0	0	0	0	0	0	0	0	0	0	0	0	0
C30	0	0	0	0	0	0	0	0	1	0	0	0	1	0	0	0	1	0	0	0	1	0	0	0	1	0	0	0	1	0	0	0	1	0	0	0	0	1	0	1	0	0	0	0	0	0	0	0	0
C31	0	1	0	0	0	0	0	1	1	0	0	0	0	0	0	0	1	0	0	0	1	0	0	1	1	1	1	1	1	0	0	0	1	0	1	0	0	1	0	1	0	0	0	0	0	0	0	0	1
C32	0	0	0	0	0	0	0	0	0	0	0	1	1	0	0	1	0	0	0	0	0	0	1	0	1	0	0	0	1	0	1	0	0	0	0	0	0	0	0	1	0	1	0	0	0	0	0	0	1
C33	0	0	0	0	0	0	0	0	1	1	0	1	0	1	1	1	0	0	1	0	1	1	0	1	1	0	0	0	0	1	1	1	1	1	0	1	1	1	0	0	1	1	1	1	0	0	1	0	0
C34	1	1	1	1	0	0	1	0	1	1	0	1	1	1	1	1	1	1	1	0	0	0	1	1	0	0	0	1	1	1	1	0	1	0	0	0	1	0	0	1	1	1	0	1	1	1	0	1	0
C35	0	1	1	1	0	0	0	0	0	1	0	1	0	0	1	1	0	0	0	0	1	1	0	0	0	0	1	1	1	0	1	1	0	0	0	1	0	0	0	1	0	1	0	0	1	1	0	0	1
C36	0	0	1	0	0	0	0	0	1	0	0	0	1	1	1	0	0	0	0	0	0	0	0	0	0	1	1	1	0	0	1	0	1	0	0	0	1	0	1	0	0	0	1	0	0	0	0	0	0
C37	0	0	0	0	0	0	0	0	0	1	0	1	1	0	1	1	0	0	0	0	1	0	0	1	1	0	0	0	0	0	0	1	0	0	0	1	1	1	0	0	0	1	0	1	0	0	0	1	0
C38	0	0	0	1	0	0	0	0	0	0	0	1	0	0	0	0	0	0	0	1	0	0	0	0	0	1	0	0	0	0	1	1	0	0	0	0	0	1	0	0	1	1	0	0	1	0	0	0	0
C39	0	0	0	0	0	0	0	0	0	0	0	0	0	0	0	0	0	0	0	0	0	0	0	0	0	0	0	0	0	0	0	0	0	0	0	0	0	0	0	0	0	0	0	0	0	0	0	0	0
C40	0	0	0	0	0	0	0	0	1	0	0	0	0	0	1	0	0	0	0	0	0	0	1	0	0	0	1	0	0	0	1	1	1	0	0	0	0	0	0	0	1	0	0	0	0	0	0	0	0
C41	0	0	0	0	0	0	0	0	1	0	0	0	0	0	1	0	0	0	0	0	0	0	1	0	0	0	1	0	0	1	1	1	1	0	0	0	0	0	0	0	1	0	0	0	0	0	0	0	0
C42	0	1	0	0	0	0	0	0	1	0	0	0	0	1	1	0	0	0	0	0	0	0	1	0	0	0	1	1	0	0	1	1	1	0	0	1	0	0	0	0	1	0	0	0	0	1	0	0	0
C43	0	0	0	0	0	0	1	0	1	0	1	1	0	0	1	0	1	0	0	0	0	0	1	0	1	0	1	0	0	0	1	0	1	0	0	0	0	0	0	0	1	1	0	0	1	0	0	0	0
C44	0	0	0	0	0	1	1	0	1	1	1	1	0	1	1	0	1	0	0	0	0	0	1	0	1	0	1	1	1	0	1	0	1	0	0	0	0	0	0	0	1	1	1	1	1	0	0	0	0
C45	0	0	0	0	0	0	0	0	0	0	0	0	0	0	0	0	0	0	0	0	0	1	1	0	0	0	0	0	0	0	0	0	1	0	0	0	0	0	0	0	1	0	0	0	0	0	0	0	0
C46	1	0	1	1	0	0	0	1	1	0	0	1	1	1	0	1	0	0	1	1	0	1	0	1	1	1	0	1	1	0	1	1	1	1	1	1	1	0	1	1	1	1	0	0	1	1	1	0	0
C47	0	0	0	0	0	0	0	0	0	0	0	0	0	0	1	0	0	0	0	0	0	0	0	0	0	0	0	0	0	0	0	0	0	0	0	0	0	0	0	0	0	0	0	0	0	0	0	0	0
C48	0	1	1	1	0	0	0	0	0	1	0	1	1	0	1	0	1	0	0	0	1	1	0	1	1	1	0	0	0	0	0	1	0	0	0	1	1	1	1	0	0	1	1	0	1	1	0	0	1
C49	1	0	0	0	0	0	0	0	1	0	0	0	0	1	0	0	1	0	0	0	0	1	0	0	0	1	1	1	1	0	1	1	0	0	0	1	0	0	0	0	1	0	0	0	0	0	0	0	0
C50	1	0	0	0	0	0	0	0	0	1	0	1	0	0	0	1	0	1	0	0	0	0	1	1	0	1	1	0	0	0	0	0	0	0	0	1	0	0	0	0	1	1	0	0	1	1	0	0	0
C51	0	0	1	0	0	0	1	0	0	0	0	1	0	0	0	0	0	0	0	0	0	0	0	1	1	0	1	0	0	0	1	0	0	0	0	0	0	0	0	0	1	1	0	0	0	0	0	0	0
C52	0	0	0	0	1	1	0	1	0	0	1	0	1	0	1	0	0	1	0	1	0	0	0	1	0	0	1	0	0	0	1	1	0	0	0	0	0	0	0	0	1	1	0	1	0	0	0	0	0
C53	0	1	0	1	1	1	0	0	1	0	1	1	0	1	0	0	0	0	1	1	1	1	0	1	0	0	0	1	1	0	1	0	0	0	0	0	0	1	0	0	1	1	1	0	0	1	1	0	1
C54	0	1	1	1	1	0	1	0	1	1	0	1	0	1	0	0	1	0	1	0	0	0	1	1	0	0	1	0	0	0	1	0	1	0	1	0	0	0	0	1	1	1	1	1	1	0	1	1	0
C55	0	0	0	0	0	0	0	0	0	0	0	0	0	0	0	0	0	0	0	0	0	0	1	0	0	0	0	1	0	0	1	0	0	0	0	0	0	0	1	0	0	0	0	1	0	0	0	0	0
C56	0	0	0	1	0	0	0	0	0	1	0	0	0	0	1	0	1	0	0	1	0	1	1	0	1	0	0	0	1	0	1	0	0	0	0	0	0	0	0	1	1	0	0	0	1	1	0	1	0
C57	0	1	1	0	0	0	0	0	1	0	0	0	1	1	0	0	1	0	0	0	0	0	0	0	0	1	1	0	0	0	1	0	0	0	0	1	0	1	0	0	1	0	0	0	1	0	0	0	0
C58	0	0	0	1	0	0	0	0	0	0	0	1	1	0	0	0	0	0	0	0	0	1	0	0	0	1	0	0	1	1	1	1	0	0	0	0	0	0	0	0	0	1	0	1	0	0	0	0	0
C59	0	0	0	1	0	0	1	0	1	0	0	1	1	0	0	0	0	0	0	0	1	0	1	0	1	0	1	0	0	0	1	0	0	0	0	0	0	0	0	1	1	1	0	0	1	0	0	0	0
C60	0	0	1	0	0	0	0	0	1	1	0	0	1	1	0	0	0	0	0	0	0	0	0	0	0	0	0	1	0	1	1	0	1	0	1	0	0	0	1	1	1	0	1	0	0	0	0	0	0
C61	1	0	0	1	0	0	0	0	0	0	0	1	0	0	1	1	0	1	0	0	0	1	1	1	1	0	0	0	1	0	1	0	0	0	0	0	1	0	0	1	0	1	1	0	1	1	0	1	1
C62	0	0	1	1	0	0	1	0	0	1	1	1	0	0	1	0	1	0	0	0	1	1	1	1	1	1	1	1	0	1	1	1	0	1	1	0	0	1	0	0	0	1	0	1	1	1	1	0	1
C63	0	0	0	1	0	0	0	0	0	1	0	1	1	0	0	0	1	0	0	1	0	1	0	1	0	0	0	1	1	1	1	0	1	0	1	0	0	0	0	0	1	1	1	1	0	0	0	0	0
C64	0	0	0	0	0	0	1	0	1	0	1	1	0	0	1	0	1	0	0	0	1	0	1	0	1	0	1	0	0	0	1	0	1	0	0	0	0	0	0	0	1	1	0	0	1	0	0	0	0
C65	1	0	0	1	0	0	1	0	0	0	0	1	0	0	0	0	0	0	1	0	0	0	1	0	0	1	1	1	0	1	0	0	0	0	1	1	0	0	0	0	0	1	0	1	1	1	0	0	1
C66	0	1	0	0	0	0	1	0	1	0	1	1	0	0	1	0	1	0	0	0	1	0	1	0	1	0	0	0	0	0	1	0	1	0	0	1	0	1	0	1	1	1	0	1	1	0	0	0	0
C67	0	0	0	0	1	0	1	0	1	0	1	1	0	0	0	0	1	0	0	0	1	0	1	0	1	0	1	0	1	0	0	1	1	0	0	0	0	0	0	0	1	1	1	0	1	1	0	0	0
C68	1	0	1	0	0	1	1	0	1	0	0	0	1	1	1	1	1	0	0	0	1	0	1	1	1	0	1	0	1	1	0	1	1	1	1	0	1	0	1	1	1	1	0	0	0	1	1	0	1
C69	1	1	0	0	0	0	0	0	1	0	0	0	0	1	0	0	1	0	0	0	0	1	0	0	0	1	1	1	1	0	1	1	0	0	0	1	0	0	0	0	1	0	0	0	0	0	0	0	0
C70	1	0	1	1	0	0	1	0	0	0	0	1	1	1	1	0	0	0	0	1	1	1	0	0	0	1	1	1	1	0	1	0	0	0	1	1	1	1	0	1	0	1	0	0	1	0	0	1	1
C71	1	0	0	0	0	0	0	0	0	0	0	1	1	0	0	0	0	0	0	0	0	1	0	0	0	0	0	0	0	0	1	0	0	0	0	0	0	0	0	0	0	1	0	0	1	0	0	0	0
C72	0	1	0	1	0	1	0	0	1	1	0	1	0	1	1	0	1	0	0	1	0	0	1	0	0	1	1	0	0	0	1	1	1	0	0	0	0	0	0	0	1	1	0	0	1	0	0	0	1
C73	1	1	0	1	0	0	0	0	1	0	0	1	1	0	0	0	1	0	0	0	0	0	1	1	0	0	1	0	1	0	0	1	0	0	0	0	1	1	0	0	1	1	1	0	0	1	1	0	1
C74	1	1	1	1	0	0	0	0	1	0	1	1	1	0	1	0	0	0	1	1	0	0	1	1	1	1	0	1	1	0	1	0	1	0	0	0	1	1	0	0	1	1	0	1	0	0	1	1	1
C75	0	1	1	1	0	0	1	0	0	0	1	1	0	0	1	0	1	0	0	0	1	1	0	1	1	0	1	1	0	0	1	0	0	0	0	0	0	1	0	0	1	1	0	0	1	0	0	0	0
C76	1	0	0	0	0	1	0	0	1	0	1	0	1	0	1	0	0	0	0	0	1	0	1	0	0	0	1	0	0	0	1	1	1	0	0	1	0	0	0	0	1	0	0	0	1	0	0	0	0
C77	0	0	0	0	1	0	1	0	0	0	0	1	1	0	0	0	0	0	0	0	0	0	1	0	0	0	0	0	0	0	0	0	0	0	0	0	0	0	0	0	0	1	0	0	0	0	0	0	0
C78	0	0	0	1	0	0	0	0	0	0	0	0	1	0	0	0	1	0	0	1	0	0	1	0	1	0	0	0	1	0	0	0	0	0	0	0	0	0	1	1	0	0	0	0	0	1	0	1	0
C79	1	1	1	1	0	0	0	0	1	1	0	1	0	1	0	0	0	0	0	1	0	0	1	0	1	0	1	0	1	0	1	1	1	0	0	1	1	1	0	0	1	1	1	1	1	1	0	1	0
C80	0	0	1	0	0	0	1	0	0	0	1	1	0	0	1	0	1	0	0	1	1	1	0	1	1	0	1	1	0	0	1	0	0	0	0	0	0	1	0	0	0	1	0	0	1	0	0	0	0
C81	0	0	1	1	1	0	0	1	0	0	0	1	1	0	0	0	1	0	0	1	0	0	1	0	1	1	0	1	0	0	1	1	0	0	1	0	1	0	0	0	0	1	0	0	1	1	0	0	0
C82	0	0	0	1	0	0	0	0	1	0	0	1	0	0	0	0	0	0	0	0	0	0	1	0	1	0	1	0	1	0	1	0	0	0	0	0	0	1	0	1	1	1	0	0	1	0	0	0	0
C83	0	0	0	0	0	0	1	0	1	0	1	1	0	0	1	0	1	0	0	0	0	0	1	0	1	0	1	0	0	0	1	1	1	0	0	0	0	0	0	0	1	1	0	0	1	0	0	0	0
C84	0	0	0	0	0	0	1	0	1	0	1	1	0	0	1	0	1	0	0	0	0	0	1	0	1	0	1	0	0	0	1	1	1	0	0	0	0	0	0	0	1	1	0	0	1	0	0	0	0
C85	0	0	1	0	1	1	1	0	1	0	0	1	1	0	0	0	0	0	0	0	0	1	1	0	1	1	0	1	0	0	1	1	1	0	1	0	0	1	0	1	0	1	1	0	1	1	1	0	1
C86	1	1	0	1	0	0	0	0	0	0	0	1	0	0	1	0	1	0	0	0	0	1	1	1	1	0	0	1	1	1	1	0	0	0	1	0	0	0	0	1	0	1	1	0	1	0	0	0	1
C87	0	1	0	0	0	0	0	0	1	0	0	1	0	0	1	1	1	0	0	0	1	0	1	0	0	0	1	0	0	0	1	0	1	0	0	0	0	0	1	0	1	1	0	0	1	0	0	0	1
C88	0	0	0	0	0	0	1	0	1	0	1	1	0	0	1	0	1	0	0	0	1	0	1	0	1	0	1	0	0	0	1	1	1	0	0	0	0	0	0	0	1	1	0	0	1	0	0	0	0
C89	0	1	0	0	0	0	1	0	1	0	1	1	0	0	1	0	1	0	0	0	1	0	1	0	1	0	1	0	0	0	1	1	1	0	0	0	1	0	0	0	1	1	0	0	1	0	0	0	0
C90	0	0	0	0	0	0	1	0	1	0	1	1	0	0	1	0	1	0	0	0	1	0	1	0	1	0	1	0	0	0	1	1	1	0	0	0	0	0	0	0	1	1	0	0	1	0	0	0	0
C91	0	0	0	0	0	0	1	0	1	0	1	1	0	0	1	0	1	0	0	0	1	0	1	0	1	1	1	0	0	0	1	1	1	0	0	0	0	0	0	0	1	1	0	0	1	0	0	0	0
C92	0	1	0	0	0	0	1	0	1	0	1	1	0	0	1	0	1	0	0	0	1	0	1	0	1	1	1	0	0	0	1	1	1	0	0	0	1	0	0	0	1	1	0	0	1	0	0	0	0
C93	0	0	0	0	0	0	0	0	1	0	0	1	0	0	1	1	0	0	0	0	1	0	1	0	0	0	1	0	0	0	1	1	1	0	0	0	0	0	1	0	1	1	0	0	1	0	0	0	1
C94	0	0	0	0	0	0	1	0	1	0	1	1	0	0	1	0	1	0	0	0	1	0	1	0	1	1	1	0	0	0	1	1	1	0	0	0	0	0	0	0	1	1	0	0	1	0	0	0	0
C95	1	0	0	0	0	1	0	0	1	0	0	1	1	1	1	1	1	0	0	1	1	0	1	1	1	0	1	0	0	0	1	1	1	0	0	1	0	1	1	1	1	1	0	0	1	0	0	0	1
C96	0	1	0	0	0	0	0	1	1	1	0	1	1	1	1	0	0	0	0	0	0	0	1	0	0	0	1	0	0	1	1	0	1	0	1	0	0	0	0	0	1	1	0	1	1	1	1	0	0
C97	0	1	0	0	0	0	0	0	1	1	1	0	0	1	1	1	0	0	0	0	1	0	1	1	0	0	1	1	0	1	1	1	1	0	0	1	0	0	0	1	1	0	0	1	0	1	0	0	0
C98	0	0	0	0	0	0	1	0	1	0	0	1	1	0	0	0	0	0	0	0	0	0	1	1	0	0	0	0	0	0	0	0	0	1	0	0	0	0	0	0	0	1	0	0	1	1	0	0	0
C99	1	1	0	0	0	0	1	0	0	1	0	0	0	1	0	0	1	1	0	0	0	0	1	0	1	0	1	1	0	1	0	0	0	0	1	1	0	0	1	1	1	0	0	1	1	0	0	1	1
C100	1	0	0	1	0	1	0	0	0	0	1	1	1	0	0	0	0	1	0	0	0	0	0	1	0	0	0	0	0	0	0	0	1	1	0	0	0	0	0	0	0	1	1	1	1	0	1	0	0
C101	0	1	1	1	0	0	0	0	0	1	1	1	1	0	1	1	1	0	0	0	1	0	1	1	1	0	1	1	1	0	1	1	1	0	1	1	0	1	0	0	1	1	1	1	0	1	1	1	1
C102	1	1	0	0	0	0	1	0	1	0	0	1	0	0	0	0	0	0	1	0	0	0	0	1	1	0	0	0	0	0	0	0	0	0	0	0	0	0	0	1	0	1	1	0	0	0	1	1	0
C103	0	0	0	0	0	0	0	0	1	0	0	1	1	0	1	0	1	0	0	1	1	0	1	0	1	0	1	1	1	1	1	0	1	1	0	0	0	0	0	0	1	1	1	0	0	1	0	0	0
C104	0	0	0	0	1	0	0	0	0	0	0	0	0	1	0	0	0	1	0	0	1	0	0	0	0	1	0	0	0	0	0	0	0	0	0	0	0	0	0	0	0	0	1	0	0	1	0	0	0
C105	0	1	0	1	0	0	0	0	1	1	0	1	0	0	1	0	1	0	0	0	0	0	1	0	0	1	1	0	1	0	1	0	1	0	0	1	0	0	0	1	1	1	0	1	1	0	0	0	0
C106	1	0	1	0	0	0	1	0	0	0	0	1	0	1	0	0	0	0	0	1	1	1	0	0	0	1	1	1	1	1	1	0	1	0	0	1	1	1	0	1	1	1	0	1	1	0	0	1	0
C107	0	0	0	0	0	0	1	0	1	0	1	1	0	0	1	0	1	0	0	0	1	0	1	0	1	0	1	0	0	0	1	1	1	0	0	0	0	0	0	0	1	1	0	0	1	0	0	0	0
C108	0	0	0	0	0	0	0	0	0	0	0	0	0	0	0	0	1	0	0	0	0	0	1	0	0	0	0	0	0	0	0	0	0	0	0	0	0	1	0	0	0	0	0	0	0	0	0	0	1
C109	1	0	1	0	0	0	1	1	1	0	0	1	1	0	1	1	0	1	1	0	0	0	1	1	1	1	1	1	1	0	1	1	1	0	1	0	1	0	0	0	1	1	0	0	1	1	1	0	0
C110	1	1	0	1	0	1	1	0	1	0	0	1	0	0	0	0	1	0	0	0	0	0	1	0	1	0	1	0	0	0	1	1	1	0	0	0	1	1	0	0	1	1	1	0	1	1	0	1	1
C111	0	0	0	1	0	0	0	0	0	0	0	1	1	0	0	0	0	0	0	0	0	0	1	1	0	1	0	1	1	0	1	1	1	0	0	0	0	0	0	0	1	1	0	0	1	1	0	0	0
C112	1	1	0	1	0	1	0	0	1	0	0	1	0	1	1	1	1	0	0	0	1	0	1	1	1	0	1	0	0	0	1	1	1	0	0	0	0	1	1	1	1	1	0	0	1	0	0	0	1
C113	0	1	0	1	0	0	0	0	1	1	0	1	1	1	1	0	1	0	0	1	1	1	1	0	0	0	1	1	1	0	1	0	1	0	0	0	1	0	0	1	1	1	1	1	1	0	0	1	0
C114	0	0	0	1	1	1	0	0	0	0	0	1	1	1	0	1	0	0	1	1	0	1	0	0	0	0	1	1	1	1	1	0	1	1	1	1	1	1	1	1	1	1	1	1	0	1	1	0	1
C115	0	0	1	0	0	1	1	0	1	0	1	1	1	1	0	0	1	1	0	1	0	1	1	1	1	0	0	0	1	0	0	0	1	0	1	0	0	0	0	0	0	1	1	1	1	0	1	0	1
C116	0	0	0	1	0	0	0	0	0	0	1	0	1	0	1	1	0	0	0	0	1	0	1	0	1	0	1	0	1	0	1	0	0	0	0	1	0	0	0	0	0	1	0	0	0	0	0	1	0
C117	1	1	0	1	0	1	1	1	1	1	1	1	1	1	1	0	1	0	1	1	1	1	1	1	1	1	1	1	1	0	1	1	1	1	1	1	1	1	1	0	1	1	1	1	1	1	1	0	1
C118	1	1	0	0	0	0	0	0	0	0	0	1	0	0	0	0	0	0	0	0	0	0	0	0	0	1	0	0	0	0	0	0	0	0	0	0	0	0	0	0	1	1	0	0	0	0	0	0	0
C119	0	1	1	1	1	0	1	0	1	0	1	1	1	0	0	1	1	1	0	0	0	1	1	1	1	1	1	1	1	1	1	1	0	0	0	0	1	1	0	0	0	1	1	1	0	0	0	0	1
C120	0	1	0	1	0	0	0	0	1	0	0	1	1	0	1	0	1	0	0	0	1	1	1	1	0	0	1	1	1	0	1	1	1	0	1	0	0	0	0	1	1	1	1	0	1	1	0	0	0
C121	1	0	1	0	0	0	1	0	0	0	1	1	0	0	0	0	1	1	1	1	1	0	0	0	0	1	1	1	1	0	0	0	0	1	0	0	1	0	1	1	0	1	1	0	1	1	0	1	0
C122	0	1	0	1	0	0	1	0	0	0	0	1	1	0	1	0	0	0	0	1	0	1	1	0	0	1	1	0	1	0	1	0	0	0	0	0	0	0	0	0	0	1	0	1	1	0	0	0	1
C123	0	0	0	0	0	0	0	0	0	0	0	0	0	0	0	0	0	0	0	0	0	0	0	0	0	0	0	0	0	0	0	0	0	0	0	0	0	0	0	1	1	0	0	0	0	0	0	0	0
C124	1	1	0	0	0	0	1	0	1	0	1	1	0	0	0	0	0	0	1	0	0	0	0	1	1	1	0	0	1	0	0	0	0	0	0	0	0	0	1	1	0	1	1	0	0	1	1	1	0
C125	0	0	0	0	0	0	0	0	1	1	0	0	0	1	1	0	1	0	0	1	0	0	1	0	0	1	1	1	0	0	1	1	1	0	0	0	0	0	0	0	1	0	0	1	0	0	0	1	0
C126	0	1	0	1	1	0	0	0	0	1	0	0	0	0	1	1	1	1	0	0	1	1	1	1	1	0	0	0	1	1	0	0	1	1	0	1	0	1	0	0	0	1	0	1	1	1	0	0	1
C127	1	1	0	0	0	0	0	0	0	1	0	1	1	0	0	0	0	0	0	0	1	0	1	0	0	0	0	1	0	0	1	0	0	0	0	0	1	0	1	0	0	1	0	0	0	0	1	1	1
C128	0	0	0	0	0	1	0	0	0	0	0	1	0	0	1	0	0	0	1	0	0	1	1	1	0	1	0	1	0	0	1	0	0	0	0	0	0	0	1	0	0	1	0	0	1	0	0	0	0
C129	1	0	1	1	1	0	1	0	0	1	0	1	0	0	1	0	1	0	0	0	0	0	1	0	1	1	0	0	0	0	1	0	0	0	0	1	0	1	1	0	1	1	0	0	1	0	0	0	0
C130	0	1	0	1	0	0	0	0	1	0	0	1	0	0	1	0	0	0	0	0	0	0	0	0	1	0	1	0	0	0	1	0	0	0	0	0	0	1	0	0	1	1	0	0	0	0	0	0	0
C131	1	1	1	1	1	1	1	1	1	1	1	1	1	1	1	0	1	0	1	1	1	1	1	1	1	1	1	0	1	0	1	1	1	1	1	1	0	1	1	0	1	1	1	1	1	1	1	0	1
C132	0	1	0	0	0	0	0	0	1	0	1	1	0	0	1	0	1	0	0	0	1	0	1	0	1	0	1	0	0	0	1	0	1	0	0	0	0	0	0	0	1	1	0	0	1	0	0	0	0
C133	0	0	0	0	0	0	1	0	1	1	1	1	0	1	1	0	1	0	0	0	1	0	1	0	1	0	1	1	0	0	1	0	1	0	1	0	0	0	0	0	1	1	0	1	1	0	0	0	0
C134	0	0	0	0	0	0	1	0	1	1	0	0	0	1	1	0	0	0	0	0	1	0	1	0	0	1	1	1	0	0	1	1	1	0	1	0	0	0	1	0	1	0	0	1	0	1	0	0	0
C135	1	0	1	0	0	0	0	1	1	1	1	1	1	1	0	1	0	1	0	0	0	0	0	1	0	1	0	1	1	1	0	1	0	1	0	1	0	0	0	0	1	0	1	1	0	0	0	0	1
C136	0	0	0	0	0	0	0	0	0	1	0	1	0	0	0	0	0	0	0	0	0	0	1	0	0	0	1	0	0	0	1	0	0	0	0	0	0	0	0	0	0	1	0	0	0	1	0	0	0
C137	0	0	1	1	0	0	1	1	0	0	0	1	0	0	0	0	0	0	0	0	0	1	1	0	0	1	0	1	0	1	0	0	1	0	0	1	0	0	1	0	1	1	0	1	0	0	1	0	0
C138	1	0	1	0	0	1	1	0	1	0	0	0	1	1	1	1	1	0	0	0	1	0	1	1	1	0	1	0	1	1	0	1	1	1	1	0	1	0	1	1	1	1	0	0	0	1	1	0	1
C139	0	1	0	0	0	0	0	0	0	0	1	1	1	0	1	0	1	0	0	1	0	0	1	0	1	0	1	0	0	0	1	0	1	0	0	0	0	0	0	0	1	1	0	0	1	0	0	0	0
C140	0	0	0	0	0	0	1	0	1	0	1	1	1	0	1	0	1	0	0	1	1	0	1	0	1	0	1	0	0	0	1	1	1	0	0	0	0	1	0	0	1	1	0	0	1	0	0	0	0
C141	0	1	0	0	0	1	0	1	1	1	0	0	0	1	1	1	1	0	0	0	0	0	1	1	0	1	1	0	0	0	1	0	1	1	0	0	1	0	0	0	0	0	0	1	1	0	0	1	1
C142	0	1	1	0	0	0	0	0	1	0	0	1	1	1	0	1	1	1	1	1	1	0	1	1	1	1	1	1	0	1	0	1	1	1	1	1	1	0	1	1	1	0	1	0	1	1	1	1	0
C143	1	1	0	1	0	1	1	0	1	1	0	1	0	1	0	0	1	0	0	0	1	0	1	0	1	0	1	0	0	0	1	1	1	0	0	0	1	1	0	0	1	1	1	1	1	1	0	0	1
C144	1	0	0	0	0	0	0	0	0	0	0	1	1	0	1	1	0	0	0	1	0	1	1	1	0	0	0	1	1	0	0	0	1	0	1	1	1	0	0	0	0	1	0	0	1	0	0	0	0
C145	1	1	1	1	0	1	1	0	1	0	0	0	0	1	0	0	1	0	1	1	1	0	1	1	0	0	1	1	0	1	0	1	1	0	1	1	1	0	0	0	1	1	0	1	1	1	1	1	1
C146	1	0	1	1	0	1	0	0	1	0	0	1	1	0	0	0	1	0	1	1	0	1	1	1	0	1	1	0	0	1	0	0	0	0	1	0	0	1	0	0	1	1	0	0	1	1	1	0	1
C147	1	0	1	1	0	1	0	0	1	0	0	1	1	0	0	0	0	0	1	1	0	1	1	1	0	1	1	0	0	1	1	0	0	0	1	0	0	1	0	0	1	1	0	0	1	1	1	0	1
C148	0	1	0	0	0	0	1	0	1	1	0	0	0	0	0	0	0	0	0	0	0	0	1	1	0	0	0	0	0	0	0	0	0	0	1	0	0	1	0	1	0	0	1	0	0	0	0	0	0
C149	0	0	1	0	1	0	0	0	0	0	0	1	0	0	0	0	1	0	0	0	0	0	1	0	0	0	1	0	0	0	0	0	0	0	0	0	0	0	0	0	0	1	0	0	1	0	0	0	1
C150	0	0	0	0	0	0	0	0	0	0	0	0	0	0	0	0	0	0	0	0	1	1	1	0	0	0	1	0	0	0	1	0	0	0	0	0	0	0	0	0	0	0	0	0	0	0	0	0	0
C151	0	0	1	1	0	0	0	0	1	0	0	0	0	0	1	1	1	1	0	0	0	0	1	0	0	1	0	0	0	0	0	0	0	1	0	0	0	0	0	0	0	1	0	1	1	0	0	1	0
C152	0	0	1	0	0	0	0	0	0	1	1	1	0	0	1	0	0	0	0	0	0	0	1	1	1	0	1	1	1	0	1	1	1	0	0	0	0	0	1	1	1	1	1	0	1	1	0	0	0
C153	0	1	0	1	0	0	0	0	1	0	1	1	0	0	0	0	1	0	0	0	0	0	1	0	1	0	1	0	0	0	1	1	1	0	0	0	1	1	0	0	1	1	0	0	1	0	0	1	0
C154	0	0	0	0	0	0	0	0	0	0	0	1	0	0	0	0	0	0	0	0	0	0	1	0	0	0	0	0	0	1	0	0	0	0	0	0	0	0	0	0	0	1	0	0	1	0	0	0	0
C155	0	0	0	0	0	0	0	0	0	0	0	1	1	0	0	1	0	0	0	0	0	0	1	0	1	0	0	0	1	0	1	0	0	0	0	0	0	0	0	1	0	1	0	0	0	0	0	0	1
C156	0	0	1	0	0	0	0	0	0	1	1	1	1	0	1	0	0	0	0	0	0	0	1	1	1	0	1	1	0	0	1	1	1	0	0	0	0	0	1	1	1	1	0	0	1	0	0	0	0
C157	0	0	0	1	0	0	0	0	1	0	0	1	1	0	1	1	0	0	0	0	0	0	1	0	1	0	0	0	1	0	1	0	0	1	0	0	0	0	0	1	0	1	0	0	0	0	0	1	1
C158	0	0	0	1	0	0	0	0	0	0	0	1	1	0	1	1	1	0	0	0	0	1	1	0	1	0	0	0	1	0	1	0	0	0	0	0	0	0	0	1	1	1	0	0	1	1	0	1	1
C159	0	0	0	1	0	0	0	0	0	0	0	1	1	0	0	0	0	0	0	0	1	0	0	0	0	0	0	1	1	0	0	1	0	0	0	0	0	0	0	0	0	1	0	0	1	0	0	0	0
C160	0	0	0	1	0	0	0	0	1	0	0	1	1	0	1	1	0	0	0	0	0	0	1	0	1	0	0	0	1	0	0	0	0	1	0	0	0	0	0	1	0	1	0	0	0	1	0	1	1
C161	1	0	1	0	0	0	0	0	1	0	1	0	1	0	1	0	1	0	1	0	1	1	0	1	1	0	0	0	1	1	0	0	1	1	0	0	0	1	0	1	0	0	1	1	0	1	1	0	0
C162	0	0	1	1	0	0	1	0	1	0	0	0	0	0	1	0	1	0	0	1	1	1	1	0	1	1	1	1	1	0	1	1	1	0	0	1	0	0	0	1	1	0	1	1	0	1	0	1	0
C163	0	1	0	1	0	1	1	0	1	0	0	1	1	0	1	0	1	0	0	1	1	0	1	0	0	1	1	0	1	0	1	1	1	1	0	0	1	1	0	1	1	1	0	0	1	1	1	0	1
C164	0	0	0	1	0	1	0	0	1	0	0	1	0	0	0	0	1	0	0	1	0	0	1	0	0	1	1	0	0	0	1	0	1	1	0	1	0	1	1	1	1	1	0	1	1	1	0	0	0
C165	0	0	0	0	0	0	0	0	0	0	1	1	1	0	1	0	0	0	0	0	0	0	0	0	1	1	1	0	1	0	0	0	0	1	0	0	0	0	1	1	0	1	0	0	1	1	0	0	0
C166	0	1	0	0	0	0	0	0	1	1	0	0	0	0	0	0	0	0	0	0	0	1	1	0	0	0	0	0	0	0	0	0	0	0	1	0	0	0	0	1	0	0	0	0	0	0	0	1	0
C167	0	0	1	1	0	0	1	0	1	0	1	1	1	0	1	0	1	0	0	0	0	0	1	0	1	1	1	0	0	0	1	1	1	0	0	1	0	0	0	1	1	1	0	0	1	0	0	0	0
C168	1	0	1	0	0	1	0	0	0	0	0	1	1	1	0	0	1	0	0	1	0	0	0	1	1	1	0	1	1	0	1	0	0	0	1	0	0	0	0	0	1	1	0	0	1	0	0	0	1
C169	0	0	1	0	0	0	0	0	0	0	0	1	1	0	1	0	0	0	0	0	0	0	0	0	0	0	1	1	0	0	0	0	0	0	0	0	0	0	1	0	0	1	0	0	1	0	0	0	0
C170	0	0	0	0	1	0	1	1	0	0	0	1	0	0	0	0	1	0	0	0	0	0	0	1	0	0	0	0	0	0	1	0	0	0	0	0	0	0	0	0	0	1	0	0	1	0	0	1	1
C171	0	0	0	0	0	0	0	0	0	1	0	1	1	0	0	0	0	1	0	0	0	1	0	0	1	0	0	1	1	0	0	0	0	0	0	1	0	0	1	1	0	1	0	0	0	1	0	0	0
C172	0	0	0	1	0	0	0	0	1	0	0	1	1	0	1	1	0	0	0	0	0	0	1	0	1	0	0	0	1	0	0	0	0	1	0	0	0	0	0	1	0	1	0	0	0	1	0	1	1
C173	0	0	0	0	0	0	0	0	1	0	0	1	1	0	0	1	0	0	0	0	0	0	1	0	1	0	0	0	1	0	0	0	0	0	0	0	0	0	0	1	0	1	0	0	0	1	0	1	0
C174	0	1	1	1	0	0	1	0	1	0	0	1	1	1	1	1	1	0	0	0	1	1	1	1	1	0	1	1	1	0	1	1	1	0	1	1	0	0	1	1	1	1	1	1	1	1	1	1	0
C175	0	0	0	0	0	0	0	0	1	0	0	1	1	0	1	0	1	0	0	1	1	1	1	0	0	0	1	0	0	0	1	0	1	0	0	0	0	0	0	0	1	1	0	0	0	0	0	0	0
C176	0	0	1	0	0	0	0	0	1	0	0	0	0	0	1	0	0	0	0	0	1	1	1	0	0	0	1	0	1	0	1	1	1	0	0	0	0	0	0	0	1	0	1	0	0	1	0	0	0
C177	0	1	0	0	0	0	0	0	1	0	0	1	0	0	1	0	1	0	0	0	1	0	1	0	0	0	1	0	0	0	1	0	1	0	0	0	0	0	0	0	1	1	0	0	1	0	0	0	0
C178	0	0	1	1	0	0	1	0	1	0	0	0	0	0	1	0	1	0	0	1	1	1	1	1	0	0	1	1	1	0	1	1	1	0	0	0	0	0	0	1	1	0	1	0	1	1	0	0	0
C179	0	0	1	0	0	0	0	0	1	0	0	0	0	0	1	0	0	0	0	0	1	0	1	0	0	0	1	0	1	0	1	1	1	0	0	0	0	0	0	0	1	0	1	0	0	1	0	0	0
C180	0	0	1	0	0	0	0	0	1	0	0	0	0	0	1	0	0	0	0	0	1	0	1	0	0	0	1	0	1	0	1	1	1	0	0	0	0	0	0	0	1	0	1	0	0	0	0	0	0
C181	0	0	1	0	0	0	0	0	1	0	0	0	0	0	1	0	0	0	0	0	1	0	1	0	0	0	1	0	1	0	1	1	1	0	0	0	0	0	0	0	1	0	1	0	0	1	0	0	0
C182	0	0	1	0	0	0	0	0	1	0	1	1	0	0	1	0	0	0	0	0	1	0	1	0	0	0	1	0	1	0	1	1	1	0	0	0	0	0	0	0	1	1	1	0	0	0	0	0	0
C183	0	0	1	0	0	0	0	0	1	0	0	0	0	0	1	0	0	0	0	0	1	0	1	0	0	0	1	0	1	0	1	1	1	0	0	0	0	0	0	0	1	0	1	0	0	0	0	0	0
C184	0	0	1	0	0	0	0	0	1	0	0	0	0	0	1	0	0	0	0	0	1	0	1	0	0	0	1	0	1	0	1	1	1	0	0	0	0	0	0	0	1	0	1	0	0	0	0	0	0
C185	0	0	1	0	0	0	0	0	1	0	0	0	0	0	1	0	0	0	0	0	1	1	1	0	0	0	1	0	1	0	1	1	1	0	0	0	0	0	0	0	1	0	1	0	0	1	0	0	0
C186	0	0	1	0	0	0	0	0	1	0	0	0	0	0	1	0	0	0	0	0	1	0	1	0	0	0	1	0	1	0	1	1	1	0	0	0	0	0	0	0	1	0	1	0	0	1	0	0	0
C187	0	0	1	0	0	0	0	0	1	0	0	0	0	0	1	0	0	0	0	0	1	0	1	0	0	0	1	0	1	0	1	1	1	0	0	0	0	0	0	0	1	0	1	0	0	0	0	0	0
C188	0	0	1	0	0	0	0	0	1	0	0	0	0	0	1	0	0	0	0	0	1	0	1	0	0	0	1	0	1	0	1	1	1	0	0	0	0	0	0	0	1	0	1	0	0	0	0	0	0
C189	0	0	0	0	0	0	0	0	1	0	0	0	0	0	1	0	1	0	0	1	1	0	1	0	0	1	1	0	0	0	1	0	1	0	0	0	0	0	0	0	1	0	0	0	0	0	0	0	0
C190	0	0	1	0	0	0	0	0	1	0	0	0	0	0	1	0	0	0	0	0	1	0	1	0	0	0	1	0	1	0	1	1	1	0	0	0	0	0	0	0	1	0	1	0	0	0	0	0	0
C191	0	0	0	0	0	0	0	0	1	0	0	1	1	0	1	0	1	0	0	1	1	1	1	0	0	0	1	1	1	0	1	0	1	1	0	0	0	0	0	0	1	1	1	0	0	0	0	0	0
C192	0	0	0	0	0	0	0	0	1	0	0	1	1	1	1	0	1	0	0	1	1	0	1	0	0	0	1	0	1	0	1	0	1	0	0	0	0	0	0	0	1	1	0	0	0	0	0	0	0
C193	0	0	0	0	0	0	0	0	1	0	0	1	0	0	1	1	0	0	0	0	1	0	1	0	0	0	1	0	0	0	1	0	1	0	0	0	0	0	1	0	1	1	0	0	1	0	0	0	0
C194	0	0	0	0	1	0	0	0	1	0	0	1	0	0	1	1	0	0	0	0	1	0	1	0	0	0	1	0	0	0	1	0	1	0	0	0	0	0	1	0	1	1	0	1	1	1	0	0	0
C195	0	0	0	0	0	0	0	0	1	0	0	1	1	0	1	1	0	0	0	0	1	0	1	0	0	1	1	0	0	0	1	0	1	0	0	0	0	0	1	0	1	1	0	0	1	0	0	0	0
C196	0	1	0	0	0	0	0	0	1	0	0	1	0	0	1	0	1	0	0	0	1	0	1	0	0	0	1	0	0	0	1	0	1	0	0	0	0	0	0	0	1	1	0	0	1	0	0	0	0
C197	0	1	0	0	0	0	0	0	1	0	0	1	0	0	1	0	1	0	0	0	1	0	1	0	0	0	1	0	0	0	1	0	1	0	0	0	0	0	0	0	1	1	0	0	1	0	0	0	0
C198	0	1	0	0	0	0	0	0	1	0	0	1	1	0	1	0	1	0	0	0	1	0	1	0	0	1	1	0	0	0	1	0	1	0	0	0	0	0	0	0	1	1	0	0	1	0	0	0	0
C199	0	1	0	0	0	0	0	0	1	0	0	1	0	0	1	0	1	0	0	0	1	0	1	0	0	0	1	0	0	0	1	0	1	0	0	0	0	0	0	0	1	1	0	0	1	0	0	0	0
C200	0	0	1	1	0	0	0	0	1	0	0	0	0	0	1	0	0	0	0	0	1	0	1	0	0	0	1	0	1	0	1	1	1	0	0	0	0	0	0	0	1	0	1	0	0	0	0	0	0
C201	0	0	1	0	0	0	0	0	1	0	0	0	0	0	1	0	0	0	0	0	1	0	1	0	0	0	1	0	1	0	1	1	1	0	0	0	0	0	0	0	1	0	1	0	0	0	0	0	0
C202	0	0	1	0	0	0	0	0	1	0	0	0	0	0	1	0	0	0	0	0	1	0	1	0	0	0	1	0	1	0	1	1	1	0	0	0	0	0	0	0	1	0	1	0	0	0	0	0	0
C203	0	0	1	1	0	0	0	0	1	0	0	0	0	0	1	0	0	0	0	0	1	0	1	0	0	0	1	0	1	0	1	1	1	0	0	0	1	0	0	0	1	0	1	0	0	1	0	0	0
C204	0	0	1	0	0	0	0	0	1	0	0	0	0	0	1	0	0	0	0	0	1	0	1	0	0	0	1	0	1	0	1	1	1	0	0	0	0	0	0	0	1	0	1	0	0	0	0	0	0
C205	0	0	1	0	0	0	0	0	1	0	0	0	0	0	1	0	0	0	0	0	1	0	1	0	0	0	1	0	1	0	1	1	1	0	0	0	0	0	0	0	1	0	1	0	0	0	0	0	0
C206	0	0	1	0	0	0	0	0	1	0	0	0	0	0	1	0	0	0	0	0	1	0	1	0	0	0	1	0	1	0	1	1	1	0	0	0	0	0	0	0	1	0	1	0	0	0	0	0	0
C207	1	0	0	0	0	0	0	0	1	1	0	1	0	1	1	0	0	0	0	1	1	1	1	0	0	1	1	0	1	0	0	0	1	0	0	1	0	1	0	0	0	1	1	0	0	0	1	0	0
C208	0	0	1	0	0	0	0	0	1	0	0	1	0	0	1	0	1	0	0	0	1	0	1	0	0	0	1	0	1	0	1	1	1	0	0	0	0	0	0	0	1	1	1	0	1	0	0	0	0
C209	1	0	0	1	1	0	0	0	1	1	1	1	0	0	1	0	0	0	0	1	1	0	1	0	0	1	1	0	1	0	0	0	1	0	0	1	0	1	0	0	0	1	1	0	1	1	1	0	0
C210	1	0	0	0	0	0	0	0	1	1	0	1	0	1	1	0	0	0	0	1	1	1	1	0	0	1	1	0	1	0	0	0	1	0	0	1	0	1	0	0	0	1	1	0	0	0	1	0	0
C211	1	0	0	1	0	0	0	0	1	1	0	1	0	1	1	0	0	0	0	1	1	1	1	0	0	1	1	0	1	0	0	1	1	0	0	1	0	1	0	0	0	1	1	0	0	1	1	0	0
C212	1	0	0	1	0	0	0	1	1	1	0	1	0	1	1	0	0	0	0	1	1	1	1	0	0	1	1	0	1	0	0	1	1	1	0	1	1	1	0	0	0	1	1	0	0	1	1	0	0
C213	1	0	0	0	0	0	0	0	1	1	0	1	0	1	1	0	0	0	0	1	1	1	1	0	1	1	1	0	1	0	0	1	1	0	0	1	0	1	0	1	0	1	1	0	1	1	1	0	0
C214	1	0	0	1	0	0	0	0	1	1	0	1	0	1	1	0	0	0	0	1	1	1	1	0	0	1	1	0	1	0	0	1	1	0	0	1	0	1	0	0	0	1	1	0	1	1	1	0	1
C215	1	0	0	1	1	0	0	0	1	1	1	1	0	0	1	0	0	0	0	1	1	0	1	0	0	1	1	0	1	0	0	0	1	0	0	1	0	1	0	0	0	1	1	0	1	1	1	0	0
C216	1	0	0	1	1	0	0	0	1	1	1	1	0	0	1	0	0	0	0	1	1	0	1	0	0	1	1	0	1	0	0	1	1	0	0	1	0	1	0	0	0	1	1	0	1	1	1	0	0
C217	1	0	0	1	1	0	0	0	1	1	1	1	0	0	1	0	0	0	0	1	1	0	1	0	0	1	1	0	1	0	0	1	1	0	0	1	0	1	0	0	0	1	1	0	1	1	1	0	0
C218	1	0	0	1	1	0	0	0	1	1	1	1	0	0	1	0	0	0	0	1	1	0	1	0	0	1	1	0	1	0	0	1	1	0	0	1	0	1	0	0	0	1	1	0	1	1	1	0	0
C219	1	0	0	1	1	0	0	0	1	1	1	1	0	0	1	0	0	0	0	1	1	0	1	0	1	1	1	0	1	0	0	1	1	0	0	1	0	1	0	1	0	1	1	0	1	1	1	0	0
C220	1	0	0	1	1	0	0	0	1	1	1	1	0	0	1	0	0	0	0	1	1	0	1	0	0	1	1	0	1	0	0	1	1	0	0	1	0	1	0	0	0	1	1	0	1	1	1	0	1
C221	1	0	0	1	1	0	0	0	1	1	1	1	0	0	1	0	0	0	0	1	1	0	1	0	1	1	1	0	1	0	0	1	1	0	0	1	0	1	0	1	0	1	1	0	1	1	1	0	0
C222	1	0	0	1	1	0	0	0	1	1	1	1	0	0	1	0	0	1	0	1	1	0	1	0	1	1	1	0	1	0	0	1	1	0	0	1	0	1	0	1	1	1	1	0	1	1	1	0	0
C223	1	0	0	1	1	0	0	0	1	1	1	1	0	0	1	0	0	0	0	1	1	0	1	0	1	1	1	0	1	0	0	1	1	0	0	1	0	1	0	1	0	1	1	0	1	1	1	0	0
C224	1	0	0	1	1	0	0	0	1	1	1	1	0	0	1	0	0	0	0	1	1	0	1	0	1	1	1	0	1	0	0	1	1	0	0	1	0	1	0	1	1	1	1	0	1	1	1	0	0
C225	1	0	0	1	1	0	0	0	1	1	1	1	0	0	1	0	0	1	0	1	1	0	1	0	1	1	1	0	1	0	0	1	1	0	0	1	0	1	0	0	1	1	1	0	1	1	1	0	0
C226	1	0	0	1	1	0	0	0	1	1	1	1	0	0	1	0	0	0	0	1	1	0	1	0	1	1	1	0	1	0	0	1	1	0	0	1	0	1	0	1	0	1	1	0	1	1	1	0	0
C227	1	0	0	1	1	0	0	0	1	1	1	1	0	0	1	0	0	0	0	1	1	0	1	0	1	1	1	0	1	0	0	1	1	0	0	1	0	1	0	1	1	1	1	0	1	1	1	0	0
C228	1	0	0	1	1	0	0	0	1	1	1	1	0	0	1	0	0	0	0	1	1	0	1	0	1	1	1	0	1	0	0	1	1	0	0	1	0	1	0	1	1	1	1	0	1	1	1	0	0
C229	1	0	0	1	1	0	0	0	1	1	1	1	0	0	1	0	0	0	0	1	1	0	1	0	0	1	1	0	1	0	0	1	1	0	0	1	0	1	0	0	0	1	1	0	1	1	1	0	0
C230	1	0	0	1	1	0	0	0	1	1	1	1	1	0	1	0	0	0	0	1	1	0	1	0	0	1	1	0	1	0	0	1	1	0	0	1	0	1	0	0	0	1	1	0	1	1	1	0	0
C231	1	0	0	1	0	0	0	0	1	1	0	1	1	1	1	0	0	0	0	1	1	1	1	0	0	1	1	0	1	0	0	1	1	0	0	1	0	1	0	0	0	1	1	0	0	1	1	0	0
C232	1	0	0	1	0	0	0	0	1	1	0	1	0	1	1	0	0	0	0	1	1	1	1	0	0	1	1	0	1	0	0	1	1	0	0	1	0	1	0	0	0	1	1	0	0	1	1	0	0
C233	0	0	0	0	0	0	0	0	0	0	0	0	0	0	1	0	0	0	0	0	1	0	1	1	0	0	1	0	0	0	1	0	1	0	0	0	0	0	0	0	1	0	0	0	1	0	0	0	0
C234	0	1	0	0	0	0	1	0	1	0	0	1	0	0	0	0	0	0	0	0	1	1	1	0	0	0	1	0	0	0	1	0	0	0	0	0	0	0	0	0	1	1	0	0	0	0	0	0	0
C235	1	1	0	1	1	1	0	0	1	0	0	1	0	0	1	0	1	0	1	1	0	0	1	0	0	1	1	0	1	1	1	0	1	1	0	0	0	0	0	0	0	1	0	1	1	0	0	1	0
C236	0	0	1	0	1	0	0	0	0	0	1	0	0	0	0	0	0	0	0	0	0	0	1	1	0	0	1	0	1	0	1	0	0	0	0	0	0	0	0	0	1	0	0	0	0	0	0	0	0
C237	0	0	0	0	0	0	0	0	0	0	0	0	1	0	1	0	0	0	0	0	1	0	1	1	1	0	1	0	0	0	1	1	1	0	0	0	0	1	0	0	1	1	0	0	1	0	0	1	0
C238	1	1	1	0	0	0	1	0	1	0	1	1	0	1	1	0	1	1	1	0	1	0	1	0	1	0	1	1	0	1	1	1	1	0	0	0	1	0	0	0	1	1	1	0	1	0	0	0	0
C239	0	1	0	1	0	0	0	0	0	0	0	1	1	0	1	0	1	0	0	0	1	0	1	0	1	0	0	0	1	0	1	0	0	0	0	1	0	1	0	0	0	1	0	0	1	0	0	0	0
C240	0	1	0	1	0	0	0	0	0	0	0	1	1	0	1	0	0	0	0	0	0	0	1	0	1	0	0	0	0	0	1	0	0	0	0	1	0	1	0	0	0	1	0	0	1	0	0	0	0
C241	1	0	0	0	0	0	0	0	0	0	1	1	1	0	1	0	1	1	1	0	0	1	1	0	1	1	1	0	0	0	1	1	0	0	1	0	0	0	1	0	1	1	1	0	1	0	0	0	0
C242	0	0	0	1	0	0	1	0	0	0	0	0	0	0	0	0	1	0	0	1	0	0	1	0	1	0	0	0	1	0	1	0	0	0	0	0	0	0	0	0	0	0	1	0	1	0	0	0	0
C243	0	0	0	0	1	0	0	0	0	0	1	0	0	0	0	1	1	0	0	1	0	0	1	1	0	0	1	0	1	0	1	0	0	0	0	0	1	0	0	0	0	0	0	0	0	0	0	0	0
C244	1	0	0	1	0	1	0	0	0	0	1	1	1	0	1	0	1	0	0	1	0	1	1	1	1	0	1	0	1	0	1	0	1	0	0	0	0	0	0	1	1	1	1	1	1	0	1	1	0
C245	0	0	0	1	0	1	0	0	0	0	1	1	1	0	1	0	1	0	0	1	0	0	1	0	1	0	1	0	1	0	1	0	1	0	0	0	0	0	0	1	0	1	1	1	1	0	1	1	0
C246	1	1	0	1	1	1	0	0	1	0	0	1	0	0	1	0	1	0	1	1	0	0	1	1	0	1	1	0	1	1	1	0	1	1	0	0	0	0	0	0	0	1	0	1	1	0	0	1	0
C247	1	1	0	1	0	1	0	0	0	0	0	1	0	0	1	0	1	0	1	1	0	0	1	1	0	1	1	0	1	1	1	1	1	0	0	0	1	0	0	0	1	1	0	1	1	0	0	1	0
C248	0	1	1	0	0	0	1	1	1	0	1	1	1	0	1	0	0	0	0	0	0	0	1	1	0	0	1	0	0	0	0	1	0	1	0	0	0	0	0	0	1	1	1	0	0	1	1	0	1
C249	0	0	0	0	0	0	0	0	0	0	0	1	0	0	0	0	0	0	0	0	0	0	0	0	0	0	1	0	0	0	0	0	0	0	0	0	0	0	0	0	0	1	0	0	1	0	0	0	0
C250	0	0	0	0	0	0	0	0	0	0	0	1	0	0	0	0	0	0	0	0	0	0	0	0	0	0	0	0	0	0	0	0	0	0	0	0	0	0	0	0	0	1	0	0	1	0	0	0	0
C251	1	0	0	1	0	0	0	0	1	0	0	1	0	0	0	1	0	0	0	0	0	0	1	0	0	1	0	0	1	0	0	0	0	0	0	0	0	0	0	0	1	1	1	0	0	1	0	0	0
C252	0	0	0	0	0	0	0	0	0	0	0	1	0	0	0	0	0	0	0	0	0	0	0	0	0	0	0	0	0	0	0	0	0	0	0	0	0	0	0	0	0	1	0	0	1	1	0	0	0
C253	0	0	0	0	0	0	0	0	0	0	0	1	0	0	0	0	0	0	0	0	0	0	0	0	0	0	0	1	0	0	0	0	0	0	0	0	0	0	0	0	0	1	0	0	1	1	0	0	0
C254	1	0	0	0	0	0	0	0	0	0	0	1	0	0	0	0	0	0	0	0	0	0	1	0	1	1	1	0	0	0	0	0	0	0	0	0	0	0	0	0	0	1	0	0	1	0	0	0	0
C255	1	0	0	0	0	0	0	0	0	0	1	1	0	0	1	0	1	0	1	0	0	0	1	1	1	0	0	0	0	0	0	0	1	0	0	0	0	0	0	0	1	1	0	0	1	0	0	0	0
C256	1	0	0	0	0	0	1	0	0	0	1	1	0	0	1	0	1	0	1	0	0	0	1	1	1	0	0	0	0	0	0	0	1	0	0	0	0	0	0	0	1	1	0	0	1	0	0	0	0
C257	1	0	1	0	0	0	0	0	0	0	1	1	0	0	1	0	1	1	1	0	0	0	1	1	1	0	0	0	1	0	0	0	1	0	0	0	0	0	0	0	1	1	0	0	1	0	1	0	0
C258	1	0	1	0	0	0	0	0	0	0	1	1	0	0	1	0	1	1	1	0	0	0	1	1	1	0	0	0	0	0	0	0	1	0	0	0	0	0	0	0	1	1	0	0	1	0	0	0	0
C259	1	0	0	0	0	0	0	0	0	0	1	1	0	0	1	1	1	1	1	0	0	0	1	1	1	0	0	1	0	1	0	0	1	0	0	0	0	0	0	0	1	1	0	0	1	0	0	0	0
C260	1	1	0	0	0	1	0	0	1	0	0	1	0	1	1	0	0	0	1	0	1	0	1	0	0	0	1	0	0	0	1	0	1	0	0	1	0	0	0	0	1	1	0	0	1	1	0	0	1
C261	1	1	0	0	0	1	0	1	1	0	0	1	0	0	1	0	1	0	1	1	1	0	1	0	1	0	1	0	1	0	1	1	1	1	0	1	0	1	0	0	1	1	0	0	1	1	0	0	1
C262	1	1	0	0	0	1	0	1	1	0	0	1	0	0	1	0	1	0	1	1	1	0	1	0	1	1	1	0	1	0	1	1	1	1	0	1	0	1	0	0	1	1	0	0	1	1	0	0	1
C263	1	1	0	0	0	1	0	0	0	0	0	1	0	0	1	0	0	0	1	0	0	0	1	0	0	0	0	0	0	0	0	0	1	0	0	1	0	0	0	0	1	1	0	0	1	1	0	0	0
C264	1	0	0	0	0	1	0	1	1	0	0	1	1	0	1	0	1	0	1	1	1	0	1	0	1	0	1	0	1	0	1	1	1	1	0	0	0	1	0	0	1	1	0	0	0	1	0	0	1
C265	1	0	0	0	0	0	1	0	0	0	1	1	0	0	0	0	1	0	1	0	0	0	1	1	1	0	0	0	0	1	0	0	1	0	0	0	0	0	0	0	1	1	0	1	1	0	0	0	0
C266	1	0	0	0	0	1	0	1	1	0	0	1	1	0	1	0	1	0	1	1	1	0	1	0	1	0	0	0	1	0	1	1	1	1	0	0	0	1	0	0	1	1	0	0	0	1	0	0	1
C267	0	0	0	0	0	1	0	0	0	0	0	1	0	0	0	0	0	0	0	1	0	0	1	1	0	0	0	0	0	0	0	0	0	0	0	0	0	0	0	0	0	1	0	0	1	0	0	1	0
C268	0	0	0	0	0	1	0	0	0	0	0	1	0	0	0	0	0	0	0	1	0	0	1	1	0	0	0	0	0	0	0	0	0	0	0	0	0	0	0	0	0	1	0	0	1	0	0	1	0
C269	0	0	0	0	0	0	0	0	0	0	0	1	0	0	1	0	0	1	0	0	0	0	1	0	0	0	0	1	0	0	0	0	0	0	0	0	0	0	0	0	1	1	0	0	0	1	0	0	0
C270	1	0	1	0	0	0	1	0	0	0	1	1	0	0	1	1	1	1	1	0	0	0	1	1	1	0	0	0	0	1	0	0	1	1	0	0	0	0	0	0	1	1	0	0	1	0	0	0	0
C271	1	0	1	0	0	0	0	0	0	0	1	1	0	0	1	0	1	1	1	0	0	0	1	1	1	0	0	0	0	1	0	0	1	0	0	0	0	0	0	0	1	1	0	0	1	0	0	0	0
C272	1	0	1	0	0	0	1	0	0	0	1	1	0	0	1	0	1	1	1	0	0	0	1	0	1	0	1	0	0	1	1	1	1	0	0	0	0	0	0	0	1	1	0	0	1	0	0	0	0
C273	1	0	1	0	0	0	1	0	0	0	1	1	0	0	1	0	1	1	1	0	0	0	1	0	1	0	1	0	0	1	1	1	1	0	0	0	0	0	0	0	1	1	0	0	1	0	0	0	0
C274	1	0	1	0	0	0	1	0	0	0	1	1	0	0	1	0	1	1	1	0	0	0	1	0	1	0	1	0	0	1	1	1	1	0	0	0	1	0	0	0	1	1	0	0	1	0	0	0	0
C275	0	0	0	0	0	1	0	0	0	0	0	1	0	0	0	0	0	0	1	1	1	0	0	0	1	1	0	0	1	0	0	0	0	0	0	0	0	1	0	0	1	1	1	0	1	1	0	0	0
C276	1	0	1	0	0	0	1	0	0	0	1	1	0	0	1	0	1	1	1	0	0	0	1	0	1	0	1	0	0	1	1	1	1	0	0	0	1	0	0	0	1	1	0	0	1	0	0	0	0
C277	0	0	0	0	1	0	0	1	1	0	0	1	1	0	0	1	1	0	1	0	1	1	1	1	0	1	1	0	0	0	0	0	1	1	1	1	0	1	0	1	1	1	0	1	0	0	0	0	0
C278	0	0	0	0	0	0	0	1	0	0	0	1	1	0	0	0	0	0	0	0	0	1	1	0	1	0	0	1	1	0	0	0	0	1	0	1	0	0	1	1	0	1	1	0	0	1	0	0	0
C279	0	0	0	0	0	0	0	0	0	0	0	1	1	0	0	0	0	0	0	0	0	1	0	0	1	0	1	1	1	0	0	0	0	0	0	1	0	0	1	1	0	1	0	0	0	1	0	0	0
C280	0	0	0	0	0	0	0	0	0	1	0	1	1	0	0	0	0	1	0	0	0	1	0	0	1	0	0	1	1	0	0	0	0	0	0	0	0	0	1	1	0	1	0	0	0	1	0	0	0
C281	0	0	0	0	0	0	0	0	0	0	0	1	1	0	0	0	0	1	0	0	0	1	0	0	1	0	0	1	1	0	0	0	0	0	0	0	0	0	1	1	0	1	0	0	1	1	0	0	0
C282	0	0	1	0	0	0	0	0	0	0	0	1	1	0	0	0	0	0	0	0	0	1	0	0	1	0	0	1	1	0	0	0	0	0	0	0	0	0	1	1	0	1	0	0	1	1	0	0	0
C283	0	0	0	0	0	0	0	1	0	0	0	1	1	0	0	0	0	0	0	0	0	1	1	0	1	0	0	1	1	0	0	0	0	1	0	1	0	0	1	1	0	1	1	0	0	1	1	0	0
C284	0	0	0	0	0	0	0	0	0	1	0	1	1	0	0	0	0	1	0	0	0	1	0	0	1	0	0	1	1	0	0	0	0	0	0	1	0	0	1	1	0	1	0	0	0	1	0	0	0
C285	0	0	1	0	0	1	0	0	0	0	0	1	1	0	0	0	0	1	0	0	0	1	0	0	1	1	0	1	1	0	0	0	0	0	0	1	0	0	1	1	1	1	0	0	1	1	0	0	0
C286	1	0	0	1	0	0	0	0	0	0	0	1	1	0	0	0	1	1	0	0	0	1	0	0	1	1	1	1	1	0	0	0	0	1	0	1	1	0	1	1	0	1	1	0	1	1	0	0	0
C287	0	0	0	1	0	0	0	1	0	0	0	1	1	0	0	0	1	0	0	0	0	1	1	0	1	0	0	0	1	0	0	0	0	0	0	0	0	0	1	1	0	1	0	0	0	1	0	1	0
C288	1	0	1	0	0	0	0	1	0	0	0	0	1	0	0	0	0	0	0	0	0	1	1	0	1	0	0	1	1	0	0	0	0	1	0	1	0	0	1	1	0	1	0	0	1	1	0	0	0
C289	0	1	0	1	0	1	0	0	1	0	0	1	0	1	1	0	1	0	0	1	0	0	1	0	0	0	1	0	1	0	1	0	1	0	0	0	0	0	0	1	1	1	1	0	1	0	1	0	0
C290	0	1	0	1	0	0	0	0	1	0	0	0	0	0	0	0	1	0	0	0	0	1	1	0	0	1	1	0	0	0	1	0	1	0	0	0	0	0	0	1	1	0	0	1	0	0	1	1	1
C291	0	0	0	0	0	0	0	0	0	0	0	1	1	0	0	0	0	0	0	0	0	0	0	0	0	0	0	0	0	0	0	0	0	0	0	0	0	0	0	0	0	1	0	0	0	0	0	0	0
C292	0	1	0	0	0	0	0	0	1	0	1	0	0	0	1	0	0	0	0	0	1	0	1	0	0	0	1	0	1	0	1	1	1	0	0	0	0	0	0	1	1	1	0	0	0	0	0	0	0
C293	0	0	0	1	0	0	0	0	0	0	0	1	1	0	0	0	1	0	0	0	0	1	1	0	1	0	0	0	1	0	0	0	0	0	0	0	0	0	0	1	1	1	0	0	1	1	0	0	0
C294	0	0	0	1	1	0	1	0	1	0	0	1	1	0	0	1	0	0	1	0	0	1	1	1	1	0	0	0	1	0	0	0	0	0	0	0	0	0	0	1	0	1	0	0	0	1	1	0	0
C295	1	0	0	0	0	0	1	0	1	0	0	1	0	0	1	1	0	0	1	0	0	1	1	1	0	0	0	0	0	0	1	0	0	0	0	0	0	1	0	1	0	1	1	0	1	1	1	0	1
C296	1	0	0	1	1	0	0	0	1	1	0	1	1	0	1	1	1	0	0	0	0	1	1	0	1	0	0	1	0	0	0	0	0	0	1	1	0	1	1	0	1	1	0	0	1	1	1	1	1
C297	0	1	0	1	1	1	1	0	1	0	0	1	0	0	0	0	0	0	1	0	0	1	1	1	0	0	0	0	1	0	1	0	0	0	0	1	0	0	0	0	0	1	0	0	0	1	1	1	0
C298	0	0	0	0	0	0	0	0	0	1	0	1	1	0	0	0	1	0	0	0	0	0	1	0	0	0	0	0	0	0	0	0	0	0	0	0	0	0	1	0	1	1	0	0	0	1	0	0	0
C299	1	0	0	1	1	0	0	0	1	1	0	1	1	0	1	1	0	0	0	0	0	1	1	0	1	0	0	1	1	0	0	0	0	0	1	1	0	1	0	1	1	1	1	0	1	1	1	1	1
C300	0	0	0	0	0	0	0	0	1	0	0	1	0	0	0	0	0	0	0	0	0	0	0	0	0	0	0	0	0	0	0	0	0	0	0	0	0	0	0	0	0	1	0	0	1	0	0	0	0
C301	0	0	0	0	0	0	0	0	1	0	0	1	0	0	0	1	0	0	0	0	0	0	0	0	0	0	0	0	0	0	0	0	0	0	0	0	0	0	0	0	0	1	0	0	1	0	0	0	0
C302	0	0	0	1	1	0	0	0	1	0	1	1	1	0	1	1	1	1	1	0	0	1	1	1	1	0	0	0	1	0	0	1	0	1	0	0	0	0	0	1	0	1	0	1	0	1	1	0	1
C303	0	0	0	0	0	0	0	0	0	0	0	1	1	0	0	1	0	0	0	0	0	0	1	0	1	0	0	0	1	0	0	0	0	0	0	0	0	0	0	1	0	1	0	0	0	1	0	0	0
C304	1	0	0	1	1	0	1	0	1	0	1	1	1	0	1	1	1	1	1	0	0	1	1	1	1	0	0	0	1	0	0	1	0	1	0	0	0	0	0	1	0	1	1	1	0	1	1	1	1
C305	0	0	0	1	0	0	0	0	0	0	0	1	1	0	1	1	0	0	0	0	0	0	1	0	1	0	0	0	1	0	0	0	0	1	0	0	0	0	0	1	0	1	0	0	0	1	0	0	1
C306	0	0	0	0	0	0	0	0	0	0	0	1	1	0	0	1	0	0	0	0	0	0	1	0	1	0	0	0	1	0	0	0	0	0	0	0	0	0	0	1	0	1	0	0	0	1	0	0	0
C307	1	0	0	0	0	0	0	0	0	0	0	1	1	0	0	1	1	0	0	0	0	0	1	0	1	1	0	0	1	0	0	0	0	0	0	0	1	0	0	1	1	1	0	0	0	1	0	0	0
C308	1	0	0	0	0	0	0	0	0	0	0	1	1	0	0	1	1	0	0	0	0	0	1	0	1	1	0	0	1	0	0	0	0	0	0	0	1	0	0	1	1	1	0	0	0	1	0	0	0
C309	1	0	0	0	0	0	0	0	0	0	0	1	1	0	0	1	1	0	0	0	0	0	1	0	1	1	0	0	1	0	0	0	0	0	0	0	1	0	0	1	1	1	0	0	0	1	0	0	0
C310	1	0	0	0	0	0	0	0	0	0	0	1	1	0	0	1	1	0	0	0	0	0	1	0	1	1	0	0	1	0	0	0	0	0	0	0	1	0	0	1	1	1	0	0	0	1	0	0	0
C311	0	1	0	1	0	0	0	0	0	0	0	1	1	0	1	0	1	0	0	0	1	0	1	0	1	0	0	0	1	0	1	0	0	0	0	1	0	1	0	0	0	1	0	0	1	0	0	0	0
C312	0	1	0	1	0	0	0	0	0	0	0	1	1	0	1	0	0	0	0	0	0	0	1	0	1	0	0	0	0	0	1	0	0	0	0	1	0	1	0	0	0	1	0	0	1	0	0	0	0
C313	1	0	0	0	0	0	0	0	0	0	0	1	1	0	0	1	1	0	0	0	0	0	1	0	1	1	0	0	1	0	0	0	0	0	0	0	1	0	0	1	1	1	0	0	0	1	0	0	0
C314	0	0	0	0	0	0	1	0	1	0	1	1	0	0	1	1	1	0	0	0	1	0	1	1	1	0	1	0	0	0	1	1	1	0	0	0	0	1	1	1	1	1	0	0	1	0	0	0	0
C315	0	0	0	0	0	0	1	0	1	1	1	1	0	1	1	0	1	0	0	0	1	0	1	0	1	0	1	1	0	0	1	1	1	0	1	0	0	0	0	0	1	1	0	1	1	0	0	0	0
C316	0	0	0	1	0	1	1	1	1	0	1	1	1	0	1	0	1	0	0	0	1	0	1	1	1	0	1	1	1	0	1	1	1	0	0	0	1	0	0	1	1	1	1	0	1	0	0	0	1
C317	1	1	0	0	0	0	0	0	0	1	0	1	1	0	0	0	0	0	0	0	0	0	1	0	0	1	0	0	0	1	0	1	0	0	0	0	0	0	0	0	0	1	0	0	0	0	0	0	0
C318	0	0	0	1	0	0	0	0	0	0	0	1	1	0	0	0	0	0	0	0	0	0	1	0	0	0	0	0	0	1	0	1	1	0	0	0	0	1	0	0	0	1	0	0	0	0	1	0	0
C319	0	1	0	1	0	0	0	0	0	1	0	1	1	0	0	0	0	0	0	0	0	0	1	0	0	1	0	0	0	1	0	1	0	0	0	0	0	0	0	0	0	1	0	0	0	0	0	0	0
C320	0	1	1	1	0	0	0	0	0	0	0	1	1	0	0	0	0	0	0	0	0	1	0	0	0	1	0	0	1	1	1	1	0	0	0	0	0	0	0	0	0	1	0	1	0	0	0	0	0
C321	0	0	0	1	0	0	0	0	0	0	0	1	1	0	0	0	0	0	0	0	0	1	0	0	0	1	0	1	1	1	1	1	0	0	0	0	0	0	0	0	0	1	0	1	0	1	0	0	0
C322	0	0	0	1	0	0	0	0	0	0	0	1	1	1	0	0	0	0	0	0	0	1	0	0	0	1	0	1	1	1	1	1	0	0	0	0	0	0	1	0	0	1	0	1	0	0	0	0	0
C323	0	0	0	1	0	0	0	0	0	1	0	1	1	0	0	0	0	0	0	1	0	0	1	0	0	0	0	0	0	1	1	1	0	0	0	0	0	1	0	0	0	1	0	0	0	0	0	0	1
C324	0	0	0	1	0	0	0	0	1	0	0	1	1	0	0	0	0	0	0	0	0	0	1	1	1	0	0	0	0	1	1	1	0	0	0	0	0	0	0	0	0	1	0	0	0	0	0	0	1
C325	0	0	0	0	0	1	0	0	0	1	0	1	1	0	0	1	0	0	0	0	0	0	1	0	0	0	1	0	0	1	0	1	0	1	0	0	1	1	1	0	1	1	0	1	1	0	0	0	0
C326	0	0	1	0	1	0	0	0	0	0	0	1	1	0	0	0	0	0	0	0	0	0	1	0	0	0	0	0	0	0	0	0	0	1	0	0	0	0	0	0	0	1	0	0	0	0	0	0	0
C327	0	0	1	0	1	1	0	0	0	0	0	1	1	0	0	0	0	0	0	0	0	0	1	0	0	0	1	0	0	0	0	0	1	1	0	0	0	0	0	0	1	1	0	0	0	0	1	0	0
C328	0	0	1	0	1	1	0	0	0	0	0	1	1	0	0	0	0	0	0	0	0	0	1	0	0	0	1	0	0	0	0	0	0	1	0	0	0	0	0	0	0	1	0	0	0	0	0	0	0
C329	0	1	1	0	1	1	0	0	0	1	0	1	1	0	0	0	0	0	0	0	0	0	1	0	0	0	1	0	0	0	0	0	0	1	0	0	0	0	0	0	0	1	0	0	0	0	1	0	0
C330	0	0	1	0	1	1	0	0	0	0	0	1	1	0	0	0	0	0	0	0	0	0	1	0	0	0	1	0	0	0	0	0	1	1	0	0	0	0	0	0	1	1	0	0	0	0	1	0	0
C331	0	0	1	0	1	1	0	0	0	0	0	1	1	0	0	0	0	0	0	0	1	0	1	0	0	0	1	0	0	0	0	0	0	1	0	0	0	0	0	0	0	1	0	0	0	0	1	0	0
C332	0	0	1	1	1	1	0	0	0	1	0	1	1	0	0	0	0	0	0	1	0	0	1	0	0	1	0	0	0	0	1	0	0	1	0	0	0	0	0	0	1	1	0	0	0	0	0	0	0
C333	0	0	1	0	1	1	0	0	0	0	0	1	1	0	0	0	0	0	0	0	0	0	1	0	0	0	1	0	0	0	0	0	0	1	0	0	0	0	0	0	0	1	0	0	1	0	1	0	0
C334	0	0	1	1	1	1	0	0	0	1	0	1	1	0	0	0	0	0	0	0	0	0	1	0	0	1	0	0	0	0	1	0	0	1	0	0	0	0	0	0	0	1	0	0	1	0	0	0	0
C335	0	0	1	1	1	1	0	0	0	1	0	1	1	0	0	0	0	0	0	0	0	0	1	0	0	1	0	0	0	0	1	0	0	1	0	0	0	0	0	0	0	1	0	0	0	0	0	0	0
C336	0	0	1	0	1	1	0	0	0	0	0	1	1	0	0	0	0	0	0	0	0	0	1	0	0	0	1	0	0	0	0	0	1	1	0	0	0	1	1	0	1	1	0	1	1	0	1	0	0
C337	0	1	1	1	1	1	0	0	0	0	0	1	1	0	1	0	0	0	0	0	0	0	1	0	0	1	1	0	0	0	0	0	1	1	0	0	0	0	0	0	1	1	0	0	1	0	1	0	0
C338	0	0	1	1	1	1	0	0	0	1	0	1	1	0	0	0	0	0	0	0	0	0	1	0	0	1	0	0	0	0	1	0	0	1	0	0	0	0	0	0	1	1	0	0	0	0	0	0	0
C339	0	0	1	1	1	1	0	0	0	1	0	1	1	0	0	0	0	0	0	0	0	0	1	0	1	1	0	0	0	0	1	0	0	1	0	0	0	0	0	0	0	1	0	0	0	0	0	0	0
C340	0	0	1	0	1	1	0	0	0	0	0	1	1	0	0	0	0	0	0	1	0	0	1	0	0	0	0	0	0	0	0	0	1	1	0	0	0	0	0	0	1	1	0	0	0	1	0	0	0
C341	0	0	1	0	1	1	0	0	0	0	0	1	1	0	0	0	0	0	0	1	0	0	1	0	0	0	0	0	0	0	0	0	1	1	0	0	0	0	0	0	1	1	0	0	0	1	0	0	0
C342	0	0	1	0	1	1	0	0	0	0	0	1	1	0	1	0	0	1	0	1	0	0	1	0	1	0	0	0	0	0	0	0	0	1	0	0	0	0	1	0	1	1	0	0	1	1	0	0	0
C343	1	0	0	0	0	0	0	0	0	0	0	0	0	0	0	0	0	0	0	0	0	0	1	0	0	0	0	0	0	0	0	0	1	0	0	0	0	1	0	0	1	0	0	0	0	0	0	0	0
C344	1	0	0	0	1	0	0	1	0	0	0	1	1	0	0	0	0	0	0	0	0	0	0	1	0	1	1	0	0	1	0	0	0	0	0	0	0	1	0	0	0	1	0	0	1	0	1	0	1
C345	0	0	1	0	1	1	0	0	0	1	0	1	1	0	0	0	0	0	1	0	0	1	1	1	0	1	1	1	1	0	1	0	0	1	0	0	1	1	0	1	0	1	0	0	1	1	1	0	0
C346	0	0	0	1	0	0	0	0	0	0	0	1	1	0	0	0	0	0	0	0	1	0	0	0	1	0	0	0	0	0	0	0	0	0	0	1	0	0	0	0	0	1	0	0	0	0	0	0	0
C347	0	0	0	0	0	0	0	0	0	0	0	1	1	0	0	0	0	0	0	0	0	0	0	0	0	0	0	0	0	0	0	0	0	0	0	0	0	0	0	0	0	1	0	0	0	0	0	0	0
C348	1	0	1	0	0	1	0	0	0	0	0	0	1	0	0	0	1	0	1	0	1	0	0	0	0	0	0	0	0	0	0	0	0	0	0	1	0	0	0	0	1	0	0	0	1	0	0	0	1
C349	0	0	0	0	0	0	0	0	0	0	0	1	1	0	0	0	0	0	0	0	0	0	0	0	0	0	0	0	0	0	0	0	0	0	0	0	0	0	0	0	0	1	0	0	0	0	0	0	0
C350	0	0	0	0	0	0	0	0	0	0	0	1	1	0	0	0	0	0	0	0	0	0	1	0	0	0	0	0	0	0	1	0	0	0	0	0	0	0	0	0	0	1	0	0	0	0	0	0	0
C351	0	0	0	0	0	0	0	0	0	0	0	0	1	0	0	0	0	0	0	0	0	0	1	0	0	0	0	0	0	0	1	0	0	0	0	0	0	0	0	0	0	1	0	0	0	0	0	0	0
C352	0	0	0	1	0	0	0	0	0	0	0	1	1	0	0	0	0	0	0	0	1	0	0	0	1	0	0	0	0	0	0	0	0	0	0	1	0	0	0	0	0	1	0	0	0	0	0	0	0
C353	0	0	0	0	0	0	0	0	1	0	0	0	0	0	0	0	0	0	0	0	0	0	1	0	0	0	0	1	0	0	1	0	0	0	0	0	0	0	0	0	0	1	0	0	0	0	0	0	0
C354	1	1	0	1	1	0	1	0	1	1	1	1	0	0	1	0	1	1	1	0	0	1	1	1	1	1	0	1	1	1	1	0	0	0	0	0	0	0	1	1	0	1	1	0	1	1	1	1	1
C355	1	1	0	1	0	0	1	0	1	0	1	1	0	0	1	0	1	0	1	0	0	0	1	1	1	1	0	1	1	0	0	0	1	0	0	0	0	0	0	1	0	1	1	0	0	1	0	1	1
C356	0	0	0	0	0	1	0	0	0	0	0	1	1	0	0	0	0	0	0	0	0	0	1	0	0	0	0	0	0	1	0	1	0	0	0	0	0	0	0	0	0	1	0	0	1	1	0	0	0
C357	1	0	0	0	0	1	0	0	0	1	0	1	1	0	0	0	0	0	0	0	0	0	1	1	0	0	1	0	0	1	1	1	0	0	0	0	0	0	0	0	0	1	0	0	1	0	0	0	0
C358	0	0	0	1	1	0	0	0	0	1	0	1	1	0	0	0	0	0	0	0	0	1	1	0	0	1	1	0	1	1	1	1	0	0	0	0	0	0	0	0	0	1	0	1	0	0	0	0	0
C359	0	0	1	0	0	1	0	0	0	0	0	1	1	0	0	0	0	0	1	1	0	0	1	0	0	0	1	0	0	1	0	1	0	0	0	1	0	0	0	0	0	1	0	0	1	0	0	0	0
C360	0	0	0	0	0	1	0	0	0	0	0	1	1	0	0	0	0	0	0	0	0	0	1	0	0	0	0	0	0	1	0	1	0	0	0	0	0	0	0	0	0	1	0	0	1	0	0	0	0
C361	0	0	1	1	1	1	0	1	0	0	1	1	0	0	0	0	0	0	1	0	0	1	1	1	0	1	1	0	1	0	1	0	0	0	0	0	0	0	0	0	0	1	0	0	1	0	0	0	0
C362	0	0	0	0	0	0	1	0	0	0	1	1	1	0	1	0	1	0	0	1	0	0	1	0	1	0	1	0	0	0	1	1	1	0	0	0	0	0	0	0	1	1	0	0	1	0	0	0	0
C363	1	0	0	0	0	0	0	0	0	0	0	1	1	0	0	0	0	1	0	0	0	0	0	1	0	0	1	1	0	0	0	0	1	0	0	1	1	0	0	1	0	1	0	0	1	1	0	0	0
C364	0	1	0	0	0	0	1	0	1	0	1	1	1	0	1	0	1	0	0	1	1	0	1	0	1	0	1	0	0	0	1	1	1	0	0	0	0	0	0	0	1	1	0	0	1	0	0	0	0
C365	0	0	0	0	0	0	1	0	1	0	1	1	0	0	1	0	1	0	0	0	1	0	1	0	1	0	1	0	0	0	1	0	1	0	0	0	0	0	0	0	1	1	0	0	1	0	0	0	0
C366	1	0	1	0	1	0	0	0	0	1	0	0	0	0	1	0	0	0	0	1	0	0	1	0	0	1	1	1	0	0	0	1	0	0	0	1	1	1	0	0	0	0	0	1	0	0	0	1	0
C367	0	0	0	0	0	0	1	0	1	0	1	1	0	0	1	0	1	0	0	0	1	0	1	0	1	0	1	0	0	0	1	0	1	0	0	0	0	0	0	0	1	1	0	0	1	0	0	0	0
C368	0	1	0	0	0	0	0	0	1	0	1	1	0	0	1	0	1	0	0	0	1	0	1	0	1	0	1	0	0	0	1	0	1	0	0	0	0	0	0	0	1	1	0	0	1	0	0	0	0
C369	0	0	0	0	1	0	1	0	1	0	1	1	0	0	1	0	1	0	0	0	1	0	1	0	1	0	1	0	0	0	1	0	1	0	0	0	0	0	0	0	1	1	1	0	1	0	0	0	0
C370	0	0	0	0	0	0	1	0	1	0	0	1	0	1	1	0	1	0	0	0	1	0	1	1	0	0	1	0	0	0	1	0	1	0	0	0	0	0	0	0	1	1	0	0	1	0	0	0	1
C371	0	0	0	0	0	0	1	0	1	0	1	1	0	0	1	0	1	0	0	0	1	0	1	1	1	0	1	0	0	0	1	0	1	0	0	0	0	0	0	0	1	1	0	0	1	0	0	0	0
C372	0	0	0	0	0	0	0	0	1	0	0	1	1	0	1	0	1	0	0	1	1	0	1	0	1	0	1	1	1	1	1	0	1	1	0	0	0	0	0	0	1	1	1	0	0	1	0	0	0
C373	0	0	0	0	0	0	1	0	1	0	1	1	0	0	1	0	1	0	0	0	1	0	1	1	1	0	1	0	0	0	1	0	1	0	0	0	0	0	0	0	1	1	0	0	1	0	0	0	0
C374	0	0	0	0	1	0	1	0	1	0	1	1	0	0	1	0	1	0	0	0	1	0	1	0	1	0	1	0	0	0	1	0	1	0	0	0	0	0	0	0	1	1	1	0	1	0	0	0	0
C375	0	0	0	0	0	0	1	0	1	0	0	1	0	1	1	0	1	0	0	0	1	0	1	1	0	0	1	0	0	0	1	0	1	0	0	0	0	0	0	0	1	1	0	0	1	0	0	0	1
C376	0	0	0	0	0	0	1	0	1	0	1	1	0	0	1	0	1	0	0	0	1	0	1	1	1	0	1	0	0	0	1	0	1	0	0	0	0	0	0	0	1	1	0	0	1	0	0	0	0
C377	0	0	0	0	0	0	0	0	1	0	0	1	1	0	1	0	1	0	0	1	1	0	1	0	1	0	1	1	1	1	1	0	1	1	0	0	0	0	0	0	1	1	1	0	0	1	0	0	0
C378	0	1	0	0	0	0	1	0	1	0	1	1	0	0	1	0	1	0	0	0	1	0	1	0	1	0	0	0	0	0	1	0	1	0	0	1	0	1	0	1	1	1	0	1	1	0	0	0	0
C379	0	1	0	0	1	0	1	0	1	0	1	1	0	0	1	0	1	0	0	0	1	0	1	0	1	0	0	0	0	0	1	0	1	0	0	1	0	1	0	1	1	1	1	1	1	0	0	0	0
C380	0	1	0	0	0	0	0	0	1	0	0	1	1	0	1	0	1	0	0	1	1	0	1	0	1	0	0	1	1	1	1	0	1	1	0	1	0	1	0	1	1	1	1	1	0	1	0	0	0
C381	0	1	0	0	0	0	1	0	1	0	0	1	0	1	1	0	1	0	0	0	1	0	1	1	0	0	0	0	0	0	1	0	1	0	0	1	0	1	0	1	1	1	0	1	1	0	0	0	1
C382	0	1	0	0	0	0	0	0	1	0	0	1	1	0	1	0	1	0	0	1	1	0	1	0	1	0	0	1	1	1	1	0	1	1	0	1	0	1	0	1	1	1	1	1	0	1	0	0	0
C383	1	0	0	1	0	0	0	0	1	0	0	1	1	0	1	1	0	0	0	0	0	0	1	0	1	0	0	0	1	0	0	0	0	1	0	0	0	0	0	1	1	1	0	0	0	1	0	1	1
C384	1	0	0	1	0	0	0	0	1	0	0	1	1	0	1	1	0	1	0	0	0	0	1	0	1	0	0	0	1	0	0	0	0	1	1	0	0	0	0	1	1	1	0	0	0	1	0	1	1
C385	1	0	0	1	0	0	0	0	1	0	0	1	1	0	1	1	0	0	0	0	0	0	1	0	1	0	0	0	1	0	0	0	0	1	0	0	0	0	1	1	1	1	0	0	1	1	1	1	1
C386	0	1	0	0	0	0	1	0	1	0	1	1	0	0	1	0	1	0	0	0	1	0	1	1	1	0	0	0	0	0	1	0	1	0	0	1	0	1	0	1	1	1	0	1	1	0	0	0	0
C387	1	0	0	1	0	0	0	0	1	0	0	1	1	0	1	1	0	0	0	0	0	0	1	0	1	0	0	0	1	0	0	0	0	1	1	0	0	0	0	1	1	1	0	0	0	1	0	1	1
C388	1	0	0	1	0	0	0	0	0	1	0	1	1	0	1	1	0	1	0	0	1	0	1	0	1	0	0	0	1	0	0	0	0	0	0	0	1	0	0	1	0	1	0	0	1	1	0	1	0
C389	1	0	0	1	0	0	0	0	0	1	0	1	1	0	1	1	0	1	0	0	1	0	1	0	1	0	0	0	1	0	0	0	0	0	0	0	1	0	0	1	0	1	0	0	1	1	0	1	0
C390	1	0	0	1	0	1	0	0	1	0	0	1	0	0	1	1	0	0	0	0	0	0	1	0	1	0	0	0	1	0	0	0	0	1	1	0	0	0	0	1	1	1	0	0	0	0	0	1	1
C391	0	0	1	0	0	0	0	0	0	1	0	0	0	0	1	1	0	0	0	0	0	0	1	1	0	1	1	0	0	0	0	0	0	0	0	1	0	0	0	0	1	0	0	0	0	1	0	0	0
C392	0	0	1	1	0	1	0	0	0	0	0	1	1	0	0	0	1	0	0	1	0	0	1	0	1	1	0	0	1	0	0	0	0	0	1	1	0	1	0	0	1	0	1	0	1	0	0	1	0
C393	0	0	1	1	0	1	0	0	0	0	0	1	1	0	0	0	1	0	0	1	0	0	1	0	1	1	0	0	1	0	0	0	0	0	1	0	0	0	0	0	1	1	1	0	1	1	0	1	0
C394	0	0	1	1	0	1	0	0	0	0	0	1	1	0	0	0	1	0	0	1	0	0	1	0	1	1	0	0	1	0	0	0	0	0	1	0	1	0	0	0	1	1	1	0	1	1	0	1	0
C395	0	0	1	1	0	1	0	0	0	0	0	1	1	0	0	0	1	0	0	1	0	0	1	0	1	1	0	0	1	0	0	0	0	0	1	0	0	0	0	0	1	0	1	0	1	0	0	1	0
C396	0	0	1	1	0	1	0	0	0	0	0	1	1	0	0	0	1	0	0	1	0	0	1	0	1	1	0	0	1	0	0	0	0	0	1	0	0	0	0	0	1	1	1	0	1	0	0	1	0
C397	0	0	1	1	0	1	0	0	0	0	0	1	1	0	0	0	1	0	0	1	0	0	1	0	1	1	0	0	1	0	0	0	1	0	1	0	0	0	0	0	1	1	1	0	1	0	0	1	0
C398	0	0	1	1	0	1	0	0	0	0	0	1	1	0	0	0	1	0	0	1	1	0	1	0	1	1	0	0	1	0	0	0	0	0	1	0	0	1	0	0	1	0	1	0	1	0	0	1	0
C399	0	0	1	1	0	1	0	0	0	0	0	1	1	0	0	0	1	0	0	1	0	0	1	0	1	1	0	0	1	0	0	0	0	0	1	0	0	0	0	0	1	1	1	0	1	1	1	1	0
C400	0	0	1	1	0	1	0	0	0	0	0	1	1	1	0	0	1	0	0	1	1	0	1	0	1	1	0	0	1	0	0	0	0	0	1	0	0	1	0	0	1	0	1	0	1	0	0	1	0
C401	0	0	1	1	0	1	0	0	0	0	0	1	1	0	0	0	1	0	0	1	0	0	1	0	1	1	0	0	1	0	0	1	0	0	1	1	1	0	0	0	1	1	1	0	1	1	0	1	1
C402	0	0	1	1	0	1	0	0	1	0	0	1	1	0	0	0	1	0	0	1	0	0	1	0	1	1	0	0	1	0	0	0	0	0	1	0	0	0	0	0	1	1	1	1	1	1	0	1	0
C403	0	0	1	1	0	1	0	0	0	0	0	1	1	0	0	0	1	0	0	1	1	0	1	0	1	1	0	0	1	0	0	0	1	0	1	0	1	0	0	0	1	1	1	0	1	0	0	1	0
C404	0	0	1	1	0	1	0	0	0	0	0	1	1	1	0	0	1	0	0	1	0	0	1	0	1	1	0	0	1	0	0	1	0	0	1	0	0	0	0	0	1	1	1	0	1	0	0	1	0
C405	0	0	1	1	0	1	0	0	0	0	0	1	1	0	0	0	1	0	0	1	0	0	1	0	1	1	0	0	1	0	0	1	0	0	1	0	0	0	0	0	1	1	1	0	1	0	0	1	0
C406	0	0	1	1	0	1	0	0	1	0	0	1	1	0	0	0	1	0	0	1	0	0	1	1	1	1	0	0	1	0	0	1	0	0	1	0	0	0	0	0	1	1	1	1	1	0	0	1	0
C407	0	0	1	1	0	1	0	0	1	0	0	1	1	0	0	0	1	0	0	1	0	0	1	1	1	1	0	0	1	0	0	1	0	0	1	0	0	0	0	0	1	1	1	1	1	0	0	1	0
C408	0	0	1	0	0	0	0	0	0	0	0	1	1	0	0	0	0	0	0	0	0	0	1	0	0	1	0	0	0	0	1	0	1	0	1	1	1	0	0	0	1	1	0	0	0	1	0	1	0
C409	0	0	1	0	0	0	0	0	0	0	0	1	1	0	0	0	0	0	0	0	0	0	1	0	0	1	0	0	0	0	1	0	1	0	1	1	1	0	0	0	1	1	0	0	0	1	0	1	0
C410	0	0	1	0	0	0	0	0	1	0	0	1	1	0	0	0	0	0	0	0	0	0	1	0	0	1	0	0	0	0	1	0	1	0	1	1	1	0	0	0	1	1	0	0	0	1	0	1	0
C411	0	0	1	0	0	0	0	0	0	0	0	1	1	0	0	0	0	0	0	0	0	0	1	0	0	1	0	0	0	0	1	0	1	0	1	1	1	0	0	0	1	1	0	0	0	1	0	1	0
C412	0	0	1	0	0	0	0	0	1	0	0	1	1	0	0	0	0	0	0	0	0	0	1	0	0	1	0	0	0	0	1	0	1	0	1	1	1	0	0	0	1	1	0	0	0	1	0	1	0
C413	0	0	1	1	0	1	0	0	0	0	0	1	1	0	0	0	1	0	0	0	0	0	1	0	0	1	0	0	0	0	0	0	0	0	1	0	1	0	0	0	1	1	0	0	1	1	0	1	0
C414	0	0	1	1	0	1	0	0	0	0	0	1	1	0	1	0	1	1	0	0	0	0	1	0	0	1	0	0	0	0	0	1	0	0	1	0	1	0	0	0	1	1	1	1	0	1	0	1	0
C415	0	0	1	1	0	1	0	0	0	0	0	1	1	0	0	0	1	0	0	0	0	0	1	0	0	1	0	0	0	0	0	0	0	0	1	0	1	0	0	0	1	1	0	0	1	1	0	1	0
C416	0	0	1	0	0	1	0	0	0	0	0	1	1	0	0	0	1	1	0	0	0	0	1	0	0	1	0	0	0	0	0	0	0	0	1	0	1	0	0	0	1	1	0	0	1	1	0	1	0
C417	0	0	1	0	0	1	0	0	0	0	0	1	1	0	0	0	1	0	0	0	0	0	1	0	0	1	0	0	0	0	0	0	0	0	1	0	1	0	0	0	1	1	0	0	1	1	0	1	0
C418	0	0	1	0	0	1	0	0	1	0	0	1	1	0	0	0	0	0	0	1	0	0	1	0	0	1	1	0	0	0	0	0	0	0	1	0	1	0	0	0	1	1	0	0	1	1	0	1	0
C419	1	0	1	0	0	1	0	0	0	0	0	1	1	0	0	0	1	0	0	0	0	0	1	1	0	1	0	0	0	0	0	0	0	0	1	1	1	0	0	0	1	1	0	0	1	1	0	1	0
C420	0	0	1	1	0	1	0	0	0	0	0	1	1	0	0	0	1	0	0	0	0	0	1	0	0	1	0	0	1	0	0	1	0	0	1	0	0	0	0	0	1	1	1	0	1	0	0	1	0
C421	0	0	1	1	0	1	0	0	0	0	0	1	1	0	0	0	1	0	0	0	1	0	1	0	0	1	0	0	0	0	0	0	1	0	1	0	1	0	0	0	1	1	0	0	1	0	0	1	0
C422	0	0	1	1	0	1	0	0	0	0	0	1	1	0	0	0	1	0	0	0	0	0	1	0	0	1	0	0	1	0	0	1	0	0	1	0	0	0	0	0	1	1	1	0	1	1	0	1	0
C423	0	1	1	1	0	1	0	0	1	1	0	1	1	0	0	0	1	0	0	0	1	0	1	0	1	1	0	0	1	0	0	1	1	0	1	0	0	1	1	0	1	1	1	1	1	0	0	1	1
C424	0	0	1	1	0	1	0	0	0	0	0	1	1	0	0	0	1	0	0	0	0	0	1	0	0	1	0	0	1	0	0	1	0	0	1	0	0	0	0	0	1	1	1	0	1	1	0	1	0
C425	0	0	1	1	0	1	0	0	0	1	0	1	1	0	0	0	1	0	0	0	0	0	1	0	0	1	0	1	1	0	0	1	0	0	1	0	1	0	0	0	1	1	1	0	1	0	0	1	0
C426	0	0	0	1	0	1	0	0	0	0	0	1	0	0	1	0	1	0	0	0	0	0	1	0	0	1	1	0	1	0	0	1	1	0	0	0	0	0	0	0	0	1	1	0	1	0	0	0	0
C427	0	0	1	1	0	1	0	0	1	0	0	1	1	0	0	0	1	0	0	0	0	0	1	1	0	1	0	0	0	0	0	1	0	0	1	0	0	0	0	0	1	1	1	1	1	0	0	1	0
C428	0	0	0	1	0	1	0	0	0	0	0	1	0	0	1	0	1	0	0	0	0	0	1	0	0	1	1	0	1	0	0	1	0	0	0	0	0	0	0	0	0	1	1	0	1	0	0	0	0
C429	1	1	0	1	0	0	0	0	1	0	1	1	1	0	1	1	1	0	0	0	0	0	1	0	0	1	0	0	0	0	0	0	0	0	0	0	0	0	1	0	0	1	0	0	1	0	0	1	0
C430	1	0	0	1	0	0	0	0	1	0	0	1	0	1	0	1	0	1	0	0	0	0	1	0	1	1	0	0	1	1	0	0	0	0	0	0	0	0	0	0	0	1	0	0	1	0	0	0	0
C431	0	1	1	1	0	1	1	0	0	1	0	1	0	0	1	0	1	0	0	0	0	0	1	0	0	1	0	0	1	0	1	1	0	0	0	1	0	0	0	0	1	1	1	1	1	1	0	0	1
C432	0	0	0	0	0	1	0	0	0	0	1	1	0	0	1	0	0	0	0	0	1	0	1	0	0	1	0	0	0	0	1	0	1	0	0	1	1	0	0	0	1	1	0	0	1	0	0	0	0
C433	0	1	1	1	1	0	0	0	1	0	0	1	1	0	1	1	1	0	1	1	1	0	1	1	0	0	1	0	1	1	0	1	0	0	1	0	1	0	0	0	1	1	0	0	1	0	1	0	0
C434	1	0	0	1	1	0	1	0	1	0	0	1	1	0	0	1	0	0	1	0	0	1	1	1	1	0	0	0	1	0	1	0	0	0	1	0	0	0	0	1	0	1	1	0	0	1	1	0	0
C435	1	0	0	1	0	0	1	0	0	0	0	1	1	0	0	0	0	0	0	0	0	0	1	1	0	0	1	0	1	0	1	0	1	0	0	0	0	0	0	0	1	1	0	0	1	1	0	1	1
C436	1	1	1	1	0	1	0	0	0	1	0	1	1	0	1	0	0	0	1	1	0	0	1	0	0	1	1	0	1	1	1	1	1	0	0	1	0	1	0	0	0	1	1	0	1	1	1	0	0
C437	0	0	0	1	0	1	0	1	0	1	1	1	1	1	1	0	1	0	0	0	1	0	1	1	0	1	0	0	1	0	1	0	1	0	1	1	0	0	0	0	1	1	0	1	1	1	0	0	0
C438	0	0	0	1	0	1	0	0	1	0	0	1	0	0	0	0	1	0	0	1	0	0	1	0	0	1	1	0	0	0	1	0	1	1	0	1	0	1	1	1	1	1	0	1	1	1	0	0	0
C439	0	0	0	1	0	1	0	0	1	0	0	1	0	0	0	0	1	0	0	1	0	0	1	0	0	1	1	0	0	0	1	0	1	1	0	1	0	1	1	1	1	1	0	1	1	1	0	0	0
C440	0	0	0	1	0	1	0	0	1	0	0	1	0	0	0	0	1	0	0	1	0	0	1	0	0	1	1	0	0	0	1	0	1	1	0	1	0	1	1	1	1	1	0	1	1	1	0	0	0
C441	0	0	0	1	0	1	0	0	1	0	0	1	0	0	0	0	1	0	0	1	0	0	1	0	0	1	1	0	0	0	1	0	1	1	0	1	1	1	1	1	1	1	0	1	1	1	0	0	0
C442	0	0	0	1	0	1	0	0	1	0	0	1	0	0	0	0	1	0	0	1	0	0	1	0	0	1	1	0	0	0	1	0	1	1	0	1	1	1	1	1	1	1	0	1	1	1	0	0	0
C443	0	0	0	1	0	1	0	0	1	0	0	1	0	0	1	0	1	0	0	1	0	0	1	0	0	1	1	0	0	0	1	0	1	1	0	1	0	1	1	0	1	1	0	1	1	1	0	0	0
C444	0	0	0	1	0	1	1	0	1	0	0	1	1	0	1	0	1	0	0	1	1	0	1	0	0	1	1	0	0	1	1	0	1	1	0	1	0	1	1	0	1	1	0	1	1	1	0	1	0
C445	0	0	1	1	0	1	0	0	1	0	0	1	0	0	1	0	1	0	0	1	0	0	1	0	0	1	1	0	0	0	1	0	1	1	0	1	0	1	1	0	1	1	0	1	1	1	0	0	0
C446	0	0	0	1	0	1	0	0	1	0	0	1	0	0	0	0	1	0	0	1	0	0	1	0	0	1	1	0	0	0	1	0	1	1	0	1	0	1	1	0	1	1	0	1	1	1	0	0	0
C447	0	0	0	1	0	1	0	0	1	0	0	1	0	0	0	0	1	0	1	1	0	0	1	0	0	1	1	0	0	0	1	0	1	1	1	1	0	1	1	1	1	1	0	1	1	1	0	0	0
C448	0	0	0	1	0	1	0	0	1	0	0	1	0	0	0	0	1	0	0	1	0	0	1	0	0	1	1	0	0	0	1	0	1	1	0	1	0	1	1	1	1	1	0	1	1	1	0	0	0
C449	0	0	1	1	0	1	0	0	1	0	0	1	0	0	0	0	1	0	0	1	0	0	1	0	0	1	1	0	1	0	1	0	1	1	0	1	0	1	1	1	1	1	0	1	1	1	0	0	0
C450	0	0	1	1	0	1	0	0	1	0	0	1	0	0	0	0	1	0	0	1	0	0	1	0	0	1	1	0	0	0	1	0	1	1	0	1	0	1	1	1	1	1	0	1	1	1	0	0	0
C451	0	0	0	1	0	1	0	0	1	0	0	1	0	0	0	0	1	0	1	1	1	0	1	0	0	1	1	0	0	0	1	0	1	1	0	1	0	1	1	1	1	1	0	1	1	1	0	0	0
C452	0	0	0	1	0	1	0	0	1	0	0	1	1	0	0	0	1	0	0	1	0	0	1	0	1	1	1	0	0	0	1	0	1	1	0	1	0	1	1	1	1	1	0	1	1	1	0	0	0
C453	0	0	0	1	0	1	0	1	1	0	0	1	0	0	0	0	1	1	0	1	0	0	1	0	0	1	1	0	1	0	1	0	1	1	1	1	0	1	1	1	1	1	0	1	1	1	0	0	0
C454	0	0	0	1	0	1	0	0	1	0	0	1	0	0	0	0	1	0	0	1	0	0	1	0	0	1	1	0	0	0	1	0	1	1	0	1	0	1	1	1	1	1	0	1	1	1	0	1	0
C455	0	0	0	1	0	1	0	0	1	0	0	1	1	0	0	0	1	0	0	1	0	0	1	1	0	1	1	0	0	1	1	0	1	1	0	1	0	1	1	1	1	1	0	1	1	1	0	0	0
C456	0	0	0	1	0	1	0	0	1	0	0	1	1	0	0	0	1	0	0	1	0	0	1	0	0	1	1	0	0	0	1	0	1	1	0	1	0	1	1	1	1	1	0	1	1	1	0	0	0
C457	0	0	0	1	0	1	0	0	1	0	0	1	0	0	0	0	1	0	0	1	0	0	1	0	0	1	1	0	0	0	1	0	1	1	0	1	0	1	1	1	1	1	0	1	1	1	0	0	0
C458	0	0	0	1	0	1	0	0	1	0	0	1	0	0	1	0	1	0	0	1	0	0	1	0	0	1	1	0	0	0	1	0	1	1	0	0	1	0	0	1	1	1	0	1	1	1	0	1	0
C459	0	0	0	1	0	1	0	0	1	0	0	1	0	0	0	0	1	0	0	1	0	0	1	0	0	1	1	0	0	0	1	1	1	0	0	0	0	1	0	1	1	1	0	1	1	1	0	0	1
C460	0	0	0	1	1	1	0	0	1	0	0	1	0	0	1	0	1	0	0	1	0	0	1	0	0	1	1	0	0	0	1	0	1	1	0	1	1	1	1	1	1	1	1	1	0	1	0	1	0
C461	0	0	0	1	0	1	0	0	1	0	0	1	0	0	0	0	1	0	0	1	1	0	1	0	0	1	1	0	0	0	1	0	1	0	0	1	0	1	0	1	1	1	0	1	1	1	0	0	0
C462	0	0	0	1	0	1	0	0	1	0	0	1	0	0	0	0	1	0	0	1	0	0	1	0	0	1	1	0	0	0	1	0	1	1	0	1	0	1	1	1	1	1	0	1	1	1	0	0	0
C463	0	0	0	1	0	1	0	0	1	0	0	1	0	0	0	0	1	0	0	1	0	0	1	0	0	1	1	0	0	0	1	0	1	1	0	1	1	1	1	1	1	1	0	1	1	1	0	0	0
C464	0	0	0	1	0	1	0	0	1	0	0	1	0	0	0	0	1	0	0	1	0	0	1	0	0	1	1	0	0	0	1	0	1	1	0	1	1	1	1	1	1	1	0	1	1	1	0	0	0
C465	0	0	0	1	0	1	0	0	1	0	0	1	0	0	1	0	1	0	0	1	0	0	1	0	0	1	1	0	0	0	1	0	1	1	0	0	1	0	0	1	1	1	0	1	1	1	0	1	0
C466	0	0	0	1	0	1	0	0	1	0	0	1	0	0	1	0	1	0	0	1	0	0	1	0	0	1	1	0	0	0	1	0	1	1	0	0	1	0	0	1	1	1	0	1	1	1	0	1	0
C467	0	0	0	1	0	1	0	0	1	0	0	1	0	0	0	0	1	0	0	1	0	0	1	0	0	1	1	0	0	0	1	0	1	1	0	1	1	1	1	1	1	1	0	1	1	1	0	0	0
C468	0	0	0	0	1	1	0	0	1	0	0	1	0	1	1	0	1	1	0	1	0	0	1	0	0	1	1	0	0	0	1	0	1	1	0	0	1	1	0	1	1	1	1	1	1	1	0	1	0
C469	0	0	0	1	0	1	0	0	1	0	0	1	1	0	0	0	1	0	0	1	0	0	1	0	1	1	1	0	0	0	1	1	1	0	0	0	0	1	0	1	1	1	0	1	1	0	0	0	1
C470	0	0	0	1	1	1	0	0	1	0	0	1	0	0	1	0	1	1	0	1	0	0	1	0	0	1	1	0	0	0	1	0	1	1	0	1	1	1	1	1	1	1	1	1	1	1	0	1	0
C471	0	0	0	1	0	1	0	0	1	0	0	1	0	0	0	0	1	0	0	1	0	0	1	0	0	1	1	0	0	0	1	0	1	1	0	1	0	1	1	1	1	1	0	1	1	1	0	0	0
C472	0	1	0	1	0	1	0	0	1	0	0	1	0	0	1	0	1	0	0	1	0	0	1	0	0	1	1	0	0	0	1	0	1	1	0	1	1	1	1	1	1	1	0	1	1	1	0	0	0
C473	1	0	1	0	0	0	0	0	1	0	0	0	0	1	0	0	0	0	0	0	0	1	0	0	0	1	1	1	1	0	1	0	0	0	0	1	0	0	0	0	1	0	0	0	0	0	0	0	0
C474	0	0	0	0	0	0	0	0	0	0	0	0	0	0	0	0	0	0	0	0	0	0	1	0	0	0	0	0	0	0	0	0	0	0	0	0	0	0	0	0	0	0	1	0	0	0	0	0	0
C475	0	1	0	0	0	0	1	0	0	0	1	1	1	0	1	0	1	0	0	1	0	0	1	0	1	0	1	0	0	0	1	1	1	0	0	0	0	0	0	0	1	1	0	0	1	0	0	0	0
C476	0	1	1	0	1	0	1	0	1	0	1	1	1	0	1	0	1	0	0	1	1	1	1	0	1	0	1	1	1	0	1	1	1	1	0	0	1	1	0	1	1	1	1	1	1	0	0	0	0
C477	0	0	0	0	0	0	1	0	1	0	1	1	1	0	1	0	1	0	0	1	0	0	1	0	1	0	1	0	0	0	1	1	1	0	0	0	0	0	0	0	1	1	0	0	1	0	0	0	0
C478	0	1	0	0	0	0	1	0	1	0	1	1	1	0	1	0	1	0	0	1	0	0	1	0	1	0	1	0	0	0	1	1	1	0	0	0	0	0	0	0	1	1	0	0	1	0	0	0	0
C479	0	1	0	0	0	0	1	0	1	0	1	1	1	0	1	0	1	0	0	1	0	0	1	0	1	0	1	0	0	0	1	1	1	0	0	0	0	0	0	0	1	1	0	0	1	0	0	0	0
C480	1	0	1	0	0	0	0	0	1	0	0	1	1	0	0	0	0	0	1	1	0	0	0	0	0	1	1	0	1	0	0	0	0	0	1	0	0	1	0	0	0	1	0	0	1	0	0	0	0
C481	0	0	0	0	0	0	0	0	0	0	0	1	0	1	0	1	0	0	0	0	0	0	0	0	0	0	0	1	0	1	0	0	0	0	0	0	0	0	0	0	0	1	0	0	1	0	0	0	0
C482	1	0	0	0	0	0	0	0	0	0	0	1	0	0	1	1	0	0	0	0	0	0	1	0	0	1	0	0	0	0	1	0	1	0	0	0	0	0	0	0	0	1	0	0	1	1	0	0	0
C483	1	0	1	1	0	0	0	0	1	1	0	1	0	0	1	1	1	0	0	0	0	0	0	0	0	1	0	0	1	0	0	0	0	0	0	0	0	1	0	1	0	1	1	0	1	1	0	0	0
C484	1	0	0	0	0	1	0	0	1	0	0	1	0	0	1	1	0	0	0	1	1	0	1	0	0	1	1	0	0	0	0	0	0	0	0	0	0	0	0	0	0	1	0	0	1	0	0	0	0
C485	0	1	1	0	1	1	1	0	1	0	1	1	0	1	1	0	1	0	0	0	1	0	1	1	0	0	1	1	1	1	1	1	1	1	0	0	1	1	0	1	1	1	1	1	1	0	0	1	0
C486	0	0	0	1	0	0	0	0	0	0	0	1	1	0	0	0	1	0	0	1	0	0	0	0	0	1	0	0	0	0	1	0	0	0	0	0	0	0	0	0	1	1	0	0	0	0	0	1	0
C487	0	0	0	1	0	0	0	0	0	0	0	1	1	0	1	1	1	0	0	1	0	0	0	0	0	1	1	0	0	0	1	1	0	0	0	0	0	0	0	0	1	1	0	0	1	0	0	1	0
C488	1	0	1	1	1	0	0	1	1	1	1	1	0	1	1	0	1	0	1	0	1	0	1	0	1	1	1	0	1	0	1	0	1	0	1	1	1	0	0	1	0	0	1	0	1	1	1	1	1
C489	0	0	1	0	0	1	1	1	0	1	1	1	0	0	1	0	1	1	0	1	1	1	0	0	1	1	1	1	1	0	0	0	1	1	0	0	1	1	1	1	1	1	1	1	1	0	0	1	0
C490	0	1	1	1	0	0	0	0	0	1	1	1	1	0	1	1	1	0	0	0	1	0	1	1	1	0	1	1	1	0	1	1	1	0	1	1	0	1	0	0	1	1	1	1	0	1	1	1	1
C491	0	0	1	1	0	0	0	0	0	1	1	1	1	0	1	1	1	0	0	0	1	0	1	1	1	1	1	1	1	0	1	1	1	0	1	1	0	1	0	0	1	1	1	1	1	0	0	0	1
C492	0	0	0	0	0	0	1	0	1	0	1	1	0	0	1	0	1	0	0	0	1	0	1	0	1	0	1	0	0	0	1	0	1	0	0	0	0	0	0	0	1	1	0	0	1	0	0	0	0
C493	0	1	0	0	0	0	1	0	1	0	1	1	0	0	1	0	1	0	0	0	1	0	1	0	1	0	0	0	0	0	1	0	1	0	0	1	0	1	0	1	1	1	0	1	1	0	0	0	0
C494	0	0	0	0	0	0	1	0	1	0	1	1	0	1	1	0	1	0	0	0	1	0	1	1	1	1	0	0	0	0	1	0	1	0	1	1	0	0	0	1	1	1	0	1	1	0	0	0	0
C495	1	1	1	1	0	0	1	1	1	1	1	1	1	1	0	1	1	1	1	1	1	0	1	1	1	1	1	0	0	1	1	1	1	1	0	1	1	1	1	0	1	1	1	1	1	1	1	1	1
C496	1	0	0	0	0	0	1	0	1	0	1	1	0	1	1	0	1	0	0	0	1	0	1	1	1	1	0	0	0	0	1	0	1	0	1	1	0	0	0	1	1	1	0	1	1	0	1	0	0
C497	0	0	0	0	0	0	1	0	1	0	1	1	0	0	1	0	1	0	0	0	1	0	1	0	1	0	1	0	0	0	1	0	1	0	0	0	0	0	0	0	1	1	0	0	1	0	0	0	0
C498	0	0	0	0	0	1	1	0	1	1	1	1	0	1	1	0	1	0	0	0	1	0	1	0	1	0	1	1	0	0	1	0	1	0	1	0	0	0	0	0	1	1	0	1	1	0	0	0	0
C499	0	1	0	0	0	0	1	0	1	0	1	1	0	0	1	0	1	0	0	0	1	0	1	0	1	0	0	0	0	0	1	0	1	0	0	1	0	1	0	1	1	1	0	1	1	0	0	0	0
C500	0	0	0	0	0	0	1	0	1	0	1	1	0	0	1	0	1	0	0	0	1	0	1	0	1	0	1	0	0	0	1	0	1	0	0	0	0	0	0	0	1	1	0	0	1	0	0	0	0
C501	0	1	0	0	0	0	1	0	1	0	1	1	0	0	1	0	1	0	0	0	1	0	1	0	1	0	0	0	0	0	1	0	1	0	0	1	0	1	0	1	1	1	0	1	1	0	0	0	0
C502	1	0	0	0	0	0	1	0	1	0	1	1	0	1	1	0	1	0	0	0	1	0	1	1	1	1	0	0	0	0	1	0	1	0	1	1	0	0	0	1	1	1	0	1	1	0	1	0	0
C503	0	0	0	1	0	1	0	0	1	0	0	0	0	0	1	1	0	0	1	1	1	1	0	0	1	0	0	0	0	0	0	0	1	0	0	1	0	0	0	0	0	0	0	1	0	0	0	1	0
C504	0	0	0	0	0	1	0	0	0	0	0	1	1	0	1	0	0	0	1	0	0	0	1	1	0	1	0	1	0	0	0	0	0	0	0	0	0	0	1	0	1	1	0	0	1	0	0	0	0
C505	0	0	0	0	0	0	0	0	0	0	0	0	0	0	0	0	1	0	0	0	0	1	1	1	1	0	1	1	1	0	1	0	0	0	0	0	0	0	0	0	0	0	0	0	0	0	0	0	0
C506	0	0	1	1	0	0	0	1	1	1	1	1	1	1	0	1	0	1	0	1	0	1	1	1	0	1	0	0	1	1	1	1	1	1	1	1	0	0	1	1	1	0	1	1	1	1	0	1	0
C507	1	0	0	0	0	0	1	0	1	0	1	1	0	1	1	0	1	0	0	0	1	0	1	1	1	1	0	0	0	0	1	0	1	0	1	1	0	0	0	1	1	1	0	1	1	0	1	0	0
C508	0	0	1	1	0	0	0	1	0	0	0	0	0	0	0	0	0	0	0	0	0	0	1	0	1	0	1	1	1	0	0	0	0	0	0	0	0	0	1	0	0	0	0	0	1	0	0	0	1
C509	0	0	1	1	1	1	1	0	0	1	0	1	1	1	0	0	0	0	0	0	0	0	1	0	0	1	0	0	0	0	1	0	0	1	0	0	0	0	1	0	1	1	0	0	1	1	0	0	0
C510	0	1	1	0	0	0	0	0	0	0	0	0	0	1	0	0	0	0	1	0	0	0	1	0	0	1	0	1	1	0	0	0	0	0	0	0	0	0	0	0	1	0	0	0	0	0	1	1	0
C511	0	0	1	1	1	1	0	1	0	1	0	1	1	0	0	0	0	0	0	0	0	0	1	0	0	1	1	0	0	0	1	0	0	1	0	0	1	0	0	0	1	1	0	0	1	0	0	0	0
C512	0	0	0	0	0	0	0	0	0	0	0	1	0	1	0	0	0	0	0	1	0	1	1	0	1	0	1	1	1	0	1	0	0	0	0	0	0	0	0	0	0	1	0	0	1	0	1	0	0
C513	0	0	0	0	0	0	0	0	0	0	0	1	1	0	0	0	0	0	0	0	0	0	0	0	0	0	0	0	0	0	0	0	0	0	0	0	0	0	0	0	0	1	0	0	0	0	0	0	0
C514	0	0	0	0	0	0	0	0	0	0	0	0	0	0	0	0	0	0	0	0	0	0	1	0	0	1	0	0	0	0	0	1	0	0	0	0	0	0	1	0	0	0	0	0	0	0	0	0	0
C515	0	0	0	0	0	0	0	0	0	0	0	0	0	0	1	0	1	0	0	0	0	0	0	0	0	1	1	0	0	0	1	1	0	0	0	1	0	0	0	0	0	1	0	0	0	0	0	0	0
C516	0	0	0	0	0	1	0	0	0	0	0	1	0	0	1	0	0	0	0	0	0	0	1	0	0	0	0	1	0	0	0	0	0	0	0	0	0	0	1	0	0	1	0	0	1	0	0	0	0
C517	0	0	0	0	1	0	1	1	1	1	0	1	0	0	0	0	0	0	1	0	0	0	0	0	0	0	1	0	1	0	1	0	0	0	0	0	0	0	0	0	0	1	0	0	1	0	1	1	1
C518	0	0	0	0	0	0	0	0	0	0	0	1	1	0	0	0	0	0	0	0	0	0	1	0	0	0	1	0	0	0	1	0	0	0	0	0	0	0	0	0	0	1	0	0	1	0	0	0	0
C519	0	1	0	0	0	1	0	0	1	0	1	0	0	0	0	0	1	0	0	1	0	0	1	0	0	0	0	1	1	0	0	1	0	0	0	0	0	0	0	0	0	0	0	0	0	1	0	0	0
C520	0	1	0	0	0	1	0	0	1	0	0	0	1	0	1	0	0	0	0	0	0	0	1	0	0	1	1	1	0	0	0	0	0	0	0	1	0	0	0	0	1	0	0	0	0	1	1	1	1
C521	0	0	1	1	1	0	0	0	0	0	0	0	1	0	1	0	1	0	0	1	0	1	1	1	0	1	0	0	1	0	0	1	0	0	0	0	0	1	0	0	1	0	0	0	0	0	0	0	0
C522	1	0	0	0	0	1	0	0	0	0	0	1	0	0	1	1	0	1	1	0	0	0	0	0	0	0	0	1	0	0	0	0	0	0	0	0	0	0	0	0	1	1	0	0	1	0	1	0	0
C523	0	0	0	0	0	0	1	0	0	0	0	1	1	0	0	0	0	0	0	0	0	0	0	0	0	1	0	1	0	0	0	0	0	0	0	0	0	0	0	0	0	1	0	0	1	1	1	0	0
C524	0	0	1	1	0	0	0	0	1	0	0	1	0	1	0	0	0	0	0	0	0	1	1	0	1	1	1	1	1	0	1	1	1	0	0	0	0	0	0	0	0	1	0	0	1	1	1	0	1
C525	0	0	0	0	0	0	0	0	0	0	0	0	0	0	0	0	0	0	0	0	0	0	1	0	0	0	0	1	0	0	0	0	0	0	0	0	0	0	1	0	0	0	0	1	0	0	0	0	0
C526	0	1	0	1	0	1	0	1	1	0	0	1	0	0	0	0	0	1	0	0	0	0	1	1	0	0	0	0	0	0	0	0	1	0	0	1	0	1	0	0	1	1	0	0	1	1	0	1	0
C527	0	0	1	1	0	1	0	1	1	0	0	0	0	0	0	1	1	0	0	0	0	0	1	0	0	1	0	0	1	0	0	1	0	0	0	1	1	1	1	0	1	0	0	0	1	1	0	0	0
C528	1	1	0	0	1	0	0	0	1	0	0	0	1	1	0	1	1	1	0	0	0	0	1	0	0	0	1	1	1	0	0	0	0	0	1	1	0	0	1	0	1	0	0	1	1	1	0	0	1
C529	0	0	0	1	0	1	1	0	0	0	0	1	0	0	1	0	1	0	0	0	0	0	1	0	0	1	0	0	0	0	0	0	1	0	0	0	0	0	0	1	0	1	1	0	1	0	0	0	0
C530	0	0	0	0	0	0	0	1	1	0	0	1	0	1	1	1	1	1	0	0	0	0	1	1	1	1	0	0	1	1	1	0	0	0	0	0	0	0	0	0	0	1	1	0	1	1	0	0	1
C531	0	0	0	0	0	0	0	1	0	0	0	0	0	0	0	0	1	0	1	0	0	0	1	1	0	1	0	0	1	0	0	1	0	0	0	0	0	0	0	0	0	0	0	1	0	0	0	1	0
C532	0	1	1	1	0	0	0	0	0	0	0	1	0	0	0	0	0	0	0	0	0	0	1	0	1	1	0	0	0	0	0	0	0	0	0	0	0	0	0	0	1	1	0	0	0	0	0	0	0
C533	0	0	0	0	0	0	0	0	0	0	0	1	0	0	1	1	1	0	0	0	1	0	0	0	1	0	1	0	0	0	0	0	0	0	0	1	0	0	0	0	0	1	0	0	1	0	0	0	0
C534	0	0	0	0	0	0	0	0	0	0	0	0	0	0	0	0	0	0	0	0	0	0	1	0	0	0	0	1	0	0	1	0	0	0	0	0	0	0	1	0	1	0	0	0	0	1	0	0	1
C535	0	0	1	0	1	1	0	0	0	0	0	0	0	0	0	0	0	0	0	0	1	0	1	0	0	0	1	0	0	0	0	0	0	0	0	0	1	0	0	0	0	1	0	0	0	0	0	0	0
C536	0	0	0	1	0	0	0	0	0	0	0	1	0	0	1	0	0	0	0	0	0	0	1	0	0	1	1	0	0	0	1	0	0	0	0	1	0	0	0	0	1	1	0	0	0	0	0	0	0
C537	0	0	0	0	1	0	0	0	1	0	0	1	0	0	0	1	0	0	0	0	0	0	0	0	0	0	0	0	0	0	0	0	0	0	0	0	0	0	0	0	0	1	0	0	1	0	0	0	0
C538	0	0	0	0	0	0	0	0	0	0	0	0	0	0	0	0	0	0	0	0	0	1	0	1	0	0	1	1	1	0	1	0	0	0	0	0	0	0	0	0	0	0	0	0	0	0	0	0	0
C539	0	0	0	0	0	0	0	0	1	1	0	1	1	0	0	0	0	0	0	1	1	1	1	1	0	1	0	1	1	0	1	0	0	1	0	1	1	1	0	0	1	1	1	0	0	0	0	0	0
C540	0	0	0	0	0	1	0	0	0	0	0	0	0	0	0	0	0	0	0	0	0	0	1	0	0	0	0	0	0	0	1	0	0	0	0	0	0	0	0	0	0	0	0	0	0	0	0	1	0
C541	1	0	0	0	0	0	0	0	0	0	0	0	0	0	0	0	0	0	0	0	0	0	0	0	0	0	0	0	0	0	0	0	0	0	0	0	0	0	0	0	1	0	0	0	0	0	0	0	0
C542	0	0	0	0	0	0	0	0	0	0	0	1	1	0	0	0	0	0	0	0	0	1	0	0	0	0	0	0	0	0	1	0	0	0	0	0	0	0	0	0	0	1	0	0	0	0	0	0	0
C543	0	0	1	0	1	0	0	0	0	0	0	0	0	0	0	0	0	0	0	0	0	0	1	0	0	0	0	0	0	0	0	0	0	0	0	0	0	0	0	0	0	0	0	0	0	0	0	1	0
C544	0	0	0	0	0	0	0	0	0	0	0	0	0	0	0	0	0	0	0	0	0	0	1	0	0	0	0	1	0	0	0	0	0	0	0	0	0	0	1	0	0	0	0	0	0	0	0	0	0
C545	0	0	1	0	0	1	0	0	1	0	1	0	0	0	0	1	1	0	0	0	0	0	1	0	0	0	0	1	1	0	1	1	0	0	0	0	0	0	0	0	0	0	1	0	0	0	0	0	0
C546	0	0	0	0	0	0	0	0	1	0	0	1	0	0	0	0	0	0	0	0	0	0	1	0	0	0	0	0	0	0	0	0	0	0	0	0	0	0	0	0	0	1	0	0	1	0	0	0	0
C547	0	0	0	1	0	0	0	0	0	0	0	1	0	0	1	1	0	1	0	0	0	1	1	1	1	0	0	0	1	0	1	0	0	0	0	0	0	0	0	1	0	1	0	0	1	1	0	1	1
C548	0	1	0	1	0	0	0	0	0	0	0	1	1	0	1	0	0	0	0	0	0	0	1	0	0	1	1	0	0	0	1	0	0	0	0	1	0	0	0	0	1	1	0	0	1	0	0	0	0
C549	0	1	0	1	1	1	1	0	1	0	0	1	0	0	0	0	0	0	1	0	0	1	1	1	0	0	0	0	1	0	1	0	0	0	0	1	0	0	0	0	0	1	0	0	0	1	1	1	0
C550	0	1	1	0	0	0	0	0	0	0	0	0	0	0	0	0	0	0	0	0	1	0	1	0	0	0	1	0	0	0	0	0	0	0	1	1	0	0	1	0	0	0	0	0	1	0	0	0	0
C551	0	1	0	1	0	0	0	0	0	0	0	1	1	0	1	0	0	0	0	0	0	0	0	0	0	0	0	0	0	0	1	0	0	0	0	0	1	0	0	0	0	1	0	0	1	1	0	0	0
C552	0	0	0	0	0	0	0	0	0	0	0	1	0	0	1	0	0	0	1	0	0	0	1	0	0	0	0	0	1	0	0	0	0	0	0	0	0	0	0	0	0	1	0	0	1	1	0	0	1
C553	1	0	0	0	0	0	0	0	0	0	0	1	0	0	0	0	1	0	0	0	0	0	1	0	1	0	1	0	0	0	0	0	0	0	0	0	0	0	0	0	0	1	0	0	1	0	0	0	0
C554	1	0	1	0	0	0	0	0	1	1	0	1	0	0	1	0	0	0	1	0	1	1	1	1	1	0	0	0	0	0	1	1	1	0	0	1	1	1	0	1	0	1	0	0	1	1	1	0	1
C555	0	0	0	0	1	0	0	0	0	0	0	0	0	0	0	0	0	0	0	0	0	0	0	1	0	0	0	0	0	0	0	0	0	0	0	0	0	0	0	0	0	0	0	0	0	0	0	0	1
C556	0	0	0	0	0	0	0	0	0	0	0	0	0	0	1	0	0	0	0	0	0	0	0	0	0	0	1	0	0	0	1	1	0	0	0	0	0	0	0	0	1	0	0	0	0	0	0	0	0
C557	1	0	0	0	0	0	0	0	0	0	0	1	0	0	0	0	1	0	0	0	0	0	1	0	1	0	1	0	0	0	0	0	0	0	0	0	0	0	0	0	0	1	0	0	0	0	0	0	0
C558	0	0	1	0	0	0	0	0	0	0	1	0	0	0	0	1	0	0	0	0	0	0	1	0	1	0	0	0	0	0	0	0	0	0	0	0	0	0	0	0	0	0	0	0	0	0	0	1	0
C559	0	0	0	1	1	0	0	0	0	0	0	1	0	0	1	0	0	0	0	0	0	0	0	1	1	0	0	0	0	0	0	0	0	0	0	0	0	1	0	0	0	1	0	0	1	0	0	0	0
C560	0	0	0	1	1	0	0	0	1	0	0	1	1	0	1	0	0	0	0	0	0	0	1	0	1	0	1	0	0	0	1	0	0	1	0	0	0	0	1	0	0	1	0	0	0	0	0	0	0
C561	0	0	0	0	0	0	0	0	0	0	1	0	1	0	0	0	0	0	0	0	0	0	1	0	1	1	0	1	1	0	1	0	0	0	0	0	0	0	0	0	0	0	0	0	0	0	0	1	0
C562	0	0	0	0	0	0	0	0	0	0	0	0	0	0	0	0	0	0	0	0	0	0	0	0	0	0	0	0	0	0	0	0	0	0	0	0	0	0	0	0	0	0	0	0	0	0	0	0	0
C563	0	0	1	1	0	0	0	0	0	1	0	1	1	0	0	0	0	0	1	0	0	1	0	0	0	1	0	1	1	1	1	0	1	0	0	0	0	0	0	0	0	1	1	0	0	1	1	1	0
C564	0	0	0	1	0	0	0	0	0	0	0	1	1	0	0	1	0	0	0	0	0	0	0	0	0	0	0	0	0	0	0	0	0	0	0	0	0	0	0	0	0	1	0	1	1	1	0	0	0
C565	0	0	0	0	1	0	0	1	0	0	0	1	0	0	0	0	0	0	1	0	0	0	0	0	0	0	0	1	1	0	0	0	0	0	0	1	0	0	0	0	0	1	0	0	1	1	0	0	0
C566	0	0	0	0	0	0	0	0	0	0	0	0	0	0	0	0	0	0	0	0	0	0	0	0	0	0	0	0	0	0	0	0	0	0	0	0	0	0	0	0	0	0	0	0	0	0	0	0	0
C567	0	0	1	0	0	0	0	0	1	1	1	1	1	1	1	0	0	1	0	0	1	0	0	1	1	1	1	1	0	1	1	0	1	1	0	0	1	0	1	1	1	0	0	0	1	0	1	0	0
C568	1	0	1	0	0	0	0	0	1	0	0	0	0	0	1	0	0	0	1	0	1	0	0	1	1	0	1	0	0	0	0	1	0	0	0	0	0	0	0	0	0	0	0	0	0	0	0	0	0
C569	0	0	0	0	0	0	0	0	0	0	0	1	0	0	0	1	0	0	0	0	0	1	0	0	0	0	0	1	1	0	1	0	0	0	0	0	0	0	0	1	0	1	1	0	1	0	0	0	0
C570	0	1	0	0	0	1	0	0	0	0	0	0	0	0	0	1	0	0	0	0	1	0	1	0	0	0	1	1	0	0	0	0	0	0	0	1	0	0	1	0	0	0	0	0	0	0	0	0	0
C571	0	0	0	0	0	0	0	0	0	0	0	0	0	0	0	0	0	0	0	0	0	0	1	0	0	0	0	0	0	0	0	0	0	0	1	0	0	0	0	0	0	0	0	0	0	0	0	0	0
C572	0	1	1	1	0	1	0	1	0	1	1	0	1	1	1	0	1	1	0	0	0	1	0	0	0	0	1	1	0	0	1	1	0	0	0	1	0	1	0	0	0	1	1	0	1	1	0	0	1
C573	1	0	0	1	0	0	0	0	0	0	0	1	0	1	0	0	1	0	0	0	0	0	0	0	0	0	0	0	1	0	0	0	0	0	0	0	0	0	0	0	0	1	0	0	1	0	0	1	0
C574	0	0	0	0	0	0	0	0	0	0	1	0	0	0	0	0	0	0	0	0	0	0	1	0	0	0	0	0	0	0	1	0	0	0	0	0	0	0	0	0	0	0	0	0	0	0	0	1	1
C575	0	0	1	0	1	0	0	1	0	0	0	0	0	0	0	0	0	0	0	0	0	0	1	0	0	0	0	0	1	0	0	1	0	0	0	1	0	0	1	0	0	0	0	0	1	0	0	0	0
C576	0	0	1	0	0	0	0	0	0	0	0	0	0	0	0	0	0	0	0	0	1	0	1	0	0	0	0	0	0	0	0	0	0	0	0	1	0	0	0	1	0	0	0	1	1	0	0	0	0
C577	0	0	0	0	0	0	0	0	0	0	0	1	1	0	0	0	0	0	0	0	0	0	0	0	0	0	1	0	0	0	0	0	0	0	0	0	0	0	0	0	0	1	0	0	0	0	0	0	0
C578	0	0	0	1	0	0	0	1	0	0	1	1	1	0	1	0	1	0	0	1	0	0	1	0	0	1	0	1	1	0	0	1	0	1	0	1	1	0	0	0	0	1	1	0	1	0	0	0	1
C579	1	1	1	0	0	0	1	0	0	0	0	1	0	0	0	0	1	1	0	0	0	0	1	0	0	0	1	0	0	1	0	1	0	1	1	1	0	0	1	1	1	0	0	1	1	0	1	0	1
C580	0	0	0	0	0	0	0	0	0	0	0	0	0	0	0	0	0	0	0	0	0	0	1	0	0	0	0	1	0	0	1	0	0	0	0	0	0	0	1	0	0	0	0	0	0	0	0	0	1
C581	0	0	0	0	0	0	0	0	0	0	0	0	0	0	0	0	0	0	0	0	0	0	1	0	0	0	1	0	0	1	0	0	0	0	0	1	0	0	0	0	0	0	0	0	0	0	0	0	0
C582	0	0	0	1	0	0	0	0	1	1	0	1	1	0	1	1	1	0	0	1	0	1	1	0	1	0	1	0	1	0	1	1	0	0	0	0	1	1	1	1	0	1	0	0	1	1	0	1	1
C583	0	0	0	0	0	0	0	0	0	0	0	1	0	0	1	0	0	0	1	0	1	0	0	0	0	1	1	0	0	0	1	0	1	0	0	0	1	1	0	0	0	1	0	0	0	0	0	0	0
C584	0	0	0	0	0	0	0	0	0	0	0	0	0	0	1	0	0	0	0	0	0	0	0	0	0	0	1	0	0	0	1	1	0	0	0	0	0	0	0	0	1	0	0	0	0	0	0	0	0
C585	1	0	1	0	0	0	0	0	1	0	0	0	0	0	1	1	1	0	0	0	1	0	0	1	1	0	0	0	1	1	0	0	1	0	0	0	0	0	0	1	0	0	0	0	0	0	0	0	0
C586	0	0	0	0	0	0	0	0	0	0	0	1	0	0	1	0	1	0	0	0	0	0	1	0	0	0	0	0	0	0	1	0	0	0	0	0	0	0	0	0	0	1	0	0	1	0	0	1	1
C587	0	0	0	1	0	0	1	0	0	0	0	1	0	0	0	0	0	0	1	0	0	0	1	1	0	1	1	1	0	1	0	1	0	0	1	1	0	0	1	0	0	1	0	1	1	1	0	0	1
C588	0	1	1	0	1	0	0	0	1	0	0	1	1	1	1	0	0	0	0	0	1	0	0	0	1	1	0	1	0	0	1	1	0	0	0	0	0	1	0	0	0	1	0	0	1	0	1	0	1
C589	0	0	0	0	0	0	0	0	0	0	0	0	0	0	0	0	0	0	0	0	0	1	1	0	1	0	0	1	1	0	1	0	0	0	0	0	0	0	0	0	0	0	0	0	0	0	0	0	0
C590	0	0	1	1	1	0	0	0	1	0	0	0	0	0	1	0	1	0	0	0	0	0	1	0	1	1	1	0	1	1	0	1	0	0	1	0	1	1	1	0	0	0	1	1	1	1	0	1	0
C591	0	0	1	1	0	0	0	1	1	1	1	1	1	1	0	1	0	1	0	1	0	1	1	1	0	1	0	0	1	1	1	1	1	1	1	1	0	0	1	1	1	0	1	1	1	1	0	1	0
C592	0	0	0	0	0	0	0	0	0	0	0	1	0	0	0	1	0	0	0	0	0	1	0	0	0	0	0	1	1	0	1	0	0	0	0	1	0	0	0	1	0	1	1	0	1	0	0	0	0
C593	0	1	0	1	0	0	0	0	0	0	0	1	1	0	1	0	0	0	0	0	0	1	0	0	0	1	0	0	0	0	1	0	0	0	0	0	0	0	0	0	0	1	0	0	1	0	0	0	0
C594	0	1	1	1	0	0	1	0	1	1	0	1	0	0	1	0	0	0	0	0	1	0	1	1	1	1	1	0	0	0	1	0	1	0	1	1	1	1	0	0	1	1	1	1	1	0	0	0	0
C595	0	0	0	1	1	0	0	0	1	0	1	1	1	0	1	1	1	1	1	0	0	1	1	1	1	0	0	0	1	0	0	1	0	1	0	0	0	0	0	1	0	1	0	1	0	1	1	1	1
C596	1	0	0	1	0	0	0	1	0	1	1	1	1	0	0	0	0	0	0	0	1	0	1	1	0	1	1	0	0	0	1	0	1	1	0	0	0	0	1	1	0	1	0	1	1	1	0	0	0
C597	0	0	0	0	0	0	0	0	0	0	0	0	0	0	0	0	1	0	0	0	0	0	1	0	0	0	0	0	0	1	0	0	0	0	0	1	0	0	0	0	0	0	0	0	0	0	0	0	0
C598	0	0	0	1	1	0	0	0	0	1	0	1	0	1	1	1	0	0	0	0	0	1	1	1	0	0	1	0	1	0	0	0	0	0	0	1	0	0	0	0	0	1	0	0	1	1	0	0	1
C599	0	0	1	0	0	0	0	1	1	0	0	1	0	0	0	0	1	0	0	0	0	0	1	0	1	0	0	1	0	0	0	1	0	0	0	0	0	0	0	0	0	1	1	0	0	0	1	0	0
C600	0	0	0	0	0	0	0	0	0	0	0	0	0	0	1	0	0	0	0	0	1	0	1	0	0	0	1	0	1	0	1	0	1	0	0	0	0	0	0	0	1	0	1	0	0	0	0	0	0
C601	0	1	0	1	0	0	1	0	0	1	0	1	0	1	0	0	0	1	0	0	1	1	0	1	1	0	0	1	1	0	1	0	0	1	0	0	1	0	0	1	0	1	1	0	1	1	0	0	0
C602	0	1	0	1	1	0	0	0	0	0	0	1	1	0	1	0	0	0	0	1	1	0	1	1	0	0	1	0	0	0	1	1	0	0	0	1	0	1	1	0	1	1	0	0	1	0	1	0	0
C603	0	0	0	0	0	0	0	0	0	0	0	0	0	0	0	0	0	0	0	0	0	0	0	0	0	0	0	0	0	0	0	0	0	0	0	0	0	0	0	0	0	0	0	0	0	0	0	0	0
C604	0	0	0	0	0	0	0	0	1	0	0	0	0	1	0	0	1	0	0	0	1	0	1	1	0	1	1	1	0	0	1	0	0	0	0	0	0	0	1	1	1	0	0	1	0	0	0	1	0
C605	0	0	1	1	1	0	0	0	0	0	0	0	1	1	1	0	1	0	0	1	1	0	1	1	0	1	1	1	1	0	1	0	1	0	0	1	0	1	0	0	1	1	0	1	1	0	0	0	1
C606	1	0	0	1	0	0	0	1	0	0	0	1	1	0	0	0	1	1	1	1	0	1	1	1	0	0	0	0	1	0	1	0	0	0	1	0	0	0	0	0	0	1	0	0	1	1	0	0	0
C607	1	0	1	0	0	0	0	0	0	0	0	1	1	1	0	0	1	0	0	0	0	0	0	0	0	0	1	0	0	0	0	0	1	0	0	0	0	1	0	0	0	0	1	0	1	0	0	0	0
C608	0	0	1	0	0	1	0	0	1	0	1	0	0	0	0	1	1	0	0	0	0	0	1	0	0	0	0	1	1	0	0	1	0	0	0	0	0	1	0	0	0	0	0	0	0	0	0	0	0
C609	0	0	0	1	0	0	0	0	0	0	1	1	1	0	0	1	0	0	0	1	0	0	0	0	0	1	1	0	0	0	1	0	0	0	0	0	0	0	0	0	0	1	0	0	1	0	0	0	1
C610	0	0	0	0	0	0	0	0	0	0	1	1	1	0	0	0	0	0	0	0	0	0	0	0	0	1	1	0	0	0	0	0	0	0	0	1	0	0	0	0	1	1	0	0	1	0	0	0	0
C611	1	1	0	0	0	1	1	0	1	0	0	1	1	0	1	0	0	0	0	0	0	0	1	0	0	1	1	0	0	0	1	0	1	0	0	1	0	0	0	1	1	1	0	0	1	1	1	1	1
C612	1	0	0	0	0	1	1	0	0	0	1	1	1	0	0	0	0	0	0	0	0	0	0	1	0	1	0	0	0	0	1	0	0	0	0	0	0	0	0	0	1	1	0	0	1	0	0	0	0
C613	0	0	0	0	1	0	0	0	0	1	0	1	0	1	0	0	0	0	0	1	0	0	1	0	0	0	0	0	1	0	0	0	0	0	0	0	0	0	0	0	1	1	0	0	1	0	0	0	0
C614	0	0	1	0	1	0	0	0	1	0	0	1	1	1	1	0	0	0	0	0	0	0	0	0	0	1	0	1	0	0	0	1	0	0	0	0	0	0	0	0	0	1	0	0	0	1	1	0	1
C615	0	0	0	0	0	0	0	0	0	0	0	1	0	0	0	0	1	0	0	0	0	0	1	0	0	0	0	0	0	0	1	0	0	0	0	0	0	0	0	0	0	1	0	0	1	0	0	1	0
C616	0	0	0	0	1	0	0	0	0	0	0	1	0	0	1	1	0	0	0	0	0	0	1	1	0	0	0	0	0	0	0	0	0	0	0	0	0	0	0	0	0	1	0	0	1	0	0	0	0
C617	1	0	0	0	0	0	0	0	0	1	0	1	1	0	1	1	1	0	0	1	1	1	1	1	0	0	0	1	0	1	0	1	0	0	0	0	1	0	0	0	0	1	0	0	1	0	0	0	0
C618	0	1	0	0	0	0	0	0	0	0	1	1	0	0	1	0	1	0	0	0	1	0	0	0	1	0	0	1	0	0	1	0	0	0	0	0	0	1	0	0	0	1	0	0	1	0	0	0	0
C619	1	0	0	1	1	0	0	0	1	0	0	1	1	1	1	0	1	0	1	0	0	0	1	1	1	1	0	0	0	0	1	1	1	0	1	1	0	1	0	0	1	1	1	0	1	1	1	1	1
C620	1	1	1	1	1	1	0	0	0	1	1	1	0	1	1	0	1	1	0	1	0	1	1	0	0	1	1	1	1	1	1	0	0	0	0	1	0	1	1	0	1	1	1	0	1	1	1	1	1
C621	1	1	1	1	0	1	0	0	0	1	1	1	0	1	1	0	1	1	0	1	0	1	1	0	0	1	0	1	1	1	1	0	0	0	0	1	0	1	1	0	1	1	0	0	1	1	1	1	0
C622	1	0	1	1	0	1	1	1	1	1	0	1	1	0	1	1	1	0	0	0	1	0	1	1	1	1	1	1	1	0	1	1	1	1	0	0	1	1	0	0	0	1	0	1	1	0	1	1	1
C623	1	0	1	1	0	1	1	1	1	1	0	1	1	0	1	1	1	0	0	0	1	0	1	1	1	1	1	1	1	0	1	1	1	1	0	0	1	1	0	0	0	1	0	1	1	0	1	1	1
C624	1	0	1	1	0	1	1	1	1	1	0	1	1	0	1	1	1	0	0	0	1	0	1	1	1	1	1	1	1	1	1	1	1	1	0	1	1	1	0	1	0	1	1	0	1	1	0	1	1
C625	1	0	1	1	0	1	1	1	1	1	0	1	1	0	1	1	1	0	0	0	1	1	1	1	1	1	1	1	1	0	0	1	1	1	0	0	1	1	0	0	0	1	0	1	1	0	0	1	1
C626	1	0	1	1	0	1	1	1	1	1	0	1	1	0	1	1	1	0	0	0	1	0	1	1	1	1	1	1	1	1	1	1	1	1	0	0	1	1	0	1	0	1	1	0	1	1	0	1	1
C627	1	0	1	1	0	1	1	1	1	1	0	1	1	0	1	1	1	0	0	0	1	0	1	1	1	1	1	1	1	1	1	1	1	1	1	1	1	1	0	1	0	1	1	0	1	1	0	1	1
C628	1	0	0	0	0	1	0	0	1	1	0	1	0	1	1	0	1	0	0	1	1	1	1	0	0	1	1	0	1	0	0	1	1	0	0	1	0	1	0	0	1	1	1	1	0	1	1	0	0
C629	1	0	0	1	0	0	0	0	1	1	0	1	0	1	1	0	0	0	0	1	1	1	1	0	0	1	1	0	1	0	0	1	1	0	0	1	0	1	0	0	0	1	1	0	0	1	1	0	0
C630	1	0	0	1	1	1	0	0	1	1	1	1	0	0	1	0	1	0	0	1	1	0	1	0	0	1	1	0	1	0	0	1	1	0	0	1	0	1	0	0	1	1	1	1	1	1	1	0	0
C631	1	0	1	1	1	1	0	0	1	1	1	1	0	0	1	0	0	0	0	1	1	0	1	0	0	1	1	0	1	0	0	1	1	0	0	1	0	1	0	0	1	1	1	1	1	1	1	0	0
C632	1	0	0	1	1	0	0	0	1	1	1	1	0	0	1	0	1	0	0	1	1	0	1	0	1	1	1	0	1	0	0	1	1	0	0	1	0	1	0	1	0	1	1	0	1	1	1	0	0
C633	1	0	0	1	1	0	0	0	1	1	1	1	0	0	1	0	1	0	0	1	1	0	1	0	0	1	1	0	1	0	0	1	1	0	0	1	0	1	0	0	0	1	1	1	1	1	1	0	0
C634	1	1	1	1	1	1	0	0	1	1	1	1	0	0	1	0	0	0	0	1	1	0	1	0	0	1	1	0	1	0	0	1	1	0	0	1	0	1	0	0	1	1	1	1	1	1	1	0	0
C635	1	0	0	1	1	0	0	0	1	1	1	1	0	0	1	0	0	0	0	1	1	0	1	0	0	1	1	0	1	0	0	1	1	0	0	0	0	1	0	0	0	1	1	0	0	1	1	0	0
C636	1	1	1	1	1	0	0	0	1	1	1	1	0	0	1	0	1	0	0	1	1	0	1	0	0	1	1	0	1	0	0	1	1	0	0	1	0	1	0	0	0	1	1	1	1	1	1	1	0
C637	1	0	0	1	1	0	0	0	1	1	1	1	0	0	1	0	0	0	0	1	1	0	1	0	1	1	1	0	1	0	0	1	1	0	0	0	0	1	0	1	1	1	1	0	1	1	1	0	0
C638	1	0	0	1	1	0	0	0	1	1	1	1	1	0	1	0	0	0	0	1	1	0	1	0	0	1	1	0	1	0	0	1	1	0	0	0	0	1	0	0	0	1	1	0	0	1	1	0	0
C639	1	1	1	1	1	1	0	0	1	1	1	1	0	0	1	0	0	0	0	1	1	0	1	0	0	1	1	0	1	0	0	1	1	0	0	0	0	1	0	0	1	1	1	1	1	1	1	0	0
C640	1	1	1	1	1	0	0	0	1	1	1	1	0	0	1	0	1	0	0	1	1	0	1	0	0	1	1	0	1	0	0	1	1	0	0	0	0	1	0	0	0	1	1	1	1	1	1	1	0
C641	1	0	0	0	0	1	0	0	1	0	0	1	0	0	0	0	0	0	0	0	0	0	1	1	0	1	1	1	1	0	0	1	1	0	1	0	0	0	0	0	0	1	1	0	1	1	1	0	0
C642	1	0	0	0	0	1	0	0	0	0	0	1	1	0	0	0	0	0	0	0	0	0	1	0	0	1	0	1	1	0	0	1	1	0	1	0	0	0	0	0	0	1	1	0	1	1	1	0	0
C643	1	0	1	1	0	1	0	0	1	0	0	1	1	0	0	0	0	0	0	0	0	0	1	1	0	1	1	1	1	0	1	1	1	0	1	0	0	0	0	0	1	1	1	0	1	1	1	0	0
C644	1	0	0	0	0	1	0	0	1	0	0	1	0	0	0	0	0	0	0	0	0	0	1	1	0	1	1	1	1	0	0	1	1	0	1	0	0	0	0	0	0	1	1	0	1	1	1	0	0
C645	1	0	0	0	0	0	1	0	1	0	0	0	0	0	0	1	0	0	1	0	0	1	0	1	0	0	0	0	0	0	0	0	0	0	0	0	1	1	0	0	0	1	1	0	0	1	1	0	0
C646	0	0	0	0	0	0	1	0	1	0	1	1	0	0	1	0	1	0	0	0	1	0	1	1	1	0	1	0	0	0	1	1	1	0	0	0	0	0	0	0	1	1	0	0	1	0	1	0	0
C647	0	0	0	0	0	0	0	0	1	0	0	1	1	0	1	0	1	0	0	1	1	0	1	0	1	0	1	1	1	1	1	0	1	1	1	0	0	0	0	0	1	1	1	0	0	1	0	0	0
C648	1	0	0	0	0	0	1	0	1	0	0	1	1	0	1	0	1	0	0	1	1	0	1	1	1	0	1	1	1	1	1	1	1	1	1	0	0	0	0	0	1	1	1	0	0	1	0	0	0
C649	1	0	0	0	0	0	1	0	1	0	0	1	0	0	0	1	0	0	1	0	0	1	0	1	0	0	0	0	0	0	0	0	0	0	0	0	1	1	0	1	0	1	1	0	1	1	1	0	0
C650	1	0	0	0	0	0	1	0	1	0	0	1	1	0	1	0	1	0	0	1	1	0	1	1	1	0	1	1	1	1	1	1	1	1	1	0	0	0	0	0	1	1	1	0	0	1	0	0	0
C651	1	0	0	0	0	0	1	0	1	0	0	1	1	0	1	0	1	0	0	1	1	0	1	1	1	0	1	1	1	1	1	1	1	1	1	0	0	0	0	0	1	1	1	0	0	1	0	0	0
C652	1	0	0	0	0	0	1	0	1	0	0	1	1	0	1	0	1	0	0	1	1	0	1	1	1	0	1	1	1	1	1	1	1	1	1	0	0	0	0	0	1	1	1	0	0	1	0	0	0
C653	1	0	0	0	0	0	1	0	1	0	0	1	1	0	1	0	1	0	1	1	1	0	1	1	1	0	1	1	1	1	1	1	1	1	1	0	0	0	0	0	1	1	1	0	0	1	0	0	0
C654	0	0	0	0	0	0	1	0	1	0	0	1	1	0	1	0	1	0	0	1	1	0	1	1	1	0	1	1	1	1	1	1	1	1	1	0	0	1	0	0	1	1	1	0	1	1	0	1	0
C655	0	0	0	0	0	0	1	0	1	0	0	1	1	0	1	0	1	0	0	1	1	0	1	1	1	0	1	1	1	1	1	1	1	1	1	0	0	0	0	0	1	1	1	0	0	1	0	0	0
C656	0	1	0	1	0	0	1	1	1	0	0	1	1	0	1	0	1	0	0	1	1	0	1	1	1	0	1	1	1	1	1	1	1	1	1	0	0	0	0	0	1	1	1	1	0	1	0	0	0
C657	0	0	0	0	0	0	1	0	1	0	0	1	1	0	1	0	1	0	0	1	1	0	1	1	1	0	1	1	1	1	1	1	1	1	1	1	0	0	0	0	1	1	1	0	1	1	0	0	0
C658	1	0	0	0	0	0	1	0	1	0	0	1	1	0	1	0	1	0	0	1	1	0	1	1	1	0	1	1	1	1	1	1	1	1	1	0	0	0	0	0	1	1	1	0	0	1	0	0	0
C659	0	0	0	0	0	0	1	0	1	1	0	1	1	0	1	0	1	0	0	1	1	0	1	1	1	0	1	1	1	1	1	1	1	1	1	0	0	0	0	0	1	1	1	0	0	1	0	0	0
C660	1	0	0	0	0	0	1	0	1	0	0	1	1	0	1	0	1	1	1	1	1	0	1	1	1	0	1	1	1	1	1	1	1	1	1	1	0	0	0	1	1	1	1	0	1	1	0	0	0
C661	1	0	0	0	0	0	1	0	1	0	0	1	1	0	1	0	1	0	1	1	1	0	1	1	1	0	1	1	1	1	1	1	1	1	1	1	0	0	0	1	1	1	1	0	1	1	0	0	0
C662	0	0	0	0	0	1	1	0	1	0	0	1	1	0	1	1	1	0	1	1	1	0	1	1	1	1	1	1	1	1	1	1	1	1	1	0	0	0	0	1	1	1	1	0	1	1	1	0	0
C663	0	0	1	0	0	0	1	0	1	0	0	1	1	0	1	0	1	1	1	1	1	0	1	1	1	0	1	1	1	1	1	1	1	1	1	0	0	1	0	1	1	1	1	0	1	1	0	0	0
C664	0	0	0	0	0	0	1	0	0	0	1	1	1	0	1	0	1	0	0	0	0	0	1	0	1	0	1	0	0	1	1	1	1	0	0	0	0	1	0	0	1	1	0	0	1	0	0	1	0
C665	0	0	0	1	0	0	0	0	1	0	0	1	1	0	1	1	0	0	0	0	0	0	1	0	1	0	0	0	1	0	0	0	0	1	0	0	0	0	0	1	0	1	0	0	0	1	0	1	1
C666	0	0	0	1	0	0	0	0	1	0	0	1	1	0	1	1	0	0	0	0	0	0	1	0	1	0	0	0	1	0	0	0	0	1	0	0	0	0	0	1	0	1	0	0	0	1	0	1	1
C667	1	0	0	0	0	0	1	0	1	0	0	1	1	0	1	0	1	0	1	1	1	0	1	1	1	0	1	1	1	1	1	1	1	1	0	1	0	0	0	1	1	1	1	0	1	1	0	0	0
C668	0	0	0	1	0	0	0	0	1	0	0	1	1	0	1	1	0	0	0	0	0	1	1	1	1	0	0	0	1	0	0	0	0	1	0	0	0	0	0	1	0	1	0	0	0	1	0	1	1
C669	0	0	0	1	0	0	0	0	1	0	0	1	1	0	1	1	0	0	0	0	0	1	1	1	1	0	0	0	1	0	0	0	0	1	0	0	0	0	0	1	0	1	0	0	0	1	0	1	1
C670	0	0	0	1	0	0	0	0	0	0	0	1	1	0	1	1	1	0	0	0	0	1	1	0	1	0	0	0	1	0	1	0	0	0	0	0	0	0	0	1	1	1	0	0	1	1	0	1	1
C671	0	0	0	1	0	0	0	0	1	0	0	1	1	0	1	1	0	0	0	0	0	0	1	0	1	0	0	0	1	0	0	0	0	1	1	1	0	0	0	1	0	1	0	0	0	1	0	1	1
C672	0	0	0	1	1	0	0	0	1	0	0	1	1	0	1	1	0	0	0	0	0	0	1	0	1	0	0	0	1	0	0	0	0	1	0	1	0	0	0	1	0	1	0	0	0	1	0	1	1
C673	0	0	0	0	0	0	1	0	1	0	1	1	0	0	1	0	1	0	0	0	1	0	1	0	1	0	1	0	0	0	1	0	1	0	0	0	0	0	0	0	1	1	0	0	1	0	0	0	0
C674	0	0	0	1	1	0	0	0	0	0	0	1	1	0	1	1	1	0	0	0	0	1	1	0	1	0	0	0	1	0	1	0	1	0	0	1	0	0	0	1	1	1	0	0	1	1	0	1	1
C675	1	0	0	1	0	0	0	0	0	0	1	1	1	0	0	0	0	0	0	1	0	0	1	0	0	1	0	0	1	0	1	1	0	0	0	0	0	0	1	0	0	1	0	0	1	1	0	0	0
C676	0	0	0	0	0	0	1	0	1	0	1	1	0	0	1	0	1	0	0	0	1	0	1	0	1	0	1	0	0	0	1	0	1	0	0	0	0	0	0	0	1	1	0	0	1	0	0	0	0
C677	1	0	0	0	0	0	0	0	0	0	0	1	1	0	0	0	0	0	0	1	0	0	1	0	1	0	0	0	1	0	1	1	0	0	0	0	0	0	0	1	0	1	0	0	1	1	0	0	0
C678	0	0	0	1	0	0	0	0	0	0	1	1	1	0	0	0	0	0	0	0	0	0	1	0	0	1	0	0	1	0	1	1	0	0	0	0	0	0	1	0	0	1	0	0	0	1	0	0	0
C679	0	0	0	0	0	0	0	0	0	1	0	1	1	0	0	0	0	0	0	0	0	0	1	0	0	0	0	0	0	0	1	0	0	0	0	1	0	0	0	0	0	1	0	0	0	1	0	0	0
C680	0	0	1	0	0	0	1	0	0	1	0	0	0	0	0	0	0	0	0	0	0	0	0	1	0	0	0	0	0	1	0	1	0	0	1	1	1	0	1	0	0	0	0	1	1	0	0	0	0
C681	0	0	1	0	0	0	1	0	0	1	0	1	0	0	0	0	0	0	0	0	0	0	0	1	1	0	0	0	0	1	0	1	0	0	1	1	1	0	1	0	0	1	0	1	1	0	0	0	0
C682	0	0	0	0	0	0	0	0	0	0	0	0	1	0	0	0	1	0	0	0	1	0	0	0	0	0	0	0	1	0	0	0	0	1	0	0	0	1	0	0	0	0	0	0	0	0	0	0	0
C683	0	1	0	0	1	0	0	0	1	0	0	1	1	0	1	0	1	0	1	1	1	0	1	0	0	0	1	0	1	0	1	0	1	0	0	1	0	0	0	0	1	1	0	0	1	1	0	0	0
C684	0	1	1	1	1	1	0	0	1	0	0	1	1	0	1	0	1	0	0	0	1	0	1	0	0	1	1	0	0	0	0	1	1	0	0	1	0	0	1	0	1	1	0	0	1	1	0	0	0
C685	0	1	0	0	0	0	0	0	1	0	0	1	1	0	1	0	1	0	0	1	1	1	1	0	0	0	1	1	0	0	1	1	1	1	0	0	0	0	0	0	1	1	0	0	1	0	0	0	0
C686	0	1	0	1	0	0	0	0	1	0	0	1	1	0	1	0	1	0	0	1	1	0	1	0	0	0	1	0	1	0	1	0	1	0	0	0	1	0	0	0	1	1	0	0	1	1	1	0	0
C687	0	1	0	0	0	1	0	0	1	0	0	1	1	0	1	0	1	0	0	1	1	1	1	0	0	1	1	1	0	0	1	0	1	1	0	1	0	1	1	0	1	1	0	0	1	0	0	0	0
C688	0	1	0	0	0	0	0	0	1	0	0	1	0	0	1	0	1	0	0	1	1	0	1	0	0	1	1	1	1	0	1	0	1	0	0	0	0	0	0	0	1	1	1	0	1	0	0	1	0
C689	0	1	0	0	0	0	0	0	1	0	0	1	1	0	1	0	1	0	0	1	1	1	1	0	0	0	1	1	1	0	1	0	1	0	0	0	0	0	0	0	1	1	1	0	1	0	0	0	0
C690	0	1	0	0	0	0	0	0	1	0	0	1	1	0	1	0	1	0	0	1	1	1	1	0	0	0	1	1	1	0	1	0	1	0	0	0	0	0	0	0	1	1	1	0	1	1	0	0	0
C691	0	1	0	0	1	0	1	0	1	0	0	1	0	0	1	1	1	0	0	0	1	0	1	0	0	0	1	0	1	0	1	0	1	0	1	0	1	0	1	0	1	1	0	1	1	1	0	0	0
C692	1	1	0	0	0	1	0	0	1	0	0	1	1	1	1	0	1	0	0	1	1	0	1	1	0	0	1	0	0	0	1	1	1	0	0	0	1	0	1	0	1	1	0	0	1	0	0	0	1
C693	0	1	0	0	0	0	0	0	1	0	0	1	1	0	1	0	1	0	0	1	1	1	1	0	0	0	1	1	1	0	1	0	1	1	0	0	0	0	0	0	1	1	1	0	1	0	0	0	0
C694	0	1	0	0	0	0	0	0	1	0	0	1	1	0	1	0	1	0	0	1	1	1	1	0	0	0	1	1	1	0	1	1	1	1	0	0	1	0	0	0	1	1	1	0	1	0	0	0	0
C695	0	1	0	0	0	0	0	0	1	0	0	1	1	0	1	0	1	0	0	1	1	1	1	0	0	0	1	1	1	0	1	1	1	0	0	0	1	0	0	0	1	1	1	0	1	0	0	0	0
C696	0	1	0	0	0	1	0	0	1	0	0	1	1	0	1	0	1	0	0	1	1	1	1	0	0	1	1	1	0	0	1	1	1	1	0	1	1	1	1	0	1	1	0	0	1	0	0	0	0
C697	0	0	0	1	0	1	0	0	1	0	0	1	0	0	0	0	0	0	0	1	0	0	1	0	0	1	1	0	0	0	1	0	1	0	0	0	0	0	1	1	1	1	0	0	1	0	0	0	0
C698	0	0	1	1	0	1	0	0	1	0	0	1	0	0	1	0	0	0	0	1	0	0	1	0	0	1	1	0	0	0	1	0	1	0	0	0	0	0	1	0	1	1	0	0	1	1	0	0	0
C699	0	0	0	0	0	1	1	0	1	0	1	1	0	0	0	0	0	0	1	1	0	0	1	1	0	1	1	0	0	0	1	0	1	0	0	0	0	0	1	1	1	1	0	1	1	0	0	0	0
C700	0	0	0	0	0	1	1	0	1	0	1	1	0	0	0	0	0	0	1	1	0	0	1	1	0	1	1	0	0	0	1	0	1	0	0	0	0	0	1	1	1	1	0	1	1	0	0	0	0
C701	0	0	0	0	0	1	0	0	1	0	0	1	0	0	0	0	0	0	0	1	0	0	1	0	0	1	1	0	0	0	1	0	1	0	0	0	0	0	1	1	1	1	0	0	1	0	0	0	0
C702	0	0	0	1	0	1	0	0	1	0	0	1	0	0	0	0	0	0	0	1	0	0	1	0	0	1	1	0	0	0	1	0	1	0	0	0	0	0	1	1	1	1	0	0	1	0	0	0	0
C703	0	0	0	1	0	1	0	0	1	0	0	1	0	0	0	0	0	0	0	1	0	0	1	0	0	1	1	0	0	0	1	0	1	0	0	0	0	0	1	1	1	1	0	0	1	0	0	0	0
C704	1	0	0	0	0	1	1	0	1	0	1	1	0	0	0	0	0	0	1	1	0	0	1	1	1	1	1	0	0	0	1	0	1	0	0	1	0	0	1	1	1	1	0	1	1	0	0	0	0
C705	0	0	0	0	0	1	0	0	1	0	0	1	0	0	0	0	0	0	0	1	0	0	1	0	0	1	1	0	0	0	1	0	1	0	0	0	0	0	1	1	1	1	0	0	1	0	0	0	0
C706	0	0	0	1	0	1	0	0	1	0	0	1	0	0	0	0	0	0	0	1	0	0	1	0	0	1	1	0	0	0	1	0	1	0	0	0	0	0	1	0	1	1	0	0	1	0	0	0	0
C707	1	0	0	0	0	1	1	0	1	0	1	1	0	0	0	0	0	0	1	1	0	0	1	1	1	1	1	0	0	0	1	0	1	0	0	1	0	0	1	1	1	1	0	1	1	0	0	0	0
C708	0	0	0	1	0	1	0	0	1	0	0	1	0	0	0	0	0	1	0	1	0	0	1	0	0	1	1	0	0	0	1	0	1	0	0	0	0	0	1	1	1	1	0	0	1	0	0	0	0
C709	0	0	0	1	0	1	0	0	1	0	0	1	0	0	0	0	0	0	0	1	0	0	1	0	0	1	1	0	0	0	1	0	1	0	0	0	0	0	1	0	1	1	0	0	1	0	0	0	0
C710	0	0	0	1	0	1	0	0	1	0	0	1	0	0	0	0	0	0	0	1	0	0	1	0	0	1	1	0	0	0	1	0	1	0	0	0	0	0	1	0	1	1	0	0	1	0	0	0	0
C711	0	0	0	1	0	1	0	0	1	0	0	1	0	0	0	0	0	0	0	1	0	0	1	0	0	1	1	0	0	0	1	0	1	0	0	0	0	0	1	1	1	1	0	0	1	0	0	0	0
C712	0	0	1	1	0	1	0	0	1	0	0	1	0	0	1	0	0	0	0	1	0	0	1	0	0	1	1	0	0	0	1	0	1	0	0	0	0	0	1	0	1	1	0	0	1	0	0	0	0
C713	0	0	1	1	1	1	0	0	1	0	0	1	0	0	1	0	0	0	1	1	0	0	1	0	0	1	1	0	0	0	1	0	1	0	0	1	0	0	1	0	1	1	0	0	1	1	0	0	1
C714	0	0	0	1	0	1	0	0	1	0	0	1	0	0	0	0	0	0	0	1	0	0	1	0	0	1	1	0	0	0	1	1	1	0	0	0	0	0	1	1	1	1	0	0	1	0	0	0	0
C715	0	0	0	1	0	1	0	0	1	0	0	1	0	0	0	0	0	0	0	1	0	0	1	0	0	1	1	0	0	0	1	0	1	0	0	0	0	0	1	0	1	1	0	0	1	0	0	0	0
C716	0	0	1	1	1	1	1	0	1	0	1	1	0	1	1	0	1	0	0	1	0	0	1	0	1	1	1	1	1	0	1	1	1	0	0	1	0	0	1	0	1	1	0	0	1	1	0	0	0
C717	0	0	0	0	0	1	0	0	1	0	0	1	0	0	0	0	0	0	0	1	0	0	1	0	0	1	1	0	0	0	1	0	0	0	0	0	0	0	1	1	1	1	0	0	1	0	0	0	0
C718	0	0	1	1	0	1	1	0	1	0	0	1	1	0	1	0	0	0	0	1	0	0	1	0	1	1	1	0	0	0	1	0	1	0	0	1	0	0	1	0	1	1	0	0	1	1	0	0	0
C719	0	0	1	1	0	1	0	0	1	0	0	1	0	0	1	0	0	0	0	1	0	0	1	0	1	1	1	0	0	0	1	0	1	0	0	0	0	0	1	0	1	1	0	0	1	1	0	0	0
C720	0	0	0	1	0	1	0	0	1	0	0	1	0	0	0	0	0	0	0	1	0	0	1	0	0	1	1	0	0	0	1	1	1	0	0	0	1	0	1	1	1	1	0	0	1	0	0	0	0
C721	1	0	1	1	0	1	0	0	1	0	0	1	0	0	1	0	0	0	0	1	0	0	1	0	0	1	1	0	0	0	1	0	1	0	0	0	0	0	1	0	1	1	0	0	1	0	0	0	0
C722	1	0	0	1	1	1	0	0	1	0	1	1	1	0	1	1	1	1	0	0	0	1	1	0	1	1	0	0	0	0	1	1	0	1	1	1	0	0	0	1	1	1	1	0	1	1	1	1	1
C723	0	0	0	1	0	0	0	0	1	0	1	1	1	0	1	0	0	0	0	0	0	0	1	1	0	0	0	0	1	0	0	1	0	0	0	0	0	0	0	0	0	1	0	0	0	1	0	0	0
C724	0	0	0	0	0	0	1	0	1	0	0	0	0	1	1	0	1	0	0	0	1	0	1	1	0	0	1	0	0	0	1	0	1	0	0	0	0	0	0	0	1	0	0	0	1	0	1	0	0
C725	0	1	0	0	0	0	1	0	1	0	0	0	0	1	1	0	1	0	0	0	1	0	1	1	0	0	0	0	0	0	1	0	1	0	0	1	0	1	0	1	1	0	0	1	1	0	1	0	0
C726	0	0	0	0	0	0	1	0	1	0	0	0	0	1	1	0	1	0	0	0	1	0	1	1	0	0	1	0	0	0	1	0	1	0	0	0	0	0	0	0	1	0	0	0	1	0	1	0	0
C727	0	0	0	0	0	0	1	0	1	0	0	0	0	1	1	0	1	0	0	0	1	0	1	1	1	0	1	0	1	0	1	0	1	0	0	0	0	0	0	0	1	0	0	0	1	0	1	0	0
C728	0	1	0	0	0	0	1	0	1	0	0	0	0	1	1	0	1	0	0	0	1	0	1	1	0	0	0	0	0	0	1	0	1	0	0	1	0	1	0	1	1	0	0	1	1	0	1	0	0
C729	0	1	0	0	0	0	1	0	1	0	0	0	0	1	1	0	1	0	0	0	1	0	1	1	1	0	0	0	1	0	1	0	1	0	0	1	0	1	0	1	1	0	0	1	1	0	1	0	0
C730	0	0	0	0	0	0	1	0	1	0	0	0	0	1	1	0	1	0	0	0	1	0	1	1	1	0	1	0	1	0	1	0	1	0	0	0	0	0	0	0	1	0	0	0	1	0	1	0	0
C731	0	0	1	0	0	0	1	0	1	0	0	0	0	1	1	0	1	0	0	0	1	0	1	1	1	0	1	0	1	0	1	0	1	0	0	0	0	0	0	0	1	0	0	0	1	0	1	0	0
C732	0	1	1	0	0	0	1	0	1	0	0	0	0	1	1	0	1	0	0	0	1	0	1	1	1	0	0	0	1	0	1	0	1	0	0	1	0	1	0	1	1	0	0	1	1	0	1	0	0
C733	0	0	0	0	0	0	1	0	1	0	0	0	0	1	1	0	1	0	0	0	1	0	1	1	0	0	1	0	0	0	1	0	1	0	0	0	0	0	0	0	1	0	0	0	1	0	1	0	0
C734	0	1	0	0	0	0	1	0	1	0	0	0	0	1	1	0	1	0	0	0	1	0	1	1	1	0	0	0	1	0	1	0	1	0	0	1	0	1	0	1	1	0	0	1	1	0	1	0	0
C735	0	1	0	0	0	0	1	0	1	0	0	0	0	1	1	0	1	0	0	0	1	0	1	1	0	0	0	0	0	0	1	0	1	0	0	1	0	1	0	1	1	0	0	1	1	0	1	0	0
C736	0	0	1	0	0	0	1	0	1	0	0	0	0	1	1	0	1	0	0	0	1	0	1	1	0	0	1	0	0	0	1	0	1	0	0	0	0	1	0	0	1	0	0	0	1	0	1	0	0
C737	0	1	1	0	0	0	1	0	1	0	0	0	0	1	1	0	1	0	0	0	1	0	1	1	0	0	1	0	0	0	1	0	1	0	0	1	0	1	0	1	1	0	0	1	1	0	1	0	0
C738	0	0	1	0	0	0	1	0	1	0	1	1	0	1	1	0	1	0	0	0	1	0	1	1	1	0	1	0	0	0	1	0	1	0	0	0	0	1	0	0	1	1	0	0	1	0	1	0	0
C739	0	0	0	0	0	0	1	0	1	0	0	0	0	1	1	0	1	0	0	0	1	0	1	0	0	0	1	0	0	0	1	0	1	0	0	0	0	0	0	0	1	0	0	0	0	0	1	0	0
C740	0	1	1	0	0	0	1	0	1	0	1	1	0	1	1	0	1	0	0	0	1	0	1	1	1	0	1	0	0	0	1	0	1	0	0	1	0	1	0	1	1	1	0	1	1	0	1	0	0
C741	0	1	0	0	0	0	1	0	1	0	0	0	0	1	1	0	1	0	0	0	1	0	1	0	0	0	0	0	0	0	1	0	1	0	0	1	0	1	0	1	1	0	0	1	0	0	1	0	0
C742	0	0	0	0	0	0	1	0	1	0	0	0	0	1	1	0	1	0	0	0	1	0	1	0	0	0	1	0	0	0	1	0	1	0	0	0	0	0	0	0	1	0	0	0	0	0	1	0	0
C743	0	1	0	0	0	0	1	0	1	0	0	0	0	1	1	0	1	0	0	0	1	0	1	0	0	0	0	0	0	0	1	0	1	0	0	1	0	1	0	1	1	0	0	1	0	0	1	0	0
C744	0	0	0	0	0	0	1	0	1	0	0	0	0	1	1	0	1	0	0	0	1	0	1	0	0	0	1	0	0	0	1	0	1	0	0	0	0	0	0	0	1	0	0	0	0	0	1	0	0
C745	0	1	0	0	0	0	1	0	1	0	0	0	0	1	1	0	1	0	0	0	1	0	1	0	0	0	0	0	0	0	1	0	1	0	0	1	0	1	0	1	1	0	0	1	0	0	1	0	0
C746	0	0	0	0	0	0	1	0	1	0	0	0	0	1	1	0	1	0	0	0	1	0	1	0	0	0	1	0	0	0	1	0	1	0	0	0	0	0	0	0	1	0	0	0	0	0	1	0	0
C747	0	1	0	0	0	0	1	0	1	0	0	0	0	1	1	0	1	0	0	0	1	0	1	0	0	0	0	0	0	0	1	0	1	0	0	1	0	1	0	1	1	0	0	1	0	0	1	0	0
C748	0	0	0	0	0	0	1	0	1	0	0	0	0	1	1	0	1	0	0	0	1	0	1	1	0	0	1	0	0	0	1	0	1	0	0	0	0	0	0	0	1	0	0	0	1	0	1	0	0
C749	0	1	0	0	0	0	1	0	1	0	0	0	0	1	1	0	1	0	0	0	1	0	1	1	0	0	0	0	0	0	1	0	1	0	0	1	0	1	0	1	1	0	0	1	1	0	1	0	0
C750	0	0	0	0	0	0	1	0	1	0	0	0	0	1	1	0	1	0	0	0	1	0	1	0	0	0	1	0	0	0	1	0	1	0	0	0	0	0	0	0	1	0	0	0	0	0	1	0	0
C751	0	1	0	0	0	0	1	0	1	0	0	0	0	1	1	0	1	0	0	0	1	0	1	0	0	0	0	0	0	0	1	0	1	0	0	1	0	1	0	1	1	0	0	1	0	0	1	0	0
C752	0	0	0	0	0	0	1	0	1	0	0	0	0	1	1	0	1	0	0	0	1	0	1	0	0	0	1	0	0	0	1	0	1	0	0	0	0	0	0	0	1	0	0	0	0	0	1	0	0
C753	0	0	0	1	0	0	1	0	0	1	0	1	1	0	0	0	0	0	0	0	0	0	0	0	1	1	1	0	1	0	1	0	0	1	1	1	0	1	0	1	1	1	1	1	1	1	1	0	0
C754	1	0	0	0	1	0	0	0	0	0	0	1	1	0	0	0	0	0	0	0	0	0	0	0	0	0	1	0	0	0	0	0	0	0	0	0	0	0	0	0	0	1	0	0	1	0	0	0	0
C755	0	1	0	0	0	0	1	0	1	0	0	0	0	1	1	0	1	0	0	0	1	0	1	0	0	0	0	0	0	0	1	0	1	0	0	1	0	1	0	1	1	0	0	1	0	0	1	0	0
C756	0	0	0	1	0	0	0	0	0	0	0	1	1	0	1	1	0	0	0	0	0	0	1	0	1	0	0	0	1	0	0	0	0	1	0	0	0	0	0	1	0	1	0	0	0	1	0	0	1
C757	1	0	0	0	0	0	0	0	1	0	0	1	1	0	0	1	0	0	0	0	1	0	1	1	1	0	0	1	1	0	0	0	0	0	0	0	0	1	1	1	0	1	0	0	1	0	0	1	0
C758	0	0	0	1	0	0	0	0	0	0	0	1	1	0	1	1	1	0	0	0	0	0	1	0	1	0	0	0	1	0	0	1	0	1	0	0	0	0	0	1	0	1	0	1	0	1	0	0	1
[truncated: 976 more columns]
