# Supplementary material for: Mpropred: A machine learning (ML) driven Web-App for bioactivity prediction of SARS-CoV-2 main protease (Mpro) antagonists
Source: PLoS One. 2023 Jun 23;18(6):e0287179. doi: 10.1371/journal.pone.0287179 (PMC10289339; doi:10.1371/journal.pone.0287179)
Supplement: S14 File — (XLSX) [file pone.0287179.s014.xlsx]

## Sheet: Sheet1
Compound ID	Docking score (Kcal/mol)
CMNPD20851	7.0087
CMNPD16950	6.89263
CMNPD13453	6.88689
CMNPD28752	6.83283
CMNPD13897	6.81269
CMNPD29453	6.76427
CMNPD27993	6.71193
CMNPD1938	6.70609
CMNPD16951	6.70609
CMNPD7617	6.67042
CMNPD10440	6.67042
CMNPD31141	6.64545
CMNPD31142	6.64545
CMNPD31144	6.64545
CMNPD9695	6.637
CMNPD10022	6.63404
CMNPD24450	6.632
CMNPD31140	6.6276
CMNPD29448	6.62208
CMNPD11197	6.611
CMNPD15156	6.611
CMNPD7168	6.61068
CMNPD1635	6.6078
CMNPD3076	6.6078
CMNPD4536	6.6078
CMNPD4543	6.6078
CMNPD10988	6.6078
CMNPD9697	6.59517
CMNPD1928	6.58368
CMNPD277	6.558
CMNPD9699	6.54908
CMNPD11146	6.54908
CMNPD10146	6.54658
CMNPD10147	6.54658
CMNPD10152	6.5438
CMNPD27968	6.53646
CMNPD27969	6.53646
CMNPD13900	6.53411
CMNPD25181	6.51884
CMNPD1959	6.51551
CMNPD10431	6.49707
CMNPD10432	6.49707
CMNPD20183	6.49337
CMNPD12721	6.49043
CMNPD16009	6.49043
CMNPD27348	6.48213
CMNPD8991	6.4819
CMNPD17903	6.47911
CMNPD20115	6.47911
CMNPD26616	6.47911
CMNPD26623	6.47911
CMNPD16983	6.47582
CMNPD21764	6.47542
CMNPD24677	6.47405
CMNPD27970	6.4736
CMNPD27971	6.4736
CMNPD3821	6.46811
CMNPD6831	6.46811
CMNPD6837	6.46811
CMNPD285	6.46744
CMNPD287	6.46744
CMNPD5496	6.46744
CMNPD4891	6.46668
CMNPD29440	6.46534
CMNPD9014	6.45861
CMNPD23589	6.45821
CMNPD20177	6.457
CMNPD16979	6.45236
CMNPD16985	6.45236
CMNPD17980	6.45236
CMNPD11144	6.45199
CMNPD16732	6.44799
CMNPD15001	6.44326
CMNPD8269	6.43911
CMNPD16984	6.43911
CMNPD6083	6.43686
CMNPD16007	6.43656
CMNPD16008	6.43656
CMNPD27877	6.43294
CMNPD26177	6.43129
CMNPD6103	6.43042
CMNPD7525	6.42949
CMNPD27974	6.42891
CMNPD9706	6.42246
CMNPD3496	6.41949
CMNPD21753	6.41949
CMNPD4323	6.41768
CMNPD13390	6.4156
CMNPD23205	6.40933
CMNPD11754	6.40807
CMNPD28694	6.40807
CMNPD29438	6.40221
CMNPD29439	6.40221
CMNPD27976	6.3991
CMNPD19557	6.39674
CMNPD17445	6.39521
CMNPD16903	6.3934
CMNPD11778	6.39094
CMNPD24669	6.38992
CMNPD12599	6.38407
CMNPD15929	6.38407
CMNPD21755	6.38221
CMNPD21757	6.38221
CMNPD20880	6.38182
CMNPD22227	6.38101
CMNPD13881	6.37812
CMNPD27243	6.3781
CMNPD19078	6.37702
CMNPD1817	6.37674
CMNPD3183	6.37674
CMNPD30864	6.37521
CMNPD4018	6.37373
CMNPD9477	6.37373
CMNPD9497	6.37373
CMNPD16005	6.37233
CMNPD16006	6.37233
CMNPD19176	6.37227
CMNPD19179	6.37227
CMNPD15916	6.37068
CMNPD24557	6.36915
CMNPD4414	6.36914
CMNPD7327	6.36914
CMNPD20188	6.36904
CMNPD20189	6.36904
CMNPD20191	6.36904
CMNPD20193	6.36904
CMNPD25176	6.36889
CMNPD31145	6.3666
CMNPD16933	6.36554
CMNPD5325	6.36417
CMNPD8884	6.36417
CMNPD11739	6.36417
CMNPD11909	6.36167
CMNPD15977	6.36036
CMNPD21028	6.36016
CMNPD6559	6.35505
CMNPD7526	6.3546
CMNPD28687	6.35289
CMNPD26575	6.35182
CMNPD13162	6.34994
CMNPD23193	6.3494
CMNPD11763	6.34936
CMNPD11716	6.34838
CMNPD11743	6.34838
CMNPD11744	6.34838
CMNPD17826	6.34838
CMNPD18924	6.34838
CMNPD23624	6.34838
CMNPD23627	6.34838
CMNPD25040	6.34838
CMNPD5326	6.34775
CMNPD12525	6.34775
CMNPD14801	6.34775
CMNPD23650	6.34775
CMNPD6106	6.3465
CMNPD16930	6.34379
CMNPD10167	6.33948
CMNPD19073	6.33826
CMNPD15729	6.33631
CMNPD29434	6.33591
CMNPD29441	6.33591
CMNPD23626	6.33504
CMNPD23632	6.33504
CMNPD23633	6.33504
CMNPD10094	6.33433
CMNPD10095	6.33433
CMNPD10104	6.33433
CMNPD10111	6.33433
CMNPD13283	6.33384
CMNPD8751	6.33189
CMNPD13461	6.33023
CMNPD10803	6.32875
CMNPD15927	6.32657
CMNPD15932	6.32657
CMNPD3240	6.32484
CMNPD20039	6.32312
CMNPD20046	6.32312
CMNPD21251	6.32184
CMNPD21255	6.32184
CMNPD21258	6.32184
CMNPD14949	6.32039
CMNPD16736	6.31961
CMNPD26450	6.31961
CMNPD17838	6.31918
CMNPD16971	6.31847
CMNPD15737	6.31809
CMNPD9694	6.31765
CMNPD7624	6.31571
CMNPD19753	6.31455
CMNPD950	6.31327
CMNPD24428	6.31214
CMNPD9234	6.31092
CMNPD9238	6.31092
CMNPD9240	6.31092
CMNPD17742	6.30959
CMNPD21350	6.30676
CMNPD15726	6.30496
CMNPD19862	6.30396
CMNPD17963	6.30265
CMNPD17964	6.30265
CMNPD13504	6.30227
CMNPD11747	6.29801
CMNPD3647	6.29719
CMNPD3657	6.29719
CMNPD5319	6.29719
CMNPD9475	6.29719
CMNPD16753	6.29719
CMNPD16781	6.29719
CMNPD17743	6.29719
CMNPD23647	6.29719
CMNPD16843	6.29693
CMNPD16845	6.29693
CMNPD29266	6.29301
CMNPD19499	6.29278
CMNPD25359	6.29278
CMNPD7107	6.28979
CMNPD8728	6.28979
CMNPD5324	6.28877
CMNPD5331	6.28877
CMNPD6558	6.28877
CMNPD13393	6.28853
CMNPD31089	6.28647
CMNPD16874	6.28565
CMNPD8238	6.28544
CMNPD8997	6.28544
CMNPD31135	6.28544
CMNPD31136	6.28544
CMNPD31137	6.28544
CMNPD31138	6.28544
CMNPD31139	6.28544
CMNPD21256	6.28506
CMNPD21266	6.28506
CMNPD3508	6.28486
CMNPD4518	6.28486
CMNPD19079	6.28048
CMNPD10756	6.27975
CMNPD16738	6.27828
CMNPD11149	6.2768
CMNPD24380	6.27582
CMNPD21270	6.27574
CMNPD21272	6.27574
CMNPD25833	6.27496
CMNPD8170	6.27289
CMNPD22281	6.27265
CMNPD29980	6.26952
CMNPD30278	6.26528
CMNPD25665	6.26335
CMNPD8966	6.26331
CMNPD10430	6.26309
CMNPD20031	6.26272
CMNPD29358	6.26107
CMNPD27523	6.26076
CMNPD7603	6.25872
CMNPD6462	6.25812
CMNPD4737	6.25743
CMNPD14131	6.25666
CMNPD20107	6.25557
CMNPD27923	6.25417
CMNPD22622	6.25275
CMNPD23829	6.2526
CMNPD25768	6.25106
CMNPD10260	6.24853
CMNPD11060	6.24853
CMNPD11816	6.24853
CMNPD16820	6.24853
CMNPD16826	6.24853
CMNPD19136	6.24829
CMNPD18791	6.24758
CMNPD20119	6.24749
CMNPD8727	6.24653
CMNPD21295	6.24638
CMNPD15231	6.24541
CMNPD14132	6.24449
CMNPD8923	6.24444
CMNPD11892	6.24444
CMNPD11894	6.24444
CMNPD30423	6.24391
CMNPD15250	6.2423
CMNPD15294	6.2423
CMNPD13259	6.24172
CMNPD19137	6.24033
CMNPD17113	6.2397
CMNPD17115	6.2397
CMNPD17744	6.23893
CMNPD19299	6.23893
CMNPD14023	6.23701
CMNPD27972	6.23699
CMNPD27975	6.23699
CMNPD4584	6.23684
CMNPD4586	6.23684
CMNPD4576	6.2359
CMNPD4579	6.2359
CMNPD8649	6.2359
CMNPD11598	6.2359
CMNPD17751	6.23426
CMNPD19171	6.23423
CMNPD4582	6.23415
CMNPD5982	6.23415
CMNPD8671	6.23415
CMNPD8673	6.23415
CMNPD8679	6.23415
CMNPD11559	6.23415
CMNPD11563	6.23415
CMNPD11565	6.23415
CMNPD11567	6.23415
CMNPD11570	6.23415
CMNPD13090	6.23415
CMNPD13094	6.23415
CMNPD13095	6.23415
CMNPD13097	6.23415
CMNPD13099	6.23415
CMNPD13101	6.23415
CMNPD15591	6.23415
CMNPD16445	6.23415
CMNPD16447	6.23415
CMNPD16449	6.23415
CMNPD16450	6.23415
CMNPD16454	6.23415
CMNPD16455	6.23415
CMNPD16456	6.23415
CMNPD16457	6.23415
CMNPD16461	6.23415
CMNPD16463	6.23415
CMNPD16466	6.23415
CMNPD18999	6.23415
CMNPD19000	6.23415
CMNPD19001	6.23415
CMNPD19002	6.23415
CMNPD19003	6.23415
CMNPD19004	6.23415
CMNPD19006	6.23415
CMNPD19007	6.23415
CMNPD20558	6.23415
CMNPD20561	6.23415
CMNPD20565	6.23415
CMNPD20567	6.23415
CMNPD26537	6.23415
CMNPD26538	6.23415
CMNPD9286	6.23295
CMNPD9655	6.23249
CMNPD5262	6.22854
CMNPD5984	6.22854
CMNPD6667	6.22854
CMNPD7196	6.22854
CMNPD7199	6.22854
CMNPD10053	6.22854
CMNPD13079	6.22854
CMNPD13085	6.22854
CMNPD13088	6.22854
CMNPD13092	6.22854
CMNPD13093	6.22854
CMNPD13096	6.22854
CMNPD13098	6.22854
CMNPD13103	6.22854
CMNPD13104	6.22854
CMNPD16443	6.22854
CMNPD16444	6.22854
CMNPD16448	6.22854
CMNPD16451	6.22854
CMNPD16453	6.22854
CMNPD16458	6.22854
CMNPD16459	6.22854
CMNPD16460	6.22854
CMNPD16462	6.22854
CMNPD16464	6.22854
CMNPD16465	6.22854
CMNPD16468	6.22854
CMNPD16469	6.22854
CMNPD20562	6.22854
CMNPD20564	6.22854
CMNPD20566	6.22854
CMNPD20572	6.22854
CMNPD20576	6.22854
CMNPD20577	6.22854
CMNPD16734	6.22845
CMNPD5197	6.22839
CMNPD10873	6.2277
CMNPD10874	6.2277
CMNPD10878	6.2277
CMNPD14836	6.22756
CMNPD25670	6.22556
CMNPD11194	6.22535
CMNPD11196	6.22535
CMNPD11199	6.22535
CMNPD27396	6.22422
CMNPD19076	6.22267
CMNPD2	6.22245
CMNPD5229	6.22179
CMNPD11585	6.22179
CMNPD6721	6.22111
CMNPD23259	6.21943
CMNPD23260	6.21943
CMNPD23261	6.21943
CMNPD23262	6.21943
CMNPD23263	6.21943
CMNPD23264	6.21943
CMNPD21777	6.21935
CMNPD21784	6.21935
CMNPD15943	6.21893
CMNPD23191	6.21814
CMNPD10409	6.21735
CMNPD5457	6.21533
CMNPD25666	6.21511
CMNPD25676	6.21511
CMNPD13981	6.21497
CMNPD13261	6.21439
CMNPD28682	6.21439
CMNPD3505	6.21385
CMNPD14619	6.21249
CMNPD14263	6.21204
CMNPD6733	6.21162
CMNPD12683	6.21162
CMNPD15120	6.21162
CMNPD15125	6.21162
CMNPD16935	6.21162
CMNPD334	6.21089
CMNPD347	6.21089
CMNPD350	6.21089
CMNPD11720	6.21078
CMNPD21025	6.21078
CMNPD21026	6.21078
CMNPD17534	6.21025
CMNPD4569	6.20932
CMNPD3582	6.20894
CMNPD3586	6.20894
CMNPD5980	6.20894
CMNPD5987	6.20894
CMNPD7370	6.20894
CMNPD7371	6.20894
CMNPD7378	6.20894
CMNPD7382	6.20894
CMNPD7383	6.20894
CMNPD7384	6.20894
CMNPD7385	6.20894
CMNPD7386	6.20894
CMNPD7387	6.20894
CMNPD7388	6.20894
CMNPD7390	6.20894
CMNPD7391	6.20894
CMNPD7392	6.20894
CMNPD7393	6.20894
CMNPD7394	6.20894
CMNPD7396	6.20894
CMNPD7439	6.20894
CMNPD7440	6.20894
CMNPD7443	6.20894
CMNPD7447	6.20894
CMNPD7448	6.20894
CMNPD7455	6.20894
CMNPD7457	6.20894
CMNPD7465	6.20894
CMNPD8678	6.20894
CMNPD9341	6.20894
CMNPD9342	6.20894
CMNPD9348	6.20894
CMNPD13783	6.20894
CMNPD15572	6.20894
CMNPD15574	6.20894
CMNPD15575	6.20894
CMNPD15576	6.20894
CMNPD15577	6.20894
CMNPD15578	6.20894
CMNPD15579	6.20894
CMNPD15580	6.20894
CMNPD15581	6.20894
CMNPD15582	6.20894
CMNPD15583	6.20894
CMNPD15584	6.20894
CMNPD20555	6.20894
CMNPD20557	6.20894
CMNPD20563	6.20894
CMNPD20568	6.20894
CMNPD20570	6.20894
CMNPD20571	6.20894
CMNPD25664	6.20873
CMNPD21024	6.20741
CMNPD24659	6.20689
CMNPD20761	6.20649
CMNPD22635	6.20536
CMNPD12674	6.20465
CMNPD27930	6.20443
CMNPD6162	6.20425
CMNPD7598	6.20425
CMNPD14844	6.20405
CMNPD18905	6.20405
CMNPD12655	6.2034
CMNPD27932	6.20209
CMNPD27966	6.20209
CMNPD25721	6.20197
CMNPD19077	6.20137
CMNPD7601	6.20103
CMNPD10324	6.20102
CMNPD23818	6.20004
CMNPD3235	6.19959
CMNPD3238	6.19959
CMNPD10319	6.19947
CMNPD9689	6.19921
CMNPD15981	6.19921
CMNPD8531	6.1987
CMNPD28683	6.19859
CMNPD23276	6.19845
CMNPD9347	6.19843
CMNPD9355	6.19843
CMNPD17441	6.19843
CMNPD10418	6.19769
CMNPD10420	6.19769
CMNPD26667	6.19769
CMNPD26671	6.19769
CMNPD26674	6.19769
CMNPD13048	6.19753
CMNPD11158	6.19715
CMNPD11159	6.19715
CMNPD11160	6.19715
CMNPD11161	6.19715
CMNPD11162	6.19715
CMNPD11164	6.19715
CMNPD11165	6.19715
CMNPD31029	6.19648
CMNPD11119	6.19531
CMNPD25567	6.19514
CMNPD25571	6.19514
CMNPD25572	6.19514
CMNPD13994	6.19505
CMNPD30280	6.19425
CMNPD27900	6.19407
CMNPD27901	6.19407
CMNPD27929	6.19407
CMNPD24817	6.1939
CMNPD31459	6.19381
CMNPD2627	6.1937
CMNPD3177	6.1937
CMNPD31458	6.19309
CMNPD21341	6.19283
CMNPD29843	6.19215
CMNPD31462	6.19142
CMNPD14886	6.19116
CMNPD10268	6.18905
CMNPD27383	6.18885
CMNPD15978	6.18763
CMNPD15980	6.18763
CMNPD11963	6.18606
CMNPD17962	6.18451
CMNPD16986	6.18388
CMNPD21352	6.18388
CMNPD4583	6.18307
CMNPD14625	6.18307
CMNPD27244	6.18289
CMNPD25352	6.18238
CMNPD15373	6.1822
CMNPD8038	6.18148
CMNPD4571	6.18063
CMNPD13172	6.18063
CMNPD14731	6.18016
CMNPD19736	6.1799
CMNPD19758	6.1799
CMNPD19163	6.17986
CMNPD19165	6.17986
CMNPD19167	6.17986
CMNPD20213	6.17908
CMNPD10183	6.17902
CMNPD20843	6.17902
CMNPD12799	6.17849
CMNPD22276	6.17794
CMNPD19082	6.17744
CMNPD22410	6.1773
CMNPD23050	6.17684
CMNPD10262	6.17532
CMNPD31077	6.17432
CMNPD27135	6.17427
CMNPD16878	6.1734
CMNPD13401	6.17314
CMNPD13403	6.17314
CMNPD8169	6.17282
CMNPD18631	6.1728
CMNPD27451	6.1728
CMNPD17651	6.1725
CMNPD328	6.17227
CMNPD10261	6.17199
CMNPD10263	6.17199
CMNPD10265	6.17199
CMNPD14954	6.17076
CMNPD19143	6.17068
CMNPD2510	6.17052
CMNPD2519	6.17052
CMNPD25032	6.17051
CMNPD25035	6.17051
CMNPD27399	6.16983
CMNPD341	6.16955
CMNPD12712	6.16903
CMNPD12713	6.16903
CMNPD23683	6.16821
CMNPD26811	6.16821
CMNPD30218	6.16788
CMNPD28446	6.16763
CMNPD15023	6.16696
CMNPD17844	6.16694
CMNPD29427	6.16662
CMNPD5414	6.16646
CMNPD20891	6.1651
CMNPD10178	6.16496
CMNPD23059	6.16406
CMNPD20760	6.16377
CMNPD8199	6.16338
CMNPD16862	6.16338
CMNPD6459	6.16099
CMNPD6460	6.16099
CMNPD15694	6.1595
CMNPD16724	6.1595
CMNPD6058	6.15889
CMNPD22777	6.15863
CMNPD22780	6.15863
CMNPD19913	6.15862
CMNPD14204	6.15806
CMNPD12012	6.15756
CMNPD18063	6.15756
CMNPD3615	6.15745
CMNPD14706	6.15745
CMNPD14719	6.15745
CMNPD26109	6.15328
CMNPD27343	6.15328
CMNPD24829	6.15322
CMNPD22535	6.15181
CMNPD21819	6.15161
CMNPD27991	6.15153
CMNPD9304	6.15136
CMNPD6720	6.15077
CMNPD22149	6.15058
CMNPD28323	6.15001
CMNPD9297	6.14993
CMNPD9480	6.14993
CMNPD5855	6.1489
CMNPD10900	6.14866
CMNPD5198	6.14826
CMNPD802	6.14742
CMNPD15886	6.14742
CMNPD27947	6.14723
CMNPD4826	6.14697
CMNPD13087	6.14697
CMNPD13091	6.14697
CMNPD19009	6.14697
CMNPD19012	6.14697
CMNPD19013	6.14697
CMNPD19019	6.14697
CMNPD19025	6.14697
CMNPD26534	6.14697
CMNPD26535	6.14697
CMNPD26536	6.14697
CMNPD26539	6.14697
CMNPD26543	6.14697
CMNPD20168	6.14643
CMNPD22555	6.14591
CMNPD17457	6.14556
CMNPD19595	6.14556
CMNPD19597	6.14556
CMNPD28340	6.14556
CMNPD5413	6.14489
CMNPD13102	6.14489
CMNPD13108	6.14489
CMNPD13109	6.14489
CMNPD13111	6.14489
CMNPD13113	6.14489
CMNPD13115	6.14489
CMNPD13117	6.14489
CMNPD13118	6.14489
CMNPD13120	6.14489
CMNPD13122	6.14489
CMNPD13123	6.14489
CMNPD13127	6.14489
CMNPD13129	6.14489
CMNPD13130	6.14489
CMNPD13133	6.14489
CMNPD13134	6.14489
CMNPD13136	6.14489
CMNPD13139	6.14489
CMNPD13143	6.14489
CMNPD13145	6.14489
CMNPD13148	6.14489
CMNPD21834	6.14489
CMNPD21835	6.14489
CMNPD21836	6.14489
CMNPD10051	6.14457
CMNPD13086	6.14457
CMNPD13089	6.14457
CMNPD26546	6.14457
CMNPD26550	6.14457
CMNPD26551	6.14457
CMNPD24658	6.14424
CMNPD11545	6.14413
CMNPD11546	6.14413
CMNPD11547	6.14413
CMNPD11548	6.14413
CMNPD11549	6.14413
CMNPD11550	6.14413
CMNPD11551	6.14413
CMNPD11552	6.14413
CMNPD11620	6.14413
CMNPD17839	6.14413
CMNPD17840	6.14413
CMNPD17841	6.14413
CMNPD25065	6.14413
CMNPD31053	6.14413
CMNPD31054	6.14413
CMNPD31055	6.14413
CMNPD31058	6.14413
CMNPD26660	6.14413
CMNPD23808	6.14402
CMNPD23809	6.14402
CMNPD7591	6.14344
CMNPD7189	6.14249
CMNPD7191	6.14249
CMNPD7193	6.14249
CMNPD7195	6.14249
CMNPD10048	6.14249
CMNPD13105	6.14249
CMNPD13107	6.14249
CMNPD13110	6.14249
CMNPD13112	6.14249
CMNPD13114	6.14249
CMNPD13116	6.14249
CMNPD13119	6.14249
CMNPD13121	6.14249
CMNPD13124	6.14249
CMNPD13125	6.14249
CMNPD13126	6.14249
CMNPD13128	6.14249
CMNPD13131	6.14249
CMNPD13132	6.14249
CMNPD13135	6.14249
CMNPD13138	6.14249
CMNPD13140	6.14249
CMNPD13144	6.14249
CMNPD13147	6.14249
CMNPD13150	6.14249
CMNPD15599	6.14249
CMNPD23084	6.14249
CMNPD9026	6.14105
CMNPD30215	6.14056
CMNPD16010	6.13951
CMNPD20768	6.13913
CMNPD31075	6.13851
CMNPD30134	6.13848
CMNPD30138	6.13848
CMNPD29443	6.13788
CMNPD19139	6.13776
CMNPD16440	6.13728
CMNPD16446	6.13728
CMNPD10023	6.13633
CMNPD20695	6.13628
CMNPD3583	6.13526
CMNPD4577	6.13526
CMNPD4578	6.13526
CMNPD5261	6.13526
CMNPD5264	6.13526
CMNPD5942	6.13526
CMNPD10060	6.13526
CMNPD15564	6.13526
CMNPD15566	6.13526
CMNPD15568	6.13526
CMNPD15569	6.13526
CMNPD15570	6.13526
CMNPD15571	6.13526
CMNPD15573	6.13526
CMNPD23691	6.13526
CMNPD23692	6.13526
CMNPD23712	6.13526
CMNPD26517	6.13526
CMNPD26519	6.13526
CMNPD26521	6.13526
CMNPD26522	6.13526
CMNPD26523	6.13526
CMNPD26524	6.13526
CMNPD26526	6.13526
CMNPD26527	6.13526
CMNPD26528	6.13526
CMNPD26529	6.13526
CMNPD26531	6.13526
CMNPD26532	6.13526
CMNPD26533	6.13526
CMNPD26555	6.13526
CMNPD11905	6.13517
CMNPD23755	6.13517
CMNPD12717	6.13289
CMNPD4	6.1326
CMNPD384	6.13213
CMNPD386	6.13213
CMNPD387	6.13213
CMNPD390	6.13213
CMNPD393	6.13213
CMNPD9835	6.13213
CMNPD13573	6.13213
CMNPD14383	6.13213
CMNPD19531	6.13213
CMNPD26619	6.13195
CMNPD26004	6.13071
CMNPD20698	6.13028
CMNPD14133	6.12852
CMNPD21340	6.12843
CMNPD4888	6.12807
CMNPD17528	6.12768
CMNPD24903	6.12764
CMNPD3589	6.1276
CMNPD3593	6.1276
CMNPD3601	6.1276
CMNPD5255	6.1276
CMNPD5256	6.1276
CMNPD5258	6.1276
CMNPD5416	6.1276
CMNPD7190	6.1276
CMNPD9987	6.1276
CMNPD10047	6.1276
CMNPD13082	6.1276
CMNPD13084	6.1276
CMNPD13810	6.1276
CMNPD15457	6.1276
CMNPD15459	6.1276
CMNPD15461	6.1276
CMNPD15470	6.1276
CMNPD15517	6.1276
CMNPD15518	6.1276
CMNPD15519	6.1276
CMNPD15520	6.1276
CMNPD15521	6.1276
CMNPD15522	6.1276
CMNPD15523	6.1276
CMNPD15524	6.1276
CMNPD15525	6.1276
CMNPD15526	6.1276
CMNPD15527	6.1276
CMNPD15528	6.1276
CMNPD15529	6.1276
CMNPD15530	6.1276
CMNPD15531	6.1276
CMNPD15532	6.1276
CMNPD15533	6.1276
CMNPD15534	6.1276
CMNPD15535	6.1276
CMNPD15536	6.1276
CMNPD15537	6.1276
CMNPD15538	6.1276
CMNPD15539	6.1276
CMNPD15540	6.1276
CMNPD15541	6.1276
CMNPD15542	6.1276
CMNPD15543	6.1276
CMNPD15544	6.1276
CMNPD15545	6.1276
CMNPD15546	6.1276
CMNPD15547	6.1276
CMNPD15548	6.1276
CMNPD15549	6.1276
CMNPD15550	6.1276
CMNPD15551	6.1276
CMNPD15552	6.1276
CMNPD15553	6.1276
CMNPD15554	6.1276
CMNPD15555	6.1276
CMNPD15556	6.1276
CMNPD15557	6.1276
CMNPD15558	6.1276
CMNPD15559	6.1276
CMNPD15560	6.1276
CMNPD15561	6.1276
CMNPD15562	6.1276
CMNPD15563	6.1276
CMNPD15565	6.1276
CMNPD15567	6.1276
CMNPD16442	6.1276
CMNPD16810	6.1276
CMNPD16811	6.1276
CMNPD16813	6.1276
CMNPD16814	6.1276
CMNPD16815	6.1276
CMNPD17430	6.1276
CMNPD17431	6.1276
CMNPD17433	6.1276
CMNPD17435	6.1276
CMNPD17440	6.1276
CMNPD17442	6.1276
CMNPD17611	6.1276
CMNPD18705	6.1276
CMNPD19529	6.1276
CMNPD19593	6.1276
CMNPD20996	6.1276
CMNPD23083	6.1276
CMNPD23634	6.1276
CMNPD23646	6.1276
CMNPD27063	6.1276
CMNPD27505	6.1276
CMNPD27774	6.1276
CMNPD7106	6.12689
CMNPD12374	6.12663
CMNPD2872	6.12598
CMNPD25355	6.12547
CMNPD8703	6.12523
CMNPD3805	6.1251
CMNPD23500	6.12443
CMNPD11107	6.12434
CMNPD10269	6.12423
CMNPD30236	6.12415
CMNPD30240	6.12415
CMNPD30255	6.12415
CMNPD30257	6.12415
CMNPD30261	6.12415
CMNPD19738	6.12397
CMNPD19739	6.12397
CMNPD12372	6.12391
CMNPD8	6.12335
CMNPD19576	6.12324
CMNPD19577	6.12324
CMNPD19579	6.12324
CMNPD21768	6.12324
CMNPD21770	6.12324
CMNPD6189	6.12299
CMNPD22650	6.12299
CMNPD26530	6.12284
CMNPD4541	6.12268
CMNPD608	6.12229
CMNPD5329	6.12227
CMNPD6639	6.12227
CMNPD10046	6.12227
CMNPD10050	6.12227
CMNPD10613	6.12227
CMNPD10616	6.12227
CMNPD12831	6.12227
CMNPD14055	6.12227
CMNPD14381	6.12227
CMNPD14384	6.12227
CMNPD14385	6.12227
CMNPD15235	6.12227
CMNPD23935	6.12227
CMNPD23936	6.12227
CMNPD26506	6.12227
CMNPD26514	6.12227
CMNPD24404	6.1213
CMNPD17652	6.12067
CMNPD5436	6.12061
CMNPD4573	6.11981
CMNPD4581	6.11981
CMNPD10885	6.1197
CMNPD10890	6.1197
CMNPD1	6.11965
CMNPD10446	6.11957
CMNPD10450	6.11957
CMNPD15123	6.11957
CMNPD27387	6.11867
CMNPD27398	6.11867
CMNPD27402	6.11867
CMNPD27418	6.11867
CMNPD27466	6.11867
CMNPD26006	6.11863
CMNPD6651	6.11822
CMNPD8077	6.11792
CMNPD26580	6.11792
CMNPD26591	6.11792
CMNPD26592	6.11792
CMNPD26594	6.11792
CMNPD26595	6.11792
CMNPD26598	6.11792
CMNPD15942	6.11637
CMNPD24830	6.1156
CMNPD20681	6.11493
CMNPD29918	6.11438
CMNPD12644	6.11423
CMNPD14134	6.11401
CMNPD29942	6.11376
CMNPD7154	6.11226
CMNPD13589	6.11195
CMNPD13599	6.11195
CMNPD1510	6.11165
CMNPD17971	6.11105
CMNPD29421	6.11099
CMNPD19561	6.11079
CMNPD29430	6.11041
CMNPD29432	6.11041
CMNPD8079	6.1102
CMNPD14884	6.11009
CMNPD4896	6.10993
CMNPD6173	6.10993
CMNPD6174	6.10993
CMNPD6823	6.10993
CMNPD6825	6.10993
CMNPD13503	6.10993
CMNPD26672	6.10993
CMNPD27989	6.10993
CMNPD10868	6.10945
CMNPD21986	6.10933
CMNPD23746	6.10827
CMNPD27884	6.10825
CMNPD27890	6.10825
CMNPD31063	6.10825
CMNPD26005	6.10765
CMNPD4890	6.10756
CMNPD17812	6.10745
CMNPD29201	6.107
CMNPD12714	6.10688
CMNPD23689	6.10596
CMNPD22405	6.10584
CMNPD11965	6.10581
CMNPD6827	6.10562
CMNPD9612	6.10562
CMNPD27584	6.10502
CMNPD27585	6.10502
CMNPD27586	6.10502
CMNPD27588	6.10502
CMNPD18869	6.10489
CMNPD29768	6.10486
CMNPD29774	6.10486
CMNPD22636	6.10376
CMNPD20613	6.10339
CMNPD26351	6.10154
CMNPD13026	6.10071
CMNPD13028	6.10071
CMNPD13029	6.10071
CMNPD13032	6.10071
CMNPD13037	6.10071
CMNPD13058	6.10071
CMNPD27563	6.10036
CMNPD15882	6.10035
CMNPD15888	6.10035
CMNPD27031	6.10031
CMNPD28420	6.09912
CMNPD22560	6.09836
CMNPD28812	6.09829
CMNPD6054	6.09788
CMNPD6678	6.09788
CMNPD6684	6.09788
CMNPD6688	6.09788
CMNPD6689	6.09788
CMNPD6691	6.09788
CMNPD3024	6.09704
CMNPD4515	6.09704
CMNPD11242	6.0969
CMNPD339	6.09677
CMNPD4659	6.09677
CMNPD20879	6.09666
CMNPD2612	6.09647
CMNPD14025	6.09599
CMNPD17379	6.0957
CMNPD26050	6.09544
CMNPD13015	6.09502
CMNPD13020	6.09484
CMNPD13023	6.09484
CMNPD13024	6.09484
CMNPD13025	6.09484
CMNPD13027	6.09484
CMNPD13030	6.09484
CMNPD13035	6.09484
CMNPD13036	6.09484
CMNPD13038	6.09484
CMNPD13049	6.09484
CMNPD13067	6.09484
CMNPD13068	6.09484
CMNPD4598	6.0946
CMNPD26653	6.09446
CMNPD13173	6.09432
CMNPD10434	6.09399
CMNPD24814	6.0935
CMNPD2666	6.09342
CMNPD8947	6.09288
CMNPD18979	6.0924
CMNPD24999	6.09156
CMNPD28003	6.09115
CMNPD10276	6.09092
CMNPD3748	6.09039
CMNPD11054	6.09039
CMNPD16828	6.09039
CMNPD19016	6.09039
CMNPD586	6.09036
CMNPD15877	6.09026
CMNPD15881	6.09026
CMNPD24661	6.09013
CMNPD26395	6.08981
CMNPD28642	6.08958
CMNPD25999	6.08953
CMNPD15128	6.08938
CMNPD2662	6.08858
CMNPD13379	6.08858
CMNPD590	6.08803
CMNPD8267	6.08745
CMNPD18626	6.0874
CMNPD15144	6.08733
CMNPD29465	6.08733
CMNPD8594	6.08716
CMNPD29588	6.08632
CMNPD29591	6.08632
CMNPD4999	6.0863
CMNPD13749	6.08583
CMNPD12294	6.08404
CMNPD22402	6.08357
CMNPD22404	6.08357
CMNPD23711	6.08354
CMNPD10278	6.08348
CMNPD10870	6.08348
CMNPD10872	6.08348
CMNPD10875	6.08348
CMNPD27567	6.08274
CMNPD26651	6.08256
CMNPD4228	6.08242
CMNPD4233	6.08242
CMNPD4248	6.08242
CMNPD2703	6.0823
CMNPD2704	6.0823
CMNPD2707	6.0823
CMNPD8725	6.0823
CMNPD8726	6.0823
CMNPD10273	6.0823
CMNPD22018	6.08193
CMNPD24512	6.08176
CMNPD24515	6.08176
CMNPD8753	6.08175
CMNPD8754	6.08175
CMNPD8756	6.08175
CMNPD25845	6.08175
CMNPD25849	6.08175
CMNPD25850	6.08175
CMNPD25855	6.08175
CMNPD25856	6.08175
CMNPD25860	6.08175
CMNPD11176	6.08124
CMNPD24803	6.08094
CMNPD27207	6.08033
CMNPD15590	6.08028
CMNPD15592	6.08028
CMNPD15593	6.08028
CMNPD15594	6.08028
CMNPD15595	6.08028
CMNPD10443	6.07956
CMNPD11995	6.07956
CMNPD16995	6.07956
CMNPD16999	6.07956
CMNPD4225	6.07938
CMNPD29435	6.07937
CMNPD27880	6.07916
CMNPD27882	6.07916
CMNPD20705	6.07835
CMNPD14621	6.07816
CMNPD22444	6.07786
CMNPD20229	6.07764
CMNPD20230	6.07764
CMNPD23678	6.07746
CMNPD25105	6.07735
CMNPD10802	6.07724
CMNPD18741	6.07653
CMNPD18742	6.07653
CMNPD7996	6.07651
CMNPD10271	6.07575
CMNPD10272	6.07575
CMNPD16700	6.07475
CMNPD3823	6.07417
CMNPD30901	6.07405
CMNPD4021	6.07394
CMNPD15878	6.07375
CMNPD15887	6.07375
CMNPD6053	6.0737
CMNPD16791	6.07336
CMNPD8699	6.07324
CMNPD8700	6.07324
CMNPD905	6.07322
CMNPD9598	6.07322
CMNPD10292	6.07322
CMNPD15049	6.07322
CMNPD15059	6.07322
CMNPD15060	6.07322
CMNPD25092	6.07322
CMNPD25093	6.07322
CMNPD25094	6.07322
CMNPD27886	6.07322
CMNPD27887	6.07322
CMNPD25667	6.07277
CMNPD21810	6.07272
CMNPD13774	6.07218
CMNPD13816	6.07218
CMNPD4116	6.07194
CMNPD24667	6.07187
CMNPD4316	6.07135
CMNPD8536	6.07048
CMNPD4101	6.06998
CMNPD26968	6.06953
CMNPD25601	6.06859
CMNPD8210	6.06835
CMNPD22803	6.06822
CMNPD22808	6.06822
CMNPD2709	6.06818
CMNPD4222	6.06818
CMNPD16944	6.06803
CMNPD20692	6.06779
CMNPD18518	6.06704
CMNPD16013	6.06668
CMNPD6170	6.066
CMNPD29928	6.0656
CMNPD24807	6.06555
CMNPD24812	6.06555
CMNPD24825	6.06555
CMNPD29135	6.06553
CMNPD8028	6.0654
CMNPD4885	6.06504
CMNPD28451	6.06498
CMNPD23830	6.06468
CMNPD6175	6.06456
CMNPD14265	6.06456
CMNPD4796	6.06448
CMNPD4800	6.06448
CMNPD8118	6.06448
CMNPD28807	6.06409
CMNPD30586	6.06409
CMNPD30587	6.06409
CMNPD12639	6.06376
CMNPD25615	6.06357
CMNPD22629	6.0635
CMNPD13746	6.06325
CMNPD5322	6.06306
CMNPD14557	6.06276
CMNPD4542	6.06273
CMNPD24223	6.06251
CMNPD7502	6.06244
CMNPD9602	6.06244
CMNPD13422	6.06244
CMNPD21227	6.06244
CMNPD21228	6.06244
CMNPD16785	6.06183
CMNPD24765	6.06182
CMNPD10831	6.06182
CMNPD10841	6.06182
CMNPD26403	6.06136
CMNPD10833	6.06046
CMNPD14269	6.06045
CMNPD24678	6.05994
CMNPD8010	6.05981
CMNPD8012	6.05981
CMNPD2659	6.05974
CMNPD7103	6.05974
CMNPD7105	6.05974
CMNPD11044	6.05974
CMNPD6755	6.05935
CMNPD11593	6.05917
CMNPD11157	6.05886
CMNPD13	6.05884
CMNPD18514	6.05845
CMNPD7128	6.05792
CMNPD9288	6.05792
CMNPD17653	6.05756
CMNPD20971	6.05754
CMNPD10014	6.05729
CMNPD10016	6.05729
CMNPD2512	6.05614
CMNPD8121	6.05483
CMNPD15885	6.0546
CMNPD10424	6.05445
CMNPD22644	6.05399
CMNPD22649	6.05399
CMNPD28006	6.05399
CMNPD28010	6.05399
CMNPD4318	6.0533
CMNPD22630	6.0533
CMNPD24882	6.05329
CMNPD21881	6.05325
CMNPD15102	6.05278
CMNPD27579	6.05271
CMNPD27592	6.05271
CMNPD25746	6.05251
CMNPD24673	6.05227
CMNPD25145	6.05197
CMNPD2273	6.05189
CMNPD2699	6.05189
CMNPD2701	6.05189
CMNPD23154	6.05173
CMNPD23160	6.05173
CMNPD23167	6.05173
CMNPD4267	6.0517
CMNPD5458	6.0517
CMNPD11120	6.0517
CMNPD8255	6.05168
CMNPD4561	6.05157
CMNPD4565	6.05157
CMNPD22611	6.05148
CMNPD24392	6.0511
CMNPD25598	6.05047
CMNPD8205	6.05034
CMNPD13033	6.05018
CMNPD30906	6.05014
CMNPD30913	6.05014
CMNPD17833	6.04987
CMNPD14272	6.04963
CMNPD18934	6.04912
CMNPD18937	6.04912
CMNPD22400	6.04912
CMNPD22401	6.04912
CMNPD24859	6.04876
CMNPD3610	6.04836
CMNPD7409	6.04836
CMNPD7412	6.04836
CMNPD7415	6.04836
CMNPD7416	6.04836
CMNPD7417	6.04836
CMNPD7418	6.04836
CMNPD7419	6.04836
CMNPD7420	6.04836
CMNPD7421	6.04836
CMNPD7422	6.04836
CMNPD7423	6.04836
CMNPD7424	6.04836
CMNPD7425	6.04836
CMNPD7426	6.04836
CMNPD7427	6.04836
CMNPD7429	6.04836
CMNPD7430	6.04836
CMNPD7433	6.04836
CMNPD7434	6.04836
CMNPD7437	6.04836
CMNPD7472	6.04836
CMNPD7476	6.04836
CMNPD7479	6.04836
CMNPD7485	6.04836
CMNPD7504	6.04836
CMNPD13791	6.04836
CMNPD13815	6.04836
CMNPD8066	6.04824
CMNPD26373	6.04734
CMNPD17972	6.04698
CMNPD24804	6.04684
CMNPD24806	6.04684
CMNPD24813	6.04684
CMNPD24823	6.04684
CMNPD6166	6.04631
CMNPD7966	6.04609
CMNPD21897	6.04608
CMNPD21013	6.04607
CMNPD21019	6.04607
CMNPD2697	6.04595
CMNPD2700	6.04595
CMNPD2702	6.04595
CMNPD2705	6.04595
CMNPD2706	6.04595
CMNPD8877	6.04595
CMNPD10266	6.04595
CMNPD10274	6.04595
CMNPD7582	6.04582
CMNPD28666	6.04478
CMNPD14624	6.04473
CMNPD14130	6.04471
CMNPD28514	6.04341
CMNPD30825	6.04336
CMNPD14266	6.04302
CMNPD14267	6.04302
CMNPD17650	6.04279
CMNPD21815	6.04136
CMNPD999	6.0411
CMNPD1005	6.0411
CMNPD4344	6.0411
CMNPD20151	6.04099
CMNPD21820	6.04099
CMNPD14591	6.04079
CMNPD11966	6.04066
CMNPD11967	6.04066
CMNPD5460	6.04042
CMNPD5461	6.04042
CMNPD9292	6.03966
CMNPD13451	6.03966
CMNPD9735	6.03948
CMNPD4975	6.03946
CMNPD22266	6.03941
CMNPD5842	6.0392
CMNPD18818	6.03905
CMNPD2753	6.03891
CMNPD2754	6.03891
CMNPD7595	6.03858
CMNPD22127	6.03852
CMNPD26049	6.03837
CMNPD15141	6.03812
CMNPD6739	6.03785
CMNPD6754	6.03785
CMNPD4897	6.03777
CMNPD6169	6.03777
CMNPD7084	6.03757
CMNPD15883	6.03733
CMNPD26520	6.03733
CMNPD26525	6.03733
CMNPD13871	6.0371
CMNPD13872	6.0371
CMNPD28369	6.0371
CMNPD28380	6.0371
CMNPD27978	6.03693
CMNPD18711	6.03636
CMNPD6655	6.03622
CMNPD6656	6.03622
CMNPD6660	6.03622
CMNPD6661	6.03622
CMNPD6662	6.03622
CMNPD7710	6.03622
CMNPD9544	6.03622
CMNPD18990	6.03622
CMNPD18992	6.03622
CMNPD19514	6.03622
CMNPD30304	6.03611
CMNPD23812	6.0361
CMNPD8755	6.03609
CMNPD21987	6.03609
CMNPD25844	6.03609
CMNPD25846	6.03609
CMNPD9592	6.036
CMNPD2474	6.03586
CMNPD11105	6.03532
CMNPD23754	6.03522
CMNPD19920	6.03492
CMNPD8122	6.03487
CMNPD20816	6.03432
CMNPD20823	6.03432
CMNPD12571	6.03365
CMNPD12577	6.03365
CMNPD12582	6.03365
CMNPD12585	6.03365
CMNPD24671	6.03362
CMNPD2535	6.03349
CMNPD5291	6.03349
CMNPD6485	6.03349
CMNPD13158	6.03349
CMNPD13159	6.03349
CMNPD14660	6.03349
CMNPD18492	6.03349
CMNPD17660	6.03327
CMNPD15861	6.0332
CMNPD27021	6.03153
CMNPD11554	6.03101
CMNPD17000	6.03099
CMNPD20759	6.03091
CMNPD6741	6.03075
CMNPD24649	6.03063
CMNPD5249	6.03033
CMNPD5251	6.03033
CMNPD2958	6.03026
CMNPD26040	6.02964
CMNPD26038	6.02935
CMNPD25580	6.02924
CMNPD25583	6.02924
CMNPD25585	6.02924
CMNPD8746	6.02919
CMNPD17476	6.02918
CMNPD15853	6.02892
CMNPD23674	6.02892
CMNPD27023	6.02857
CMNPD3292	6.02845
CMNPD14354	6.02835
CMNPD10073	6.0282
CMNPD17758	6.0282
CMNPD18879	6.0276
CMNPD24228	6.02745
CMNPD24235	6.02745
CMNPD19028	6.02694
CMNPD6659	6.02671
CMNPD18988	6.02671
CMNPD18989	6.02671
CMNPD18991	6.02671
CMNPD18993	6.02671
CMNPD30580	6.02642
CMNPD4593	6.02622
CMNPD11581	6.02567
CMNPD12568	6.02522
CMNPD12574	6.02522
CMNPD12575	6.02522
CMNPD12576	6.02522
CMNPD15862	6.02494
CMNPD25058	6.02494
CMNPD25062	6.02494
CMNPD11101	6.02467
CMNPD8080	6.02403
CMNPD12646	6.02399
CMNPD15931	6.02399
CMNPD14893	6.02331
CMNPD30926	6.02324
CMNPD12428	6.02305
CMNPD23690	6.02268
CMNPD29773	6.0225
CMNPD25740	6.0223
CMNPD28589	6.0223
CMNPD27346	6.02224
CMNPD21952	6.02208
CMNPD21955	6.02208
CMNPD21965	6.02208
CMNPD21972	6.02208
CMNPD29585	6.02195
CMNPD14971	6.02188
CMNPD5313	6.02188
CMNPD11906	6.02178
CMNPD18903	6.02161
CMNPD28422	6.02153
CMNPD13817	6.02146
CMNPD6695	6.0213
CMNPD6698	6.0213
CMNPD6702	6.0213
CMNPD3803	6.02017
CMNPD23498	6.01997
CMNPD15018	6.01949
CMNPD15019	6.01949
CMNPD15020	6.01949
CMNPD21281	6.01949
CMNPD26008	6.01913
CMNPD23688	6.01913
CMNPD20710	6.01863
CMNPD20658	6.0183
CMNPD20659	6.0183
CMNPD3109	6.01815
CMNPD7961	6.01815
CMNPD31470	6.01815
CMNPD15879	6.01813
CMNPD4901	6.01809
CMNPD4905	6.01809
CMNPD4906	6.01809
CMNPD31018	6.01797
CMNPD13400	6.01731
CMNPD13402	6.01731
CMNPD21203	6.01731
CMNPD21204	6.01731
CMNPD6163	6.01725
CMNPD6168	6.01725
CMNPD6171	6.01725
CMNPD25921	6.0169
CMNPD28750	6.0169
CMNPD15780	6.01612
CMNPD22136	6.01593
CMNPD17405	6.01582
CMNPD27580	6.01574
CMNPD27582	6.01574
CMNPD27583	6.01574
CMNPD27587	6.01574
CMNPD27589	6.01574
CMNPD27590	6.01574
CMNPD22425	6.01543
CMNPD21032	6.01523
CMNPD4845	6.01492
CMNPD5453	6.01492
CMNPD18414	6.01451
CMNPD24987	6.01393
CMNPD30812	6.01376
CMNPD9951	6.01349
CMNPD27487	6.01335
CMNPD15732	6.01332
CMNPD23409	6.01311
CMNPD28688	6.01292
CMNPD4268	6.01253
CMNPD6501	6.01228
CMNPD19601	6.01228
CMNPD24225	6.01219
CMNPD4973	6.01207
CMNPD16648	6.01128
CMNPD16654	6.01128
CMNPD17686	6.01128
CMNPD17690	6.01128
CMNPD18634	6.01128
CMNPD18635	6.01128
CMNPD24718	6.01128
CMNPD27452	6.01128
CMNPD27456	6.01128
CMNPD1449	6.01103
CMNPD23060	6.01101
CMNPD30165	6.01089
CMNPD7348	6.01058
CMNPD10045	6.01058
CMNPD12834	6.01058
CMNPD13582	6.01058
CMNPD15240	6.01058
CMNPD15515	6.01058
CMNPD26511	6.01058
CMNPD4918	6.01054
CMNPD18938	6.01052
CMNPD18939	6.01052
CMNPD18940	6.01052
CMNPD18944	6.01052
CMNPD30651	6.01007
CMNPD23058	6.00995
CMNPD26391	6.00992
CMNPD28656	6.00992
CMNPD28658	6.00992
CMNPD31016	6.00986
CMNPD4741	6.00983
CMNPD11004	6.00983
CMNPD11008	6.00983
CMNPD24393	6.00976
CMNPD13939	6.00974
CMNPD12405	6.00966
CMNPD12407	6.00966
CMNPD12432	6.00966
CMNPD17492	6.00931
CMNPD4304	6.00866
CMNPD31119	6.00866
CMNPD14556	6.00859
CMNPD3617	6.00834
CMNPD13811	6.00834
CMNPD14963	6.00834
CMNPD14964	6.00834
CMNPD14968	6.00834
CMNPD14969	6.00834
CMNPD14970	6.00834
CMNPD19034	6.00834
CMNPD20876	6.00805
CMNPD29570	6.00792
CMNPD16584	6.00704
CMNPD984	6.0066
CMNPD26265	6.0058
CMNPD11719	6.00562
CMNPD13391	6.00519
CMNPD374	6.00495
CMNPD375	6.00495
CMNPD378	6.00495
CMNPD381	6.00495
CMNPD2419	6.00495
CMNPD4423	6.00495
CMNPD7713	6.00495
CMNPD7714	6.00495
CMNPD7716	6.00495
CMNPD8026	6.00495
CMNPD8385	6.00495
CMNPD8801	6.00495
CMNPD11318	6.00495
CMNPD12138	6.00495
CMNPD12337	6.00495
CMNPD12827	6.00495
CMNPD13587	6.00495
CMNPD14382	6.00495
CMNPD15890	6.00495
CMNPD20333	6.00495
CMNPD23932	6.00495
CMNPD25082	6.00495
CMNPD26816	6.00495
CMNPD28089	6.00495
CMNPD29598	6.00495
CMNPD29762	6.00495
CMNPD21817	6.00494
CMNPD20607	6.00444
CMNPD22434	6.00433
CMNPD22436	6.00433
CMNPD2508	6.00427
CMNPD26350	6.00376
CMNPD15869	6.00358
CMNPD3740	6.00354
CMNPD31494	6.00285
CMNPD372	6.00258
CMNPD373	6.00258
CMNPD380	6.00258
CMNPD26353	6.00248
CMNPD29452	6.0024
CMNPD23022	6.00223
CMNPD24577	6.00218
CMNPD1558	6.00207
CMNPD18413	6.002
CMNPD186	6.00191
CMNPD6089	6.00132
CMNPD16576	6.00104
CMNPD27246	6.00099
CMNPD4341	6.00092
CMNPD10463	6.00092
CMNPD10204	6.00072
CMNPD19495	6.00047
CMNPD9285	6.00026
CMNPD3591	5.99995
CMNPD16579	5.99937
CMNPD2521	5.99915
CMNPD25617	5.99885
CMNPD28587	5.99871
CMNPD4213	5.99823
CMNPD30716	5.99817
CMNPD30096	5.99785
CMNPD10128	5.99781
CMNPD10134	5.99781
CMNPD14768	5.99781
CMNPD11048	5.99744
CMNPD12398	5.99741
CMNPD28450	5.99715
CMNPD12698	5.99708
CMNPD28412	5.99647
CMNPD14579	5.99613
CMNPD25600	5.99592
CMNPD16560	5.99581
CMNPD21395	5.9958
CMNPD26757	5.9958
CMNPD19032	5.99567
CMNPD19036	5.99567
CMNPD8701	5.99557
CMNPD8702	5.99557
CMNPD30510	5.99543
CMNPD23686	5.99536
CMNPD23695	5.99536
CMNPD11108	5.99523
CMNPD26405	5.995
CMNPD16441	5.99464
CMNPD18995	5.99464
CMNPD3691	5.99418
CMNPD10777	5.99398
CMNPD2357	5.99365
CMNPD4781	5.99305
CMNPD27199	5.99305
CMNPD27202	5.99305
CMNPD29550	5.99201
CMNPD12289	5.99199
CMNPD12291	5.99199
CMNPD12292	5.99199
CMNPD30142	5.99182
CMNPD7893	5.99168
CMNPD10615	5.99165
CMNPD10619	5.99165
CMNPD8540	5.99152
CMNPD9337	5.99133
CMNPD8201	5.99069
CMNPD29442	5.99064
CMNPD27879	5.99007
CMNPD18463	5.98941
CMNPD29386	5.98922
CMNPD29388	5.98922
CMNPD17536	5.98879
CMNPD18956	5.98697
CMNPD8005	5.98676
CMNPD16575	5.98621
CMNPD17533	5.98565
CMNPD23066	5.98556
CMNPD25635	5.98556
CMNPD24451	5.9855
CMNPD19611	5.98542
CMNPD19612	5.98542
CMNPD22	5.98523
CMNPD3687	5.98523
CMNPD2509	5.98496
CMNPD2654	5.98495
CMNPD2660	5.98495
CMNPD27459	5.98473
CMNPD22451	5.98472
CMNPD2192	5.98467
CMNPD5843	5.98442
CMNPD13864	5.98432
CMNPD15605	5.98432
CMNPD15612	5.98432
CMNPD16583	5.98419
CMNPD20769	5.98416
CMNPD14730	5.98404
CMNPD9645	5.98403
CMNPD7963	5.98373
CMNPD19498	5.98357
CMNPD25357	5.98357
CMNPD30126	5.98337
CMNPD30128	5.98337
CMNPD28737	5.98324
CMNPD6042	5.98285
CMNPD9569	5.98285
CMNPD9570	5.98285
CMNPD7891	5.98242
CMNPD19946	5.98237
CMNPD31079	5.98185
CMNPD19152	5.98139
CMNPD11580	5.98135
CMNPD17853	5.98098
CMNPD17859	5.98098
CMNPD20087	5.98098
CMNPD22641	5.98092
CMNPD2819	5.98083
CMNPD14157	5.98079
CMNPD11234	5.98069
CMNPD8262	5.98007
CMNPD8271	5.98007
CMNPD19168	5.98007
CMNPD17845	5.98002
CMNPD17854	5.98002
CMNPD17861	5.98002
CMNPD17862	5.98002
CMNPD13396	5.97973
CMNPD13398	5.97973
CMNPD13399	5.97973
CMNPD21201	5.97973
CMNPD21205	5.97973
CMNPD17967	5.97946
CMNPD29978	5.97934
CMNPD27870	5.97922
CMNPD22472	5.97902
CMNPD24440	5.97866
CMNPD29991	5.97854
CMNPD29995	5.97854
CMNPD29997	5.97854
CMNPD30000	5.97854
CMNPD30001	5.97854
CMNPD30008	5.97854
CMNPD8704	5.97821
CMNPD9370	5.97821
CMNPD15132	5.97809
CMNPD20694	5.97802
CMNPD28680	5.97796
CMNPD24558	5.97795
CMNPD13344	5.97785
CMNPD19649	5.97774
CMNPD10139	5.97745
CMNPD18703	5.97727
CMNPD29022	5.9772
CMNPD30616	5.9772
CMNPD1642	5.97717
CMNPD1647	5.97717
CMNPD3075	5.97717
CMNPD30889	5.97708
CMNPD30891	5.97708
CMNPD30892	5.97708
CMNPD30893	5.97708
CMNPD3140	5.97632
CMNPD4123	5.97632
CMNPD9467	5.97632
CMNPD14056	5.97632
CMNPD15237	5.97632
CMNPD15238	5.97632
CMNPD15516	5.97632
CMNPD25581	5.97632
CMNPD25584	5.97632
CMNPD29763	5.97632
CMNPD21458	5.97623
CMNPD5451	5.97619
CMNPD8196	5.97619
CMNPD8198	5.97619
CMNPD9704	5.97619
CMNPD9716	5.97619
CMNPD11148	5.97619
CMNPD28407	5.97594
CMNPD22388	5.97571
CMNPD30650	5.97566
CMNPD7602	5.97546
CMNPD2490	5.97526
CMNPD2492	5.97526
CMNPD12368	5.97526
CMNPD3613	5.97424
CMNPD3623	5.97424
CMNPD5300	5.97424
CMNPD3402	5.97413
CMNPD28405	5.97405
CMNPD28406	5.97405
CMNPD25193	5.974
CMNPD25201	5.974
CMNPD6491	5.97395
CMNPD21844	5.97395
CMNPD17649	5.9737
CMNPD21310	5.97369
CMNPD17965	5.97357
CMNPD10801	5.97333
CMNPD16701	5.9733
CMNPD16976	5.97317
CMNPD29122	5.97314
CMNPD21446	5.9731
CMNPD18862	5.97308
CMNPD24819	5.97256
CMNPD10193	5.97256
CMNPD4900	5.97252
CMNPD4907	5.97252
CMNPD5422	5.97248
CMNPD24977	5.97208
CMNPD30132	5.97193
CMNPD898	5.97123
CMNPD2686	5.97123
CMNPD23086	5.97116
CMNPD26002	5.97111
CMNPD18601	5.97087
CMNPD12408	5.97085
CMNPD20773	5.97075
CMNPD27960	5.97073
CMNPD27961	5.97073
CMNPD10141	5.97071
CMNPD17670	5.97067
CMNPD17973	5.97029
CMNPD22448	5.97022
CMNPD22614	5.97019
CMNPD22626	5.97019
CMNPD17485	5.97003
CMNPD29572	5.97001
CMNPD10221	5.96997
CMNPD7213	5.96993
CMNPD17842	5.96983
CMNPD17849	5.96983
CMNPD17855	5.96983
CMNPD17860	5.96983
CMNPD10964	5.96944
CMNPD11889	5.96943
CMNPD2733	5.96933
CMNPD3270	5.96933
CMNPD5447	5.96933
CMNPD13898	5.96914
CMNPD20178	5.96898
CMNPD30081	5.96884
CMNPD15027	5.96876
CMNPD12210	5.96862
CMNPD13270	5.96786
CMNPD29953	5.96762
CMNPD30625	5.96746
CMNPD9463	5.96721
CMNPD14396	5.96713
CMNPD11969	5.9671
CMNPD22625	5.9671
CMNPD22631	5.9671
CMNPD19856	5.96671
CMNPD24239	5.96667
CMNPD24245	5.96667
CMNPD15030	5.96665
CMNPD25277	5.9666
CMNPD9296	5.96637
CMNPD14259	5.96592
CMNPD19321	5.96579
CMNPD24680	5.96577
CMNPD16582	5.96568
CMNPD28278	5.9653
CMNPD12638	5.96509
CMNPD18458	5.96489
CMNPD18461	5.96489
CMNPD18462	5.96489
CMNPD18464	5.96489
CMNPD18465	5.96489
CMNPD31299	5.96469
CMNPD20970	5.96469
CMNPD5190	5.96455
CMNPD1557	5.96437
CMNPD19509	5.96415
CMNPD4869	5.96406
CMNPD28503	5.96365
CMNPD6803	5.96345
CMNPD22552	5.96345
CMNPD10844	5.96335
CMNPD17111	5.96335
CMNPD9722	5.96282
CMNPD9723	5.96282
CMNPD23096	5.96279
CMNPD23104	5.96279
CMNPD23120	5.96279
CMNPD25602	5.96259
CMNPD22220	5.96231
CMNPD26341	5.96208
CMNPD7647	5.96202
CMNPD6044	5.96196
CMNPD2710	5.96193
CMNPD2711	5.96193
CMNPD2713	5.96193
CMNPD2714	5.96193
CMNPD2715	5.96193
CMNPD4240	5.96193
CMNPD4242	5.96193
CMNPD4244	5.96193
CMNPD4249	5.96193
CMNPD30251	5.96192
CMNPD11907	5.96151
CMNPD27486	5.9615
CMNPD19178	5.9614
CMNPD10012	5.96135
CMNPD10017	5.96135
CMNPD24559	5.96134
CMNPD26001	5.96134
CMNPD29423	5.96125
CMNPD25777	5.96122
CMNPD30101	5.96122
CMNPD25287	5.96103
CMNPD17400	5.96085
CMNPD8009	5.96038
CMNPD25573	5.96029
CMNPD22795	5.96007
CMNPD24822	5.95912
CMNPD6464	5.95902
CMNPD6465	5.95902
CMNPD6471	5.95902
CMNPD3073	5.959
CMNPD8264	5.95865
CMNPD23607	5.95839
CMNPD28597	5.95814
CMNPD11962	5.9581
CMNPD31025	5.95778
CMNPD5425	5.95772
CMNPD5429	5.95772
CMNPD20781	5.95768
CMNPD20782	5.95768
CMNPD23419	5.95755
CMNPD17537	5.95724
CMNPD17538	5.95724
CMNPD14229	5.95705
CMNPD18724	5.95703
CMNPD9159	5.95697
CMNPD9160	5.95697
CMNPD2891	5.9569
CMNPD19600	5.9568
CMNPD7590	5.95674
CMNPD7593	5.95674
CMNPD7600	5.95674
CMNPD7839	5.95634
CMNPD24833	5.95634
CMNPD24986	5.95629
CMNPD20898	5.95625
CMNPD30079	5.95564
CMNPD19826	5.95555
CMNPD22172	5.95526
CMNPD3262	5.9551
CMNPD4870	5.9551
CMNPD22634	5.9548
CMNPD11192	5.95406
CMNPD3742	5.95367
CMNPD4798	5.95367
CMNPD6945	5.95337
CMNPD6948	5.95337
CMNPD15779	5.95329
CMNPD5483	5.95307
CMNPD5485	5.95307
CMNPD5486	5.95307
CMNPD7889	5.95293
CMNPD3820	5.95282
CMNPD6817	5.95281
CMNPD9601	5.95252
[truncated: 29,492 more rows]
